# Supplementary material for: Spatial transcriptomics reveals the distinct organization of mouse prefrontal cortex and neuronal subtypes regulating chronic pain
Source: Nat Neurosci. 2023 Oct 16;26(11):1880–93. doi: 10.1038/s41593-023-01455-9 (PMC10620082; doi:10.1038/s41593-023-01455-9)
Supplement: Supplementary file 2 — List of MERFISH probes. [file 41593_2023_1455_MOESM2_ESM.xlsx]

## Sheet: MERFISH gene infor
Gene	Entrez Gene Name	Location	Type(s)
Ackr3	atypical chemokine receptor 3	Plasma Membrane	G-protein coupled receptor
Acsbg1	acyl-CoA synthetase bubblegum family member 1	Cytoplasm	enzyme
Adam33	ADAM metallopeptidase domain 33	Plasma Membrane	peptidase
Adcyap1	adenylate cyclase activating polypeptide 1	Extracellular Space	other
Adcyap1r1	ADCYAP receptor type I	Plasma Membrane	G-protein coupled receptor
Adora1	adenosine A1 receptor	Plasma Membrane	G-protein coupled receptor
Adora2a	adenosine A2a receptor	Plasma Membrane	G-protein coupled receptor
Adora2b	adenosine A2b receptor	Plasma Membrane	G-protein coupled receptor
Adora3	adenosine A3 receptor	Plasma Membrane	G-protein coupled receptor
Adra1a	adrenoceptor alpha 1A	Plasma Membrane	G-protein coupled receptor
Adra1b	adrenoceptor alpha 1B	Plasma Membrane	G-protein coupled receptor
Adra1d	adrenoceptor alpha 1D	Plasma Membrane	G-protein coupled receptor
Adra2a	adrenoceptor alpha 2A	Plasma Membrane	G-protein coupled receptor
Adra2b	adrenoceptor alpha 2B	Plasma Membrane	G-protein coupled receptor
Adra2c	adrenoceptor alpha 2C	Plasma Membrane	G-protein coupled receptor
Adrb1	adrenoceptor beta 1	Plasma Membrane	G-protein coupled receptor
Adrb3	adrenoceptor beta 3	Plasma Membrane	G-protein coupled receptor
Aqp4	aquaporin 4	Plasma Membrane	transporter
Arc	activity regulated cytoskeleton associated protein	Cytoplasm	other
Arhgap25	Rho GTPase activating protein 25	Cytoplasm	other
Aspa	aspartoacylase	Cytoplasm	enzyme
Bcl11b	BAF chromatin remodeling complex subunit BCL11B	Nucleus	transcription regulator
Bdnf	brain derived neurotrophic factor	Extracellular Space	growth factor
Blnk	B cell linker	Cytoplasm	other
Bmp4	bone morphogenetic protein 4	Extracellular Space	growth factor
Brca1	BRCA1 DNA repair associated	Nucleus	transcription regulator
Brinp3	BMP/retinoic acid inducible neural specific 3	Cytoplasm	other
C1qa	complement C1q A chain	Extracellular Space	other
C1qb	complement C1q B chain	Extracellular Space	other
C1qc	complement C1q C chain	Extracellular Space	other
Cacna1a	calcium voltage-gated channel subunit alpha1 A	Plasma Membrane	ion channel
Cacna1b	calcium voltage-gated channel subunit alpha1 B	Plasma Membrane	ion channel
Cacna1d	calcium voltage-gated channel subunit alpha1 D	Plasma Membrane	ion channel
Cacna1e	calcium voltage-gated channel subunit alpha1 E	Plasma Membrane	ion channel
Cacna1f	calcium voltage-gated channel subunit alpha1 F	Plasma Membrane	ion channel
Cacna1g	calcium voltage-gated channel subunit alpha1 G	Plasma Membrane	ion channel
Cacna1h	calcium voltage-gated channel subunit alpha1 H	Plasma Membrane	ion channel
Cacna1i	calcium voltage-gated channel subunit alpha1 I	Plasma Membrane	ion channel
Cacna1s	calcium voltage-gated channel subunit alpha1 S	Plasma Membrane	ion channel
Cacna2d1	calcium voltage-gated channel auxiliary subunit alpha2delta 1	Plasma Membrane	ion channel
Cacna2d2	calcium voltage-gated channel auxiliary subunit alpha2delta 2	Plasma Membrane	ion channel
Cacna2d3	calcium voltage-gated channel auxiliary subunit alpha2delta 3	Plasma Membrane	ion channel
Cacna2d4	calcium voltage-gated channel auxiliary subunit alpha2delta 4	Plasma Membrane	ion channel
Cacnb1	calcium voltage-gated channel auxiliary subunit beta 1	Plasma Membrane	ion channel
Cacnb2	calcium voltage-gated channel auxiliary subunit beta 2	Plasma Membrane	ion channel
Cacnb4	calcium voltage-gated channel auxiliary subunit beta 4	Plasma Membrane	ion channel
Cacng1	calcium voltage-gated channel auxiliary subunit gamma 1	Plasma Membrane	ion channel
Cacng2	calcium voltage-gated channel auxiliary subunit gamma 2	Plasma Membrane	ion channel
Cacng3	calcium voltage-gated channel auxiliary subunit gamma 3	Plasma Membrane	ion channel
Cacng4	calcium voltage-gated channel auxiliary subunit gamma 4	Plasma Membrane	ion channel
Cacng5	calcium voltage-gated channel auxiliary subunit gamma 5	Plasma Membrane	ion channel
Cacng6	calcium voltage-gated channel auxiliary subunit gamma 6	Plasma Membrane	ion channel
Cacng7	calcium voltage-gated channel auxiliary subunit gamma 7	Plasma Membrane	ion channel
Cacng8	calcium voltage-gated channel auxiliary subunit gamma 8	Plasma Membrane	ion channel
Cadps2	calcium dependent secretion activator 2	Plasma Membrane	other
Calb1	calbindin 1	Cytoplasm	other
Cbln4	cerebellin 4 precursor	Extracellular Space	other
Ccbe1	collagen and calcium binding EGF domains 1	Extracellular Space	other
Ccdc3	coiled-coil domain containing 3	Cytoplasm	other
Cckbr	cholecystokinin B receptor	Plasma Membrane	G-protein coupled receptor
Ccnb1	cyclin B1	Cytoplasm	kinase
Cd24a	CD24a antigen	Plasma Membrane	other
Cd44	CD44 molecule (Indian blood group)	Plasma Membrane	other
Cdca7	cell division cycle associated 7	Nucleus	other
Cdh12	cadherin 12	Plasma Membrane	other
Cdh20	cadherin 20	Plasma Membrane	other
Cdh9	cadherin 9	Plasma Membrane	other
Ceacam9	carcinoembryonic antigen-related cell adhesion molecule 9	Extracellular Space	other
Chn2	chimerin 2	Cytoplasm	other
Chodl	chondrolectin	Plasma Membrane	other
Chrm1	cholinergic receptor muscarinic 1	Plasma Membrane	G-protein coupled receptor
Chrm2	cholinergic receptor muscarinic 2	Plasma Membrane	G-protein coupled receptor
Chrm3	cholinergic receptor muscarinic 3	Plasma Membrane	G-protein coupled receptor
Chrm4	cholinergic receptor muscarinic 4	Plasma Membrane	G-protein coupled receptor
Chrm5	cholinergic receptor muscarinic 5	Plasma Membrane	G-protein coupled receptor
Chrna1	cholinergic receptor nicotinic alpha 1 subunit	Plasma Membrane	transmembrane receptor
Chrna10	cholinergic receptor nicotinic alpha 10 subunit	Plasma Membrane	transmembrane receptor
Chrna2	cholinergic receptor nicotinic alpha 2 subunit	Plasma Membrane	transmembrane receptor
Chrna3	cholinergic receptor nicotinic alpha 3 subunit	Plasma Membrane	transmembrane receptor
Chrna4	cholinergic receptor nicotinic alpha 4 subunit	Plasma Membrane	transmembrane receptor
Chrna5	cholinergic receptor nicotinic alpha 5 subunit	Plasma Membrane	transmembrane receptor
Chrna7	cholinergic receptor nicotinic alpha 7 subunit	Plasma Membrane	transmembrane receptor
Chrna9	cholinergic receptor nicotinic alpha 9 subunit	Plasma Membrane	transmembrane receptor
Chrnb1	cholinergic receptor nicotinic beta 1 subunit	Plasma Membrane	transmembrane receptor
Chrnb2	cholinergic receptor nicotinic beta 2 subunit	Plasma Membrane	transmembrane receptor
Chrnb3	cholinergic receptor nicotinic beta 3 subunit	Plasma Membrane	transmembrane receptor
Chrnb4	cholinergic receptor nicotinic beta 4 subunit	Plasma Membrane	transmembrane receptor
Chrne	cholinergic receptor nicotinic epsilon subunit	Plasma Membrane	transmembrane receptor
Clca1	chloride channel accessory 1	Plasma Membrane	ion channel
Clca2	chloride channel accessory 2	Plasma Membrane	ion channel
Clca3a1	chloride channel accessory 3A1	Plasma Membrane	ion channel
Clca3a2	chloride channel accessory 3A1	Plasma Membrane	ion channel
Clca3b	chloride channel accessory 3B	Other	ion channel
Clca4a	chloride channel accessory 4	Plasma Membrane	ion channel
Clca4b	chloride channel accessory 4	Plasma Membrane	ion channel
Clcc1	chloride channel CLIC like 1	Cytoplasm	ion channel
Clcn1	chloride voltage-gated channel 1	Plasma Membrane	ion channel
Clcn2	chloride voltage-gated channel 2	Plasma Membrane	ion channel
Clcn3	chloride voltage-gated channel 3	Plasma Membrane	ion channel
Clcn5	chloride voltage-gated channel 5	Plasma Membrane	ion channel
Clcn6	chloride voltage-gated channel 6	Plasma Membrane	ion channel
Clcn7	chloride voltage-gated channel 7	Plasma Membrane	ion channel
Clcnkb	chloride voltage-gated channel Ka	Plasma Membrane	ion channel
Cldn5	claudin 5	Plasma Membrane	other
Clic1	chloride intracellular channel 1	Nucleus	ion channel
Clic3	chloride intracellular channel 3	Nucleus	ion channel
Clic4	chloride intracellular channel 4	Plasma Membrane	ion channel
Clic5	chloride intracellular channel 5	Cytoplasm	ion channel
Clic6	chloride intracellular channel 6	Plasma Membrane	ion channel
Clrn1	clarin 1	Plasma Membrane	other
Cnr1	cannabinoid receptor 1	Plasma Membrane	G-protein coupled receptor
Cnr2	cannabinoid receptor 2	Plasma Membrane	G-protein coupled receptor
Cntnap5b	contactin associated protein-like 5B	Other	other
Col14a1	collagen type XIV alpha 1 chain	Extracellular Space	other
Col23a1	collagen type XXIII alpha 1 chain	Plasma Membrane	other
Col24a1	collagen type XXIV alpha 1 chain	Extracellular Space	other
Cpne2	copine 2	Cytoplasm	other
Crem	cAMP responsive element modulator	Nucleus	transcription regulator
Crh	corticotropin releasing hormone	Extracellular Space	cytokine
Crhr1	corticotropin releasing hormone receptor 1	Plasma Membrane	G-protein coupled receptor
Crhr2	corticotropin releasing hormone receptor 2	Plasma Membrane	G-protein coupled receptor
Crim1	cysteine rich transmembrane BMP regulator 1	Extracellular Space	kinase
Crispld2	cysteine rich secretory protein LCCL domain containing 2	Cytoplasm	other
Ctss	cathepsin S	Cytoplasm	peptidase
Cux1	cut-like homeobox 1	Nucleus	transcription regulator
Cux2	cut like homeobox 2	Nucleus	transcription regulator
Cxcl12	C-X-C motif chemokine ligand 12	Extracellular Space	cytokine
Ddit4l	DNA damage inducible transcript 4 like	Cytoplasm	other
Dmkn	dermokine	Extracellular Space	other
Drd1	dopamine receptor D1	Plasma Membrane	G-protein coupled receptor
Drd2	dopamine receptor D2	Plasma Membrane	G-protein coupled receptor
Drd4	dopamine receptor D4	Plasma Membrane	G-protein coupled receptor
Drd5	dopamine receptor D5	Plasma Membrane	G-protein coupled receptor
Egfr	epidermal growth factor receptor	Plasma Membrane	kinase
Egln3	egl-9 family hypoxia inducible factor 3	Cytoplasm	enzyme
Egr2	early growth response 2	Nucleus	transcription regulator
Enpp6	ectonucleotide pyrophosphatase/phosphodiesterase 6	Cytoplasm	enzyme
Ermn	ermin	Extracellular Space	other
Etv1	ETS variant transcription factor 1	Nucleus	transcription regulator
Fam107a	family with sequence similarity 107 member A	Nucleus	other
Fezf2	FEZ family zinc finger 2	Other	transcription regulator
Flt1	fms related receptor tyrosine kinase 1	Plasma Membrane	kinase
Fosb	FosB proto-oncogene, AP-1 transcription factor subunit	Nucleus	transcription regulator
Foxp2	forkhead box P2	Nucleus	transcription regulator
Gabra2	gamma-aminobutyric acid type A receptor subunit alpha2	Plasma Membrane	ion channel
Gabra5	gamma-aminobutyric acid type A receptor subunit alpha5	Plasma Membrane	ion channel
Gabrd	gamma-aminobutyric acid type A receptor subunit delta	Plasma Membrane	ion channel
Gabre	gamma-aminobutyric acid (GABA) A receptor, subunit epsilon	Plasma Membrane	ion channel
Gabrg1	gamma-aminobutyric acid type A receptor subunit gamma1	Plasma Membrane	ion channel
Gabrg2	gamma-aminobutyric acid type A receptor subunit gamma2	Plasma Membrane	ion channel
Gabrg3	gamma-aminobutyric acid type A receptor subunit gamma3	Plasma Membrane	ion channel
Gabrq	gamma-aminobutyric acid type A receptor subunit theta	Plasma Membrane	ion channel
Gabrr1	gamma-aminobutyric acid type A receptor subunit rho1	Plasma Membrane	ion channel
Gabrr2	gamma-aminobutyric acid type A receptor subunit rho2	Plasma Membrane	ion channel
Gabrr3	gamma-aminobutyric acid type A receptor subunit rho3	Plasma Membrane	transmembrane receptor
Gad1	glutamate decarboxylase 1	Cytoplasm	enzyme
Gad2	glutamate decarboxylase 2	Cytoplasm	enzyme
Gjb6	gap junction protein beta 6	Plasma Membrane	transporter
Glra1	glycine receptor alpha 1	Plasma Membrane	ion channel
Glra2	glycine receptor alpha 2	Plasma Membrane	ion channel
Glra4	glycine receptor alpha 4 (pseudogene)	Plasma Membrane	ion channel
Glrb	glycine receptor beta	Plasma Membrane	ion channel
Gpr3	G protein-coupled receptor 3	Plasma Membrane	G-protein coupled receptor
Gprc5a	G protein-coupled receptor class C group 5 member A	Plasma Membrane	G-protein coupled receptor
Gpx3	glutathione peroxidase 3	Extracellular Space	enzyme
Gria1	glutamate ionotropic receptor AMPA type subunit 1	Plasma Membrane	ion channel
Gria3	glutamate ionotropic receptor AMPA type subunit 3	Plasma Membrane	ion channel
Gria4	glutamate ionotropic receptor AMPA type subunit 4	Plasma Membrane	ion channel
Grid1	glutamate ionotropic receptor delta type subunit 1	Plasma Membrane	ion channel
Grid2	glutamate ionotropic receptor delta type subunit 2	Plasma Membrane	ion channel
Grik1	glutamate ionotropic receptor kainate type subunit 1	Plasma Membrane	ion channel
Grin1	glutamate ionotropic receptor NMDA type subunit 1	Plasma Membrane	ion channel
Grin2a	glutamate ionotropic receptor NMDA type subunit 2A	Plasma Membrane	ion channel
Grin2b	glutamate ionotropic receptor NMDA type subunit 2B	Plasma Membrane	ion channel
Grin2c	glutamate ionotropic receptor NMDA type subunit 2C	Plasma Membrane	ion channel
Grin2d	glutamate ionotropic receptor NMDA type subunit 2D	Plasma Membrane	ion channel
Grin3a	glutamate ionotropic receptor NMDA type subunit 3A	Plasma Membrane	ion channel
Grin3b	glutamate ionotropic receptor NMDA type subunit 3B	Plasma Membrane	ion channel
Grm1	glutamate metabotropic receptor 1	Plasma Membrane	G-protein coupled receptor
Grm2	glutamate metabotropic receptor 2	Plasma Membrane	G-protein coupled receptor
Grm3	glutamate metabotropic receptor 3	Plasma Membrane	G-protein coupled receptor
Grm4	glutamate metabotropic receptor 4	Plasma Membrane	G-protein coupled receptor
Grm5	glutamate metabotropic receptor 5	Plasma Membrane	G-protein coupled receptor
Grm6	glutamate metabotropic receptor 6	Plasma Membrane	G-protein coupled receptor
Grm7	glutamate metabotropic receptor 7	Plasma Membrane	G-protein coupled receptor
Grm8	glutamate metabotropic receptor 8	Plasma Membrane	G-protein coupled receptor
Grp	gastrin releasing peptide	Extracellular Space	growth factor
Grpr	gastrin releasing peptide receptor	Plasma Membrane	G-protein coupled receptor
Hcn1	hyperpolarization activated cyclic nucleotide gated potassium channel 1	Plasma Membrane	ion channel
Hcn2	hyperpolarization activated cyclic nucleotide gated potassium and sodium channel 2	Plasma Membrane	ion channel
Hcn3	hyperpolarization activated cyclic nucleotide gated potassium channel 3	Plasma Membrane	ion channel
Hcn4	hyperpolarization activated cyclic nucleotide gated potassium channel 4	Plasma Membrane	ion channel
Hhip	hedgehog interacting protein	Plasma Membrane	other
Hpse	heparanase	Plasma Membrane	enzyme
Hrh1	histamine receptor H1	Plasma Membrane	G-protein coupled receptor
Hrh2	histamine receptor H2	Plasma Membrane	G-protein coupled receptor
Hrh3	histamine receptor H3	Plasma Membrane	G-protein coupled receptor
Hsd11b1	hydroxysteroid 11-beta dehydrogenase 1	Cytoplasm	enzyme
Htr1a	5-hydroxytryptamine receptor 1A	Plasma Membrane	G-protein coupled receptor
Htr1b	5-hydroxytryptamine receptor 1B	Plasma Membrane	G-protein coupled receptor
Htr1d	5-hydroxytryptamine receptor 1D	Plasma Membrane	G-protein coupled receptor
Htr1f	5-hydroxytryptamine receptor 1F	Plasma Membrane	G-protein coupled receptor
Htr2a	5-hydroxytryptamine receptor 2A	Plasma Membrane	G-protein coupled receptor
Htr2b	5-hydroxytryptamine receptor 2B	Plasma Membrane	G-protein coupled receptor
Htr2c	5-hydroxytryptamine receptor 2C	Plasma Membrane	G-protein coupled receptor
Htr3a	5-hydroxytryptamine receptor 3A	Plasma Membrane	ion channel
Htr3b	5-hydroxytryptamine receptor 3B	Plasma Membrane	ion channel
Htr4	5-hydroxytryptamine receptor 4	Plasma Membrane	G-protein coupled receptor
Htr5a	5-hydroxytryptamine receptor 5A	Plasma Membrane	G-protein coupled receptor
Htr5b	5-hydroxytryptamine (serotonin) receptor 5B	Plasma Membrane	G-protein coupled receptor
Htr7	5-hydroxytryptamine receptor 7	Plasma Membrane	G-protein coupled receptor
Igfbp4	insulin like growth factor binding protein 4	Extracellular Space	other
Ikzf2	IKAROS family zinc finger 2	Nucleus	transcription regulator
Il1rapl1	interleukin 1 receptor accessory protein like 1	Plasma Membrane	transmembrane receptor
Il1rapl2	interleukin 1 receptor accessory protein like 2	Plasma Membrane	transmembrane receptor
Il4ra	interleukin 4 receptor	Plasma Membrane	transmembrane receptor
Inhba	inhibin subunit beta A	Extracellular Space	growth factor
Insl6	insulin like 6	Extracellular Space	other
Jun	Jun proto-oncogene, AP-1 transcription factor subunit	Nucleus	transcription regulator
Junb	JunB proto-oncogene, AP-1 transcription factor subunit	Nucleus	transcription regulator
Kcna1	potassium voltage-gated channel subfamily A member 1	Plasma Membrane	ion channel
Kcna10	potassium voltage-gated channel subfamily A member 10	Plasma Membrane	ion channel
Kcna2	potassium voltage-gated channel subfamily A member 2	Plasma Membrane	ion channel
Kcna3	potassium voltage-gated channel subfamily A member 3	Plasma Membrane	ion channel
Kcna4	potassium voltage-gated channel subfamily A member 4	Plasma Membrane	ion channel
Kcna5	potassium voltage-gated channel subfamily A member 5	Plasma Membrane	ion channel
Kcna6	potassium voltage-gated channel subfamily A member 6	Plasma Membrane	ion channel
Kcna7	potassium voltage-gated channel subfamily A member 7	Plasma Membrane	ion channel
Kcnab1	potassium voltage-gated channel subfamily A regulatory beta subunit 1	Plasma Membrane	ion channel
Kcnab2	potassium voltage-gated channel subfamily A regulatory beta subunit 2	Plasma Membrane	ion channel
Kcnab3	potassium voltage-gated channel subfamily A regulatory beta subunit 3	Plasma Membrane	ion channel
Kcnb1	potassium voltage-gated channel subfamily B member 1	Plasma Membrane	ion channel
Kcnb2	potassium voltage-gated channel subfamily B member 2	Plasma Membrane	ion channel
Kcnc1	potassium voltage-gated channel subfamily C member 1	Plasma Membrane	ion channel
Kcnc2	potassium voltage-gated channel subfamily C member 2	Plasma Membrane	ion channel
Kcnc3	potassium voltage-gated channel subfamily C member 3	Plasma Membrane	ion channel
Kcnc4	potassium voltage-gated channel subfamily C member 4	Plasma Membrane	ion channel
Kcnd1	potassium voltage-gated channel subfamily D member 1	Plasma Membrane	ion channel
Kcnd2	potassium voltage-gated channel subfamily D member 2	Plasma Membrane	ion channel
Kcnd3	potassium voltage-gated channel subfamily D member 3	Plasma Membrane	ion channel
Kcne2	potassium voltage-gated channel subfamily E regulatory subunit 2	Plasma Membrane	ion channel
Kcne3	potassium voltage-gated channel subfamily E regulatory subunit 3	Plasma Membrane	ion channel
Kcne4	potassium voltage-gated channel subfamily E regulatory subunit 4	Plasma Membrane	ion channel
Kcnf1	potassium voltage-gated channel modifier subfamily F member 1	Plasma Membrane	ion channel
Kcng1	potassium voltage-gated channel modifier subfamily G member 1	Plasma Membrane	ion channel
Kcng2	potassium voltage-gated channel modifier subfamily G member 2	Plasma Membrane	ion channel
Kcng3	potassium voltage-gated channel modifier subfamily G member 3	Cytoplasm	ion channel
Kcng4	potassium voltage-gated channel modifier subfamily G member 4	Plasma Membrane	ion channel
Kcnh1	potassium voltage-gated channel subfamily H member 1	Plasma Membrane	ion channel
Kcnh2	potassium voltage-gated channel subfamily H member 2	Plasma Membrane	ion channel
Kcnh3	potassium voltage-gated channel subfamily H member 3	Plasma Membrane	ion channel
Kcnh4	potassium voltage-gated channel subfamily H member 4	Plasma Membrane	ion channel
Kcnh5	potassium voltage-gated channel subfamily H member 5	Plasma Membrane	ion channel
Kcnh6	potassium voltage-gated channel subfamily H member 6	Plasma Membrane	ion channel
Kcnh7	potassium voltage-gated channel subfamily H member 7	Plasma Membrane	ion channel
Kcnh8	potassium voltage-gated channel subfamily H member 8	Plasma Membrane	ion channel
Kcnj1	potassium inwardly rectifying channel subfamily J member 1	Plasma Membrane	ion channel
Kcnj10	potassium inwardly rectifying channel subfamily J member 10	Plasma Membrane	ion channel
Kcnj11	potassium inwardly rectifying channel subfamily J member 11	Plasma Membrane	ion channel
Kcnj12	potassium inwardly rectifying channel subfamily J member 12	Plasma Membrane	ion channel
Kcnj13	potassium inwardly rectifying channel subfamily J member 13	Plasma Membrane	ion channel
Kcnj14	potassium inwardly rectifying channel subfamily J member 14	Plasma Membrane	ion channel
Kcnj15	potassium inwardly rectifying channel subfamily J member 15	Plasma Membrane	ion channel
Kcnj16	potassium inwardly rectifying channel subfamily J member 16	Plasma Membrane	ion channel
Kcnj2	potassium inwardly rectifying channel subfamily J member 2	Plasma Membrane	ion channel
Kcnj3	potassium inwardly rectifying channel subfamily J member 3	Plasma Membrane	ion channel
Kcnj4	potassium inwardly rectifying channel subfamily J member 4	Plasma Membrane	ion channel
Kcnj5	potassium inwardly rectifying channel subfamily J member 5	Plasma Membrane	ion channel
Kcnj6	potassium inwardly rectifying channel subfamily J member 6	Plasma Membrane	ion channel
Kcnj8	potassium inwardly rectifying channel subfamily J member 8	Plasma Membrane	ion channel
Kcnj9	potassium inwardly rectifying channel subfamily J member 9	Plasma Membrane	ion channel
Kcnk1	potassium two pore domain channel subfamily K member 1	Plasma Membrane	ion channel
Kcnk10	potassium two pore domain channel subfamily K member 10	Plasma Membrane	ion channel
Kcnk13	potassium two pore domain channel subfamily K member 13	Plasma Membrane	ion channel
Kcnk15	potassium two pore domain channel subfamily K member 15	Plasma Membrane	ion channel
Kcnk2	potassium two pore domain channel subfamily K member 2	Plasma Membrane	ion channel
Kcnk3	potassium two pore domain channel subfamily K member 3	Plasma Membrane	ion channel
Kcnk4	potassium two pore domain channel subfamily K member 4	Plasma Membrane	ion channel
Kcnk5	potassium two pore domain channel subfamily K member 5	Plasma Membrane	ion channel
Kcnk6	potassium two pore domain channel subfamily K member 6	Plasma Membrane	ion channel
Kcnk7	potassium two pore domain channel subfamily K member 7	Plasma Membrane	ion channel
Kcnk9	potassium two pore domain channel subfamily K member 9	Plasma Membrane	ion channel
Kcnma1	potassium calcium-activated channel subfamily M alpha 1	Plasma Membrane	ion channel
Kcnmb1	potassium calcium-activated channel subfamily M regulatory beta subunit 1	Plasma Membrane	ion channel
Kcnmb2	potassium calcium-activated channel subfamily M regulatory beta subunit 2	Plasma Membrane	ion channel
Kcnmb3	potassium calcium-activated channel subfamily M regulatory beta subunit 3	Plasma Membrane	ion channel
Kcnmb4	potassium calcium-activated channel subfamily M regulatory beta subunit 4	Plasma Membrane	ion channel
Kcnn1	potassium calcium-activated channel subfamily N member 1	Plasma Membrane	ion channel
Kcnn2	potassium intermediate/small conductance calcium-activated channel, subfamily N, member 2	Plasma Membrane	ion channel
Kcnn3	potassium calcium-activated channel subfamily N member 3	Plasma Membrane	ion channel
Kcnn4	potassium calcium-activated channel subfamily N member 4	Plasma Membrane	ion channel
Kcnq1	potassium voltage-gated channel subfamily Q member 1	Plasma Membrane	ion channel
Kcnq2	potassium voltage-gated channel subfamily Q member 2	Plasma Membrane	ion channel
Kcnq3	potassium voltage-gated channel subfamily Q member 3	Plasma Membrane	ion channel
Kcnq4	potassium voltage-gated channel subfamily Q member 4	Plasma Membrane	ion channel
Kcnq5	potassium voltage-gated channel subfamily Q member 5	Plasma Membrane	ion channel
Kcns1	potassium voltage-gated channel modifier subfamily S member 1	Plasma Membrane	ion channel
Kcns2	potassium voltage-gated channel modifier subfamily S member 2	Plasma Membrane	ion channel
Kcns3	potassium voltage-gated channel modifier subfamily S member 3	Plasma Membrane	ion channel
Kcnt1	potassium sodium-activated channel subfamily T member 1	Plasma Membrane	ion channel
Kcnt2	potassium sodium-activated channel subfamily T member 2	Plasma Membrane	ion channel
Kcnv1	potassium voltage-gated channel modifier subfamily V member 1	Plasma Membrane	ion channel
Kcnv2	potassium voltage-gated channel modifier subfamily V member 2	Plasma Membrane	ion channel
Krt73	keratin 73	Extracellular Space	other
Lama3	laminin subunit alpha 3	Extracellular Space	other
Lamp5	lysosomal associated membrane protein family member 5	Cytoplasm	other
Lhx6	LIM homeobox 6	Nucleus	transcription regulator
Lmo1	LIM domain only 1	Nucleus	transcription regulator
Kcne1	potassium voltage-gated channel subfamily E regulatory subunit 1B	Plasma Membrane	ion channel
Lpl	lipoprotein lipase	Cytoplasm	enzyme
Lratd2	LRAT domain containing 2	Plasma Membrane	other
Lsp1	lymphocyte specific protein 1	Cytoplasm	other
Lyzl4	lysozyme like 4	Extracellular Space	enzyme
Matn4	matrilin 4	Extracellular Space	other
Mog	myelin oligodendrocyte glycoprotein	Extracellular Space	other
Moxd1	monooxygenase DBH like 1	Cytoplasm	enzyme
Mycl	MYCL proto-oncogene, bHLH transcription factor	Nucleus	transcription regulator
Myh7	myosin heavy chain 7	Cytoplasm	enzyme
Ndst4	N-deacetylase and N-sulfotransferase 4	Cytoplasm	enzyme
Nnat	neuronatin	Plasma Membrane	transporter
Nnmt	nicotinamide N-methyltransferase	Cytoplasm	enzyme
Nos1	nitric oxide synthase 1	Cytoplasm	enzyme
Npas1	neuronal PAS domain protein 1	Nucleus	transcription regulator
Npas4	neuronal PAS domain protein 4	Nucleus	transcription regulator
Npnt	nephronectin	Plasma Membrane	other
Npr3	natriuretic peptide receptor 3	Plasma Membrane	G-protein coupled receptor
Nptx2	neuronal pentraxin 2	Extracellular Space	other
Npy1r	neuropeptide Y receptor Y1	Plasma Membrane	G-protein coupled receptor
Npy2r	neuropeptide Y receptor Y2	Plasma Membrane	G-protein coupled receptor
Npy5r	neuropeptide Y receptor Y5	Plasma Membrane	G-protein coupled receptor
Nr4a1	nuclear receptor subfamily 4 group A member 1	Nucleus	ligand-dependent nuclear receptor
Oprd1	opioid receptor delta 1	Plasma Membrane	G-protein coupled receptor
Oprk1	opioid receptor kappa 1	Plasma Membrane	G-protein coupled receptor
Oprl1	opioid related nociceptin receptor 1	Plasma Membrane	G-protein coupled receptor
Oprm1	opioid receptor mu 1	Plasma Membrane	G-protein coupled receptor
Osr1	odd-skipped related transcription factor 1	Nucleus	transcription regulator
Otof	otoferlin	Plasma Membrane	other
Oxtr	oxytocin receptor	Plasma Membrane	G-protein coupled receptor
Pak4	p21 (RAC1) activated kinase 4	Cytoplasm	kinase
Pbx3	PBX homeobox 3	Nucleus	transcription regulator
Pcsk1	proprotein convertase subtilisin/kexin type 1	Cytoplasm	peptidase
Pde11a	phosphodiesterase 11A	Cytoplasm	enzyme
Pdgfra	platelet derived growth factor receptor alpha	Plasma Membrane	kinase
Pdlim5	PDZ and LIM domain 5	Cytoplasm	other
Pdyn	prodynorphin	Extracellular Space	transporter
Penk	proenkephalin	Extracellular Space	other
Phactr2	phosphatase and actin regulator 2	Other	other
Pld5	phospholipase D family member 5	Other	other
Pnoc	prepronociceptin	Extracellular Space	other
Pou3f1	POU domain, class 3, transcription factor 1	Nucleus	transcription regulator
Prok2	prokineticin 2	Extracellular Space	other
Prokr2	prokineticin receptor 2	Plasma Membrane	G-protein coupled receptor
Prr16	proline rich 16	Other	other
Pthlh	parathyroid hormone like hormone	Extracellular Space	other
Ptprz1	protein tyrosine phosphatase receptor type Z1	Plasma Membrane	phosphatase
Pvalb	parvalbumin	Cytoplasm	other
Rbp4	retinol binding protein 4	Extracellular Space	other
Reln	reelin	Extracellular Space	peptidase
Rerg	RAS like estrogen regulated growth inhibitor	Nucleus	enzyme
Rgs5	regulator of G protein signaling 5	Plasma Membrane	enzyme
Rln1	relaxin 1	Extracellular Space	other
Rorb	RAR related orphan receptor B	Nucleus	ligand-dependent nuclear receptor
Rspo1	R-spondin 1	Plasma Membrane	other
Rxfp1	relaxin family peptide receptor 1	Plasma Membrane	G-protein coupled receptor
Rxfp2	relaxin family peptide receptor 2	Plasma Membrane	G-protein coupled receptor
Rxfp3	relaxin family peptide receptor 3	Plasma Membrane	G-protein coupled receptor
Rxrg	retinoid X receptor gamma	Nucleus	ligand-dependent nuclear receptor
S100b	S100 calcium binding protein B	Cytoplasm	other
Satb1	SATB homeobox 1	Nucleus	transcription regulator
Satb2	SATB homeobox 2	Nucleus	transcription regulator
Scn10a	sodium voltage-gated channel alpha subunit 10	Plasma Membrane	ion channel
Scn11a	sodium voltage-gated channel alpha subunit 11	Plasma Membrane	ion channel
Scn1a	sodium voltage-gated channel alpha subunit 1	Plasma Membrane	ion channel
Scn1b	sodium voltage-gated channel beta subunit 1	Plasma Membrane	ion channel
Scn2a	sodium voltage-gated channel alpha subunit 2	Plasma Membrane	ion channel
Scn3a	sodium voltage-gated channel alpha subunit 3	Plasma Membrane	ion channel
Scn3b	sodium voltage-gated channel beta subunit 3	Plasma Membrane	ion channel
Scn4a	sodium voltage-gated channel alpha subunit 4	Plasma Membrane	ion channel
Scn4b	sodium voltage-gated channel beta subunit 4	Plasma Membrane	ion channel
Scn5a	sodium voltage-gated channel alpha subunit 5	Plasma Membrane	ion channel
Scn7a	sodium voltage-gated channel alpha subunit 7	Plasma Membrane	ion channel
Scn8a	sodium voltage-gated channel alpha subunit 8	Plasma Membrane	ion channel
Scn9a	sodium voltage-gated channel alpha subunit 9	Plasma Membrane	ion channel
Scnn1a	sodium channel epithelial 1 subunit alpha	Plasma Membrane	ion channel
Scnn1b	sodium channel epithelial 1 subunit beta	Plasma Membrane	ion channel
Scnn1g	sodium channel epithelial 1 subunit gamma	Plasma Membrane	ion channel
Sema5a	semaphorin 5A	Plasma Membrane	transmembrane receptor
Serpinb2	serpin family B member 2	Extracellular Space	other
Serpinf1	serpin family F member 1	Extracellular Space	other
Slc17a6	solute carrier family 17 member 6	Plasma Membrane	transporter
Slc17a8	solute carrier family 17 member 8	Plasma Membrane	transporter
Slc32a1	solute carrier family 32 member 1	Plasma Membrane	transporter
Sncg	synuclein gamma	Cytoplasm	other
Sstr1	somatostatin receptor 1	Plasma Membrane	G-protein coupled receptor
Sstr2	somatostatin receptor 2	Plasma Membrane	G-protein coupled receptor
Sstr3	somatostatin receptor 3	Plasma Membrane	G-protein coupled receptor
Sstr4	somatostatin receptor 4	Plasma Membrane	G-protein coupled receptor
Sstr5	somatostatin receptor 5	Plasma Membrane	G-protein coupled receptor
Stim2	stromal interaction molecule 2	Plasma Membrane	transporter
Syt6	synaptotagmin 6	Cytoplasm	transporter
Tac1	tachykinin precursor 1	Extracellular Space	other
Tacr1	tachykinin receptor 1	Plasma Membrane	G-protein coupled receptor
Tacr2	tachykinin receptor 2	Plasma Membrane	G-protein coupled receptor
Tacr3	tachykinin receptor 3	Plasma Membrane	G-protein coupled receptor
Tcap	titin-cap	Cytoplasm	other
Tcerg1l	transcription elongation regulator 1 like	Other	other
Th	tyrosine hydroxylase	Cytoplasm	enzyme
Tm4sf1	transmembrane 4 L six family member 1	Plasma Membrane	other
Tmem100	transmembrane protein 100	Plasma Membrane	other
Tnnt1	troponin T1, slow skeletal type	Cytoplasm	other
Tshz1	teashirt zinc finger homeobox 1	Nucleus	transcription regulator
Tshz2	teashirt zinc finger homeobox 2	Nucleus	transcription regulator
Vegfd	vascular endothelial growth factor D	Extracellular Space	growth factor
Vipr1	vasoactive intestinal peptide receptor 1	Plasma Membrane	G-protein coupled receptor
Vipr2	vasoactive intestinal peptide receptor 2	Plasma Membrane	G-protein coupled receptor
Wnt5a	Wnt family member 5A	Extracellular Space	cytokine
