# Supplementary material for: Spatial transcriptomics reveals the distinct organization of mouse prefrontal cortex and neuronal subtypes regulating chronic pain
Source: Nat Neurosci. 2023 Oct 16;26(11):1880–93. doi: 10.1038/s41593-023-01455-9 (PMC10620082; doi:10.1038/s41593-023-01455-9)
Supplement: Supplementary file 3 — List of enriched and depleted genes in PFC compared to the adjacent cortical regions. [file 41593_2023_1455_MOESM3_ESM.xlsx]

## Sheet: Enrich_Depleted_gene
gene	p_val	avg_log2FC	Pct. Expr. In PFC	Pct. Expr. out PFC	p_val_adj	DEG
Gria1	0	0.554642	0.901	0.843	0	Enrich
Scn1b	0	-0.46596	0.972	0.979	0	Deplete
Scn4b	0	-1.30797	0.323	0.513	0	Deplete
Nnat	5.98e-256	1.06839	0.512	0.349	2.49e-253	Enrich
Kcna2	2.37e-242	-0.522375	0.78	0.852	9.84e-240	Deplete
Fezf2	8.62e-241	0.788482	0.679	0.53	3.59e-238	Enrich
Crim1	2.33e-189	0.701367	0.577	0.436	9.68e-187	Enrich
Scn1a	6.88e-183	-0.711711	0.515	0.632	2.86e-180	Deplete
Grin2a	3.43e-180	-0.363395	0.902	0.925	1.43e-177	Deplete
Cxcl12	3.75e-168	0.86467	0.461	0.327	1.56e-165	Enrich
Kcnh5	1.55e-134	-0.845508	0.358	0.481	6.45e-132	Deplete
Cacng8	1.34e-133	0.534362	0.757	0.69	5.58e-131	Enrich
Kcnh7	1.66e-130	-0.58323	0.444	0.566	6.92e-128	Deplete
Kcng1	7.58e-117	0.760169	0.468	0.36	3.15e-114	Enrich
Kcnv1	8.42e-112	-0.379624	0.731	0.805	3.5e-109	Deplete
Cacna1e	6.66e-111	0.417506	0.723	0.645	2.77e-108	Enrich
Kcnn3	3.32e-105	0.675663	0.309	0.203	1.38e-102	Enrich
Glrb	4.75e-104	-0.325247	0.732	0.792	1.98e-101	Deplete
Kcnc4	3.41e-102	0.354491	0.769	0.698	1.42e-99	Enrich
Kcnmb4	9.28e-100	0.399132	0.683	0.594	3.86e-97	Enrich
Clcn6	2.91e-98	0.398672	0.707	0.638	1.21e-95	Enrich
Scn3b	4.18e-97	0.452516	0.585	0.481	1.74e-94	Enrich
Kcnq5	3.73e-94	-0.390537	0.667	0.724	1.55e-91	Deplete
Cacng4	1.51e-92	0.546944	0.348	0.242	6.28e-90	Enrich
Cacna2d1	3.9e-90	-0.388344	0.543	0.641	1.62e-87	Deplete
Cacnb4	2.77e-86	-0.40561	0.589	0.663	1.15e-83	Deplete
Jun	1.52e-77	0.538455	0.44	0.347	6.33e-75	Enrich
Lamp5	2.15e-75	-0.593298	0.515	0.587	8.93e-73	Deplete
Kcnab1	1.95e-72	0.438541	0.472	0.379	8.11e-70	Enrich
Cacna1h	2.61e-72	0.62762	0.384	0.297	1.09e-69	Enrich
Nos1	4.99e-69	0.535346	0.484	0.398	2.08e-66	Enrich
Junb	8.53e-69	0.600941	0.524	0.444	3.55e-66	Enrich
Col23a1	8.45e-68	0.616342	0.156	0.091	3.52e-65	Enrich
Rorb	2.2e-66	-0.701482	0.265	0.352	9.14e-64	Deplete
Ddit4l	4.12e-66	-0.760514	0.121	0.196	1.72e-63	Deplete
Glra2	7.01e-65	0.46492	0.324	0.236	2.92e-62	Enrich
Cdh12	9.59e-65	-0.477763	0.278	0.37	3.99e-62	Deplete
Kcnc2	6.07e-61	-0.448827	0.316	0.403	2.53e-58	Deplete
Kcnf1	7.47e-61	0.285405	0.676	0.604	3.11e-58	Enrich
Sstr4	2.29e-59	0.401794	0.525	0.445	9.51e-57	Enrich
Tcerg1l	5.86e-58	0.525383	0.276	0.199	2.44e-55	Enrich
Grm1	4.18e-51	0.379398	0.365	0.284	1.74e-48	Enrich
Cckbr	7.45e-47	0.316618	0.589	0.524	3.1e-44	Enrich
Kcnj4	2.24e-46	0.288881	0.701	0.653	9.31e-44	Enrich
Cacna2d3	1.42e-45	-0.31513	0.635	0.67	5.92e-43	Deplete
Kcna3	1.14e-44	0.362645	0.467	0.398	4.76e-42	Enrich
Gabra5	6.27e-43	0.318984	0.616	0.567	2.61e-40	Enrich
Kcnq3	2e-42	-0.287787	0.546	0.61	8.31e-40	Deplete
S100b	1.77e-40	-0.390812	0.375	0.441	7.38e-38	Deplete
Rxfp1	5e-40	0.454569	0.218	0.158	2.08e-37	Enrich
Kcnk10	2.93e-39	0.38377	0.266	0.202	1.22e-36	Enrich
Fosb	3.97e-39	0.576956	0.46	0.397	1.65e-36	Enrich
Sstr2	6.25e-39	0.350294	0.39	0.32	2.6e-36	Enrich
Bcl11b	8.02e-38	0.315912	0.445	0.373	3.33e-35	Enrich
Cntnap5b	8.81e-38	0.385866	0.319	0.255	3.66e-35	Enrich
Chrm4	1.41e-36	0.416545	0.272	0.212	5.88e-34	Enrich
Grp	2.17e-36	0.441303	0.145	0.097	9.03e-34	Enrich
Fam107a	3.4e-36	-0.271435	0.66	0.705	1.41e-33	Deplete
Kcnn2	4.27e-36	0.335899	0.542	0.49	1.78e-33	Enrich
Nr4a1	1.22e-34	0.512432	0.615	0.583	5.08e-32	Enrich
Kcnk2	2.21e-33	-0.45051	0.358	0.414	9.18e-31	Deplete
Gabrd	5.19e-33	-0.278263	0.496	0.557	2.16e-30	Deplete
Htr7	5.39e-33	-0.42808	0.17	0.227	2.24e-30	Deplete
Kcnj2	5.51e-31	-0.313701	0.336	0.399	2.29e-28	Deplete
Grm8	3.46e-29	0.335519	0.249	0.196	1.44e-26	Enrich
Npnt	8.68e-29	-0.456986	0.158	0.208	3.61e-26	Deplete
Chrna4	1.96e-28	0.33499	0.445	0.393	8.15e-26	Enrich
Kcnk3	2.76e-28	0.32735	0.286	0.231	1.15e-25	Enrich
Vegfd	8.31e-28	0.457196	0.186	0.141	3.46e-25	Enrich
Adcyap1r1	9.76e-28	0.309385	0.453	0.401	4.06e-25	Enrich
Kcnj10	1.56e-27	-0.29137	0.393	0.452	6.48e-25	Deplete
Grid2	8.06e-27	0.311696	0.23	0.18	3.35e-24	Enrich
Kcnab3	8.22e-27	-0.443665	0.138	0.185	3.42e-24	Deplete
Kcnc3	8.71e-26	-0.266524	0.463	0.514	3.62e-23	Deplete
Clcn2	9.86e-26	0.318899	0.407	0.356	4.1e-23	Enrich
Lmo1	1.48e-23	0.29216	0.201	0.155	6.15e-21	Enrich
Cbln4	1e-22	-0.44567	0.125	0.166	4.18e-20	Deplete
Grid1	1.19e-22	0.274957	0.386	0.335	4.95e-20	Enrich
Il1rapl1	1.76e-21	-0.274115	0.373	0.422	7.32e-19	Deplete
Kcnh4	2.18e-21	-0.307548	0.174	0.22	9.07e-19	Deplete
Kcnk6	1.43e-19	-0.321003	0.232	0.279	5.95e-17	Deplete
Cacna1g	1.79e-19	0.280657	0.569	0.546	7.45e-17	Enrich
Phactr2	9.14e-19	-0.299968	0.194	0.237	3.8e-16	Deplete
Tshz1	2.24e-15	-0.279197	0.225	0.264	9.32e-13	Deplete
Egr2	3.23e-15	0.333725	0.152	0.121	1.35e-12	Enrich
Clic6	1.47e-14	-0.289994	0.172	0.208	6.1e-12	Deplete
Htr2c	4.67e-14	0.291889	0.236	0.2	1.94e-11	Enrich
Rspo1	3.74e-13	-0.378786	0.206	0.237	1.56e-10	Deplete
Otof	3.75e-13	0.460811	0.21	0.179	1.56e-10	Enrich
Kcnb2	3.1e-12	-0.270001	0.19	0.223	1.29e-09	Deplete
Calb1	1.76e-10	-0.291994	0.292	0.317	7.32e-08	Deplete
Arhgap25	3.83e-10	0.279192	0.403	0.381	1.59e-07	Enrich
Pld5	8.89e-09	-0.285769	0.167	0.191	3.7e-06	Deplete
Pdyn	6.32e-07	0.330608	0.2	0.178	0.00026307	Enrich

## Sheet: Enrich_Depleted_gene_iSpatial
gene	p_val	avg_log2FC	Pct. Expr. In PFC	Pct. Expr. out PFC	p_val_adj	DEG
Gria1	0	0.311009	0.999	0.999	0	Enrich
Nnat	0	1.05228	0.952	0.89	0	Enrich
Scn1b	0	-0.519364	0.999	0.999	0	Deplete
Cdh13	0	0.813909	0.984	0.965	0	Enrich
Tubb2b	0	0.852493	0.975	0.932	0	Enrich
Efnb3	0	0.745907	0.978	0.933	0	Enrich
Rab3b	0	0.892829	0.952	0.867	0	Enrich
Ryr3	0	0.403323	0.897	0.802	0	Enrich
Ramp3	1.0559e-303	0.563458	0.989	0.971	2.1892e-299	Enrich
Dpysl5	1.30722e-301	0.522692	0.85	0.755	2.71027e-297	Enrich
Pcdh17	2.84214e-296	0.43152	0.994	0.991	5.89261e-292	Enrich
Kcnh7	6.6415e-296	-0.528806	0.995	0.996	1.37698e-291	Deplete
Tmem215	5.47082e-291	-0.697996	0.332	0.516	1.13427e-286	Deplete
Zfhx4	4.85231e-282	-0.704354	0.485	0.661	1.00603e-277	Deplete
Col23a1	3.48242e-276	0.533262	0.622	0.432	7.2201e-272	Enrich
E130309F12Rik	4.24717e-273	0.397335	0.905	0.823	8.80565e-269	Enrich
Rsph9	3.58492e-267	0.351729	0.993	0.989	7.43262e-263	Enrich
Dgkg	8.9403e-250	0.404294	0.989	0.985	1.85359e-245	Enrich
Dapk2	1.06559e-249	-0.491546	0.268	0.443	2.20928e-245	Deplete
Scn4b	1.40002e-249	-1.26879	0.603	0.741	2.90266e-245	Deplete
Ptpre	1.76705e-238	0.453365	0.97	0.944	3.66363e-234	Enrich
Crim1	1.92631e-233	0.574342	0.987	0.978	3.99382e-229	Enrich
3110082D06Rik	2.67716e-230	-0.537497	0.631	0.776	5.55055e-226	Deplete
Hs3st1	7.53946e-227	-0.510119	0.841	0.903	1.56316e-222	Deplete
Kcnv1	3.80614e-226	-0.409524	0.994	0.995	7.89128e-222	Deplete
Tspan2	1.60013e-225	0.306062	0.789	0.671	3.31755e-221	Enrich
Mapk3	4.31956e-225	0.405192	0.992	0.989	8.95574e-221	Enrich
Cpne9	1.64417e-222	-0.610984	0.805	0.887	3.40887e-218	Deplete
Myo5b	2.63745e-217	0.389211	0.924	0.855	5.46822e-213	Enrich
2700069I18Rik	4.25566e-216	-0.290347	0.222	0.39	8.82327e-212	Deplete
Lhfpl5	5.88785e-216	0.362905	0.935	0.887	1.22073e-211	Enrich
Scn1a	9.84149e-215	-0.5584	0.993	0.992	2.04044e-210	Deplete
Cd302	2.77823e-212	-0.608309	0.874	0.924	5.76011e-208	Deplete
Fezf2	1.10049e-211	0.572223	0.919	0.867	2.28165e-207	Enrich
Rwdd2a	2.43127e-211	0.402386	0.992	0.991	5.04074e-207	Enrich
Fxyd2	4.16666e-210	0.323162	0.968	0.946	8.63874e-206	Enrich
Dpysl3	5.13003e-209	0.342997	0.985	0.977	1.06361e-204	Enrich
Glra2	1.41155e-208	0.613453	0.842	0.723	2.92656e-204	Enrich
Col6a2	2.73482e-208	0.303088	0.846	0.764	5.67011e-204	Enrich
Tmem44	7.62627e-207	-0.584939	0.777	0.853	1.58116e-202	Deplete
Samd14	2.74168e-206	0.297059	0.906	0.832	5.68433e-202	Enrich
Parm1	1.64267e-204	0.470908	0.874	0.827	3.40575e-200	Enrich
Hrk	3.82844e-204	0.391649	0.976	0.96	7.9375e-200	Enrich
Tmem91	2.90562e-199	0.451642	0.958	0.942	6.02423e-195	Enrich
Wdr6	1.56294e-197	0.346628	0.989	0.984	3.24045e-193	Enrich
Ldb2	1.24632e-196	0.331382	0.994	0.992	2.58399e-192	Enrich
Magee2	3.30527e-196	0.274701	0.897	0.838	6.85283e-192	Enrich
Tox2	1.55803e-193	0.457182	0.836	0.721	3.23026e-189	Enrich
Fmnl1	1.57355e-193	-0.46111	0.98	0.981	3.26244e-189	Deplete
Cmbl	3.1666e-193	0.428923	0.941	0.908	6.5653e-189	Enrich
Gm13629	8.12351e-193	-0.563571	0.421	0.571	1.68425e-188	Deplete
Zdhhc12	3.81275e-192	0.321185	0.971	0.956	7.90497e-188	Enrich
Pts	1.13389e-191	0.318611	0.989	0.985	2.35089e-187	Enrich
Incenp	1.43453e-191	-0.64491	0.958	0.964	2.97422e-187	Deplete
Hap1	7.7007e-191	0.352882	0.991	0.985	1.59659e-186	Enrich
St7	2.34935e-190	0.283922	0.979	0.97	4.8709e-186	Enrich
Lypd1	1.69062e-189	0.492243	0.931	0.871	3.50517e-185	Enrich
Maf	4.69425e-186	-0.2983	0.281	0.432	9.73259e-182	Deplete
Slc5a5	9.73062e-185	0.373346	0.885	0.82	2.01745e-180	Enrich
Srd5a1	2.34948e-183	0.286791	0.926	0.903	4.87118e-179	Enrich
2400009B08Rik	3.20171e-183	0.300245	0.965	0.935	6.63811e-179	Enrich
Btg2	5.14775e-181	0.341795	0.978	0.971	1.06728e-176	Enrich
6330406I15Rik	1.10786e-179	-0.397382	0.811	0.886	2.29692e-175	Deplete
Trhr	8.62325e-178	0.315826	0.585	0.44	1.78786e-173	Enrich
Mas1	1.00431e-176	0.361467	0.96	0.94	2.08223e-172	Enrich
Clmn	4.35383e-176	0.390202	0.953	0.926	9.02679e-172	Enrich
Cdh12	8.56065e-173	-0.576031	0.9	0.938	1.77488e-168	Deplete
Exph5	5.97436e-172	-0.372611	0.786	0.852	1.23866e-167	Deplete
Rgnef	5.34557e-170	0.334304	0.981	0.974	1.1083e-165	Enrich
B3galt2	1.21356e-169	0.382367	0.99	0.988	2.51608e-165	Enrich
Pou3f2	2.46261e-169	-0.284949	0.451	0.584	5.10572e-165	Deplete
Pls3	1.39586e-168	0.300869	0.993	0.992	2.89404e-164	Enrich
Vasn	1.62374e-168	-0.320625	0.483	0.606	3.36651e-164	Deplete
Col6a1	3.13621e-168	0.327362	0.889	0.805	6.5023e-164	Enrich
Chl1	1.10779e-167	0.28288	0.994	0.993	2.29678e-163	Enrich
Ighg2c	3.34422e-167	-0.40509	0.605	0.728	6.93358e-163	Deplete
Rgs10	3.69328e-167	-0.439462	0.889	0.921	7.65727e-163	Deplete
Mmel1	3.69467e-167	-0.351058	0.372	0.515	7.66016e-163	Deplete
Igsf21	2.01343e-166	0.325902	0.976	0.968	4.17444e-162	Enrich
Ninj1	5.47523e-166	0.387281	0.942	0.929	1.13518e-161	Enrich
Mrap2	8.2245e-166	0.32414	0.919	0.892	1.70519e-161	Enrich
Rftn1	1.57759e-165	0.303196	0.608	0.46	3.27082e-161	Enrich
Sntg2	2.85368e-165	-0.320427	0.45	0.591	5.91654e-161	Deplete
Fam43a	1.05216e-164	-0.284494	0.304	0.458	2.18144e-160	Deplete
Prss12	4.35577e-163	0.3389	0.98	0.975	9.03081e-159	Enrich
Fam110b	1.84297e-162	0.30421	0.991	0.988	3.82104e-158	Enrich
Pik3ip1	2.42294e-162	0.274857	0.971	0.964	5.02349e-158	Enrich
Spon1	5.56098e-162	0.397541	0.944	0.898	1.15296e-157	Enrich
Spr	1.36167e-161	0.332343	0.991	0.989	2.82316e-157	Enrich
Csrp2	1.37471e-160	0.47852	0.853	0.801	2.85019e-156	Enrich
Fstl4	8.01379e-160	-0.372697	0.781	0.846	1.6615e-155	Deplete
Gng12	2.74533e-159	0.368924	0.943	0.901	5.69189e-155	Enrich
Tmem150c	5.73726e-158	0.357921	0.962	0.944	1.18951e-153	Enrich
Dcn	6.28124e-158	0.459125	0.313	0.187	1.30229e-153	Enrich
Wscd1	9.1399e-158	0.371368	0.874	0.829	1.89498e-153	Enrich
Tppp3	1.67635e-157	0.357705	0.989	0.985	3.47558e-153	Enrich
Lmo3	2.28357e-157	0.393308	0.987	0.984	4.73452e-153	Enrich
Ndrg1	6.20433e-157	0.499109	0.862	0.807	1.28634e-152	Enrich
Figf	7.41582e-157	0.74479	0.9	0.867	1.53752e-152	Enrich
Ddit4l	9.81758e-157	-1.32743	0.676	0.747	2.03548e-152	Deplete
Trpc7	2.95228e-156	0.275252	0.95	0.905	6.12096e-152	Enrich
Nfib	1.85772e-155	0.381971	0.994	0.992	3.85161e-151	Enrich
Jun	7.2713e-155	0.37199	0.971	0.956	1.50756e-150	Enrich
Cxcl12	2.82098e-153	0.902924	0.882	0.835	5.84874e-149	Enrich
Mt1	1.446e-152	0.280532	0.995	0.993	2.99799e-148	Enrich
Rims3	2.34697e-152	-0.365232	0.935	0.951	4.86598e-148	Deplete
Col19a1	5.38586e-152	-0.348725	0.487	0.604	1.11665e-147	Deplete
Drd1a	2.92937e-150	0.303658	0.718	0.596	6.07346e-146	Enrich
Afap1l1	9.89983e-150	-0.368387	0.854	0.877	2.05253e-145	Deplete
Mtss1	1.03289e-149	0.319438	0.936	0.913	2.14149e-145	Enrich
Pdp1	1.08293e-147	-0.44985	0.982	0.981	2.24523e-143	Deplete
Fam150a	2.53166e-145	0.311048	0.358	0.234	5.24888e-141	Enrich
Gm2694	3.05468e-145	0.281069	0.882	0.824	6.33326e-141	Enrich
Sdk2	1.2982e-144	0.40441	0.969	0.961	2.69155e-140	Enrich
Caln1	3.23676e-144	0.352756	0.989	0.988	6.71078e-140	Enrich
Sema3a	4.58799e-144	-0.288201	0.765	0.836	9.51228e-140	Deplete
Rgs9	6.54068e-144	0.356821	0.903	0.87	1.35608e-139	Enrich
Cdh15	6.99075e-144	0.275157	0.878	0.82	1.44939e-139	Enrich
Maob	2.99006e-143	0.365761	0.925	0.893	6.19929e-139	Enrich
Abcd2	1.29137e-142	-0.352136	0.74	0.808	2.6774e-138	Deplete
Cotl1	2.06219e-142	0.321229	0.991	0.99	4.27554e-138	Enrich
Ptgfrn	7.11874e-142	-0.481775	0.61	0.725	1.47593e-137	Deplete
Fndc5	2.74671e-141	-0.417758	0.889	0.928	5.69476e-137	Deplete
2610017I09Rik	3.67292e-141	-0.358589	0.987	0.988	7.61507e-137	Deplete
Fstl5	3.79117e-141	0.333015	0.932	0.893	7.86023e-137	Enrich
C230081A13Rik	4.66898e-141	0.2799	0.96	0.94	9.68019e-137	Enrich
Cpne7	9.7923e-141	0.598724	0.866	0.839	2.03024e-136	Enrich
Coch	1.20022e-138	-0.403661	0.695	0.778	2.48842e-134	Deplete
Chst8	4.37421e-138	0.530214	0.9	0.865	9.06904e-134	Enrich
Bcl11b	7.25027e-138	0.425795	0.933	0.878	1.5032e-133	Enrich
Sytl2	2.76281e-137	-0.380227	0.987	0.986	5.72812e-133	Deplete
Inhbb	3.3013e-137	-0.269953	0.312	0.449	6.84458e-133	Deplete
Plcxd3	4.4195e-137	0.487431	0.89	0.841	9.16296e-133	Enrich
Kcng1	7.00595e-137	0.586	0.841	0.778	1.45254e-132	Enrich
Kcnc2	1.50933e-136	-0.480372	0.732	0.821	3.12929e-132	Deplete
Kcnh1	2.51567e-136	-0.361448	0.985	0.989	5.21574e-132	Deplete
Chd3	3.28037e-136	0.303655	0.993	0.991	6.80119e-132	Enrich
Pdlim1	1.14541e-135	0.315698	0.898	0.838	2.37479e-131	Enrich
Kcnh5	1.69105e-135	-0.439872	0.464	0.609	3.50605e-131	Deplete
Tdo2	2.97768e-135	0.270423	0.61	0.493	6.17362e-131	Enrich
Kcnk10	9.52654e-135	0.277136	0.876	0.83	1.97514e-130	Enrich
Cbln4	9.91294e-135	-0.527364	0.368	0.505	2.05525e-130	Deplete
Mc4r	1.14664e-133	0.284696	0.397	0.271	2.37732e-129	Enrich
Fxyd6	1.50531e-133	0.310138	0.995	0.994	3.12095e-129	Enrich
Hspb3	2.19925e-132	-0.446623	0.547	0.664	4.5597e-128	Deplete
Scn3b	6.84674e-132	0.302448	0.996	0.992	1.41953e-127	Enrich
Fbxo2	1.00973e-131	-0.34376	0.967	0.976	2.09348e-127	Deplete
Jam3	4.81326e-131	0.279839	0.989	0.983	9.97933e-127	Enrich
Fam65b	7.56365e-131	0.266734	0.973	0.962	1.56817e-126	Enrich
Pcdh11x	4.10191e-130	-0.343646	0.879	0.915	8.5045e-126	Deplete
Akr1b10	9.98007e-130	-0.301083	0.772	0.84	2.06917e-125	Deplete
Dnajc21	5.47173e-129	-0.447117	0.969	0.971	1.13445e-124	Deplete
Slc30a3	1.87736e-128	-0.500895	0.934	0.948	3.89233e-124	Deplete
Hs6st2	4.49269e-127	0.305134	0.981	0.979	9.31469e-123	Enrich
Gm11549	5.222e-127	-0.347362	0.978	0.985	1.08268e-122	Deplete
Gng7	3.20876e-126	0.383578	0.755	0.672	6.65272e-122	Enrich
Myh14	4.88656e-126	-0.386316	0.804	0.856	1.01313e-121	Deplete
Timp2	5.8783e-126	0.344157	0.98	0.976	1.21875e-121	Enrich
Pcdh19	8.48363e-126	0.288781	0.96	0.936	1.75891e-121	Enrich
Nova1	7.79825e-123	-0.290332	0.951	0.963	1.61681e-118	Deplete
Hkdc1	1.35724e-122	-0.330962	0.78	0.845	2.81397e-118	Deplete
Rasgef1b	1.66775e-122	-0.370866	0.943	0.952	3.45775e-118	Deplete
Adssl1	2.38573e-122	-0.279341	0.549	0.656	4.94633e-118	Deplete
Frzb	5.70919e-122	-0.413114	0.781	0.825	1.18369e-117	Deplete
Fhod3	8.21809e-122	-0.299952	0.965	0.968	1.70386e-117	Deplete
Zcchc12	5.05806e-121	0.378439	0.918	0.867	1.04869e-116	Enrich
Hapln4	1.06149e-120	-0.325862	0.943	0.954	2.20078e-116	Deplete
St3gal1	5.91556e-120	0.283645	0.768	0.672	1.22647e-115	Enrich
Mgat4c	1.06756e-119	0.376652	0.972	0.961	2.21338e-115	Enrich
Grid2	2.02926e-119	0.273575	0.963	0.949	4.20726e-115	Enrich
Kcnn3	2.11949e-119	0.267336	0.479	0.35	4.39434e-115	Enrich
Tmem90b	2.19209e-119	-0.368784	0.906	0.943	4.54486e-115	Deplete
1190007F08Rik	2.468e-119	-0.290901	0.752	0.82	5.11691e-115	Deplete
Inadl	3.09312e-118	-0.322864	0.435	0.548	6.41297e-114	Deplete
Sez6	1.26631e-117	0.312452	0.99	0.988	2.62543e-113	Enrich
Cited1	7.40116e-117	-0.443775	0.656	0.739	1.53448e-112	Deplete
Cald1	1.24704e-116	0.338745	0.719	0.64	2.58549e-112	Enrich
Ksr1	2.06048e-116	0.287582	0.935	0.909	4.272e-112	Enrich
Mctp1	4.90924e-116	0.324681	0.975	0.975	1.01783e-111	Enrich
Enpp2	7.14598e-115	-0.493864	0.961	0.968	1.48158e-110	Deplete
Gpr88	2.63703e-114	-0.423765	0.62	0.703	5.46736e-110	Deplete
Kcnh4	8.47751e-114	-0.281547	0.464	0.603	1.75764e-109	Deplete
Bok	1.5894e-113	-0.457203	0.935	0.962	3.2953e-109	Deplete
Car10	3.56617e-113	-0.326362	0.989	0.989	7.39375e-109	Deplete
Rnf207	1.31538e-112	-0.374418	0.859	0.89	2.72718e-108	Deplete
Laptm4b	1.83487e-112	-0.33414	0.987	0.985	3.80423e-108	Deplete
Pgf	6.9511e-112	0.290402	0.907	0.872	1.44117e-107	Enrich
Nrsn2	9.20556e-112	0.306451	0.992	0.986	1.90859e-107	Enrich
Unc5d	1.92193e-111	-0.464934	0.805	0.849	3.98474e-107	Deplete
Prdm8	2.81528e-111	-0.346863	0.729	0.815	5.83693e-107	Deplete
Nrip2	4.22221e-111	0.301508	0.716	0.617	8.75392e-107	Enrich
Mapk4	1.83557e-110	-0.301828	0.764	0.828	3.80569e-106	Deplete
Gpr83	2.10266e-110	-0.417099	0.786	0.844	4.35944e-106	Deplete
Olfm2	3.0372e-110	-0.305372	0.992	0.991	6.29702e-106	Deplete
Shroom2	3.23796e-110	-0.327352	0.965	0.965	6.71326e-106	Deplete
Pacrg	3.33588e-110	0.271478	0.98	0.976	6.91627e-106	Enrich
Lsm11	5.64151e-110	-0.264381	0.732	0.806	1.16965e-105	Deplete
Grik3	8.5688e-109	0.316896	0.873	0.805	1.77657e-104	Enrich
Grm8	3.93474e-108	0.324628	0.955	0.944	8.15789e-104	Enrich
Itgb8	4.30542e-108	-0.265781	0.793	0.856	8.92643e-104	Deplete
Plekho1	7.66937e-108	-0.266143	0.961	0.965	1.59009e-103	Deplete
Slc30a4	1.08265e-107	-0.302764	0.961	0.964	2.24465e-103	Deplete
Sac3d1	2.08769e-107	-0.317988	0.907	0.942	4.3284e-103	Deplete
Slc35f1	1.3111e-106	0.266095	0.988	0.984	2.71831e-102	Enrich
Ets2	3.11128e-106	0.279457	0.989	0.984	6.45063e-102	Enrich
Adamts18	1.79966e-105	0.274313	0.608	0.516	3.73123e-101	Enrich
Spink8	2.20458e-105	0.284638	0.886	0.829	4.57075e-101	Enrich
Ocm	2.71079e-105	-0.271893	0.388	0.509	5.62028e-101	Deplete
Adam33	1.75278e-104	-0.694632	0.623	0.707	3.63403e-100	Deplete
Cbln2	2.13955e-104	-0.410017	0.84	0.881	4.43593e-100	Deplete
Ptn	3.04169e-104	-0.502452	0.987	0.986	6.30633e-100	Deplete
Sqle	5.2825e-104	0.264054	0.99	0.987	1.09522e-99	Enrich
Rnf182	5.89434e-103	0.265172	0.932	0.897	1.22207e-98	Enrich
Rimklb	8.10813e-103	0.28384	0.951	0.933	1.68106e-98	Enrich
Sema3c	9.37017e-102	0.331178	0.746	0.682	1.94272e-97	Enrich
Nov	4.38013e-101	0.278752	0.988	0.977	9.08132e-97	Enrich
Trhde	5.51995e-101	-0.291998	0.763	0.837	1.14445e-96	Deplete
Kit	6.61217e-101	0.350861	0.687	0.616	1.3709e-96	Enrich
Cacng4	2.86325e-100	0.37445	0.83	0.778	5.93638e-96	Enrich
Cntfr	5.2558e-100	0.274094	0.935	0.906	1.08968e-95	Enrich
Sorcs2	1.33974e-99	0.281421	0.886	0.84	2.77769e-95	Enrich
Myo1b	6.01602e-99	-0.355534	0.705	0.785	1.2473e-94	Deplete
Dtnbp1	3.52344e-98	-0.399885	0.983	0.983	7.30514e-94	Deplete
Cntnap4	7.64252e-98	0.409095	0.864	0.831	1.58452e-93	Enrich
Kcnq5	2.40741e-97	-0.338093	0.969	0.969	4.99129e-93	Deplete
Ano3	4.06177e-97	-0.27945	0.985	0.987	8.42127e-93	Deplete
Gadd45g	4.35825e-97	0.296281	0.986	0.984	9.03596e-93	Enrich
Galnt14	9.06582e-97	0.346912	0.811	0.759	1.87962e-92	Enrich
Cd34	6.33313e-96	-0.313042	0.961	0.963	1.31305e-91	Deplete
Phactr2	1.60822e-95	-0.306583	0.597	0.694	3.33433e-91	Deplete
Lrtm2	2.62475e-95	-0.284605	0.957	0.964	5.4419e-91	Deplete
Nrip3	3.46767e-95	0.554928	0.907	0.877	7.18952e-91	Enrich
Rspo2	5.33129e-95	0.297435	0.942	0.929	1.10534e-90	Enrich
Arhgef25	1.89862e-94	-0.303708	0.985	0.985	3.93641e-90	Deplete
Gnb4	2.04413e-94	0.282242	0.979	0.965	4.2381e-90	Enrich
9030425E11Rik	3.42578e-94	-0.296975	0.726	0.813	7.10267e-90	Deplete
Cldn22	3.11311e-93	-0.26769	0.316	0.422	6.45441e-89	Deplete
Vamp1	4.90624e-93	-0.300467	0.87	0.889	1.01721e-88	Deplete
Kcnab3	6.4953e-93	-0.490387	0.702	0.774	1.34667e-88	Deplete
Inf2	7.83629e-93	-0.406743	0.91	0.934	1.6247e-88	Deplete
Gstm6	1.29014e-92	0.309774	0.669	0.592	2.67485e-88	Enrich
Stard8	4.16432e-92	-0.462735	0.644	0.719	8.63389e-88	Deplete
Fam126a	4.60693e-92	0.356372	0.733	0.641	9.55155e-88	Enrich
St6galnac5	1.45642e-91	0.268291	0.979	0.98	3.0196e-87	Enrich
Cidea	6.19033e-91	0.263747	0.765	0.697	1.28344e-86	Enrich
Grp	7.26325e-91	0.525166	0.97	0.962	1.50589e-86	Enrich
Rorb	1.26388e-90	-0.737664	0.861	0.894	2.62041e-86	Deplete
Spock3	3.47928e-90	-0.375096	0.952	0.955	7.21359e-86	Deplete
S100a6	1.07166e-89	-0.713973	0.917	0.93	2.22188e-85	Deplete
Adamts2	3.44849e-89	0.286623	0.312	0.215	7.14976e-85	Enrich
Lhfp	5.21075e-89	-0.264766	0.917	0.953	1.08035e-84	Deplete
Alcam	7.4033e-88	-0.473336	0.972	0.973	1.53493e-83	Deplete
Fgf9	1.33401e-87	-0.269531	0.946	0.959	2.7658e-83	Deplete
Gstm1	1.63444e-87	0.384868	0.959	0.95	3.38869e-83	Enrich
Abat	1.53678e-86	0.271654	0.968	0.954	3.18621e-82	Enrich
H2-D1	2.506e-85	-0.283644	0.933	0.954	5.19569e-81	Deplete
Rab26	4.47064e-84	0.308308	0.992	0.99	9.26897e-80	Enrich
Prkca	9.96445e-84	-0.346235	0.976	0.977	2.06593e-79	Deplete
Mgll	2.03385e-83	-0.289523	0.987	0.989	4.21677e-79	Deplete
AI593442	7.72914e-83	-0.360361	0.989	0.989	1.60248e-78	Deplete
Gm12371	1.31739e-82	-0.548429	0.612	0.685	2.73135e-78	Deplete
Kcnc3	1.5419e-82	-0.353443	0.976	0.98	3.19683e-78	Deplete
Rora	1.12373e-81	-0.44935	0.972	0.97	2.32982e-77	Deplete
Camk2n2	1.47648e-81	-0.3373	0.797	0.857	3.06118e-77	Deplete
Sipa1l2	1.95574e-81	-0.281565	0.754	0.807	4.05484e-77	Deplete
Pld5	2.1864e-81	-0.527264	0.309	0.421	4.53306e-77	Deplete
Grm1	2.2027e-81	0.28211	0.948	0.926	4.56686e-77	Enrich
Tcap	3.60776e-81	-0.545527	0.745	0.808	7.47996e-77	Deplete
Luzp1	9.35585e-81	-0.302577	0.981	0.981	1.93975e-76	Deplete
Prtn3	1.07305e-80	0.312695	0.81	0.773	2.22475e-76	Enrich
Pdzrn3	6.091e-80	-0.302873	0.69	0.761	1.26285e-75	Deplete
Junb	7.31175e-80	0.395462	0.988	0.987	1.51594e-75	Enrich
Ass1	1.39936e-79	0.289439	0.986	0.984	2.90129e-75	Enrich
Gabrd	7.74812e-79	-0.29727	0.993	0.994	1.60642e-74	Deplete
Krt12	1.57727e-78	-0.351471	0.96	0.963	3.27016e-74	Deplete
Nudt4	3.25054e-78	-0.334247	0.985	0.986	6.73935e-74	Deplete
Ier5	2.67859e-77	-0.281625	0.969	0.975	5.55353e-73	Deplete
Phlda1	6.56312e-77	-0.460577	0.902	0.911	1.36073e-72	Deplete
Rcan2	8.29767e-77	-0.414535	0.935	0.957	1.72036e-72	Deplete
Dact2	1.19778e-76	-0.295066	0.943	0.95	2.48336e-72	Deplete
S100a1	4.3265e-76	-0.378236	0.907	0.915	8.97013e-72	Deplete
Kcnip2	7.53243e-76	-0.273871	0.946	0.955	1.5617e-71	Deplete
Fbxo34	1.32874e-75	-0.283911	0.985	0.986	2.75488e-71	Deplete
Npy	1.84981e-75	0.343811	0.944	0.941	3.83521e-71	Enrich
Gabra5	2.93969e-75	0.277012	0.991	0.991	6.09486e-71	Enrich
Cabp1	7.03754e-75	-0.307506	0.98	0.979	1.45909e-70	Deplete
Prss35	4.11671e-74	0.310719	0.429	0.328	8.53518e-70	Enrich
Atp1b2	4.83268e-74	-0.328062	0.968	0.968	1.00196e-69	Deplete
Thsd7a	1.74696e-73	-0.577333	0.453	0.549	3.62197e-69	Deplete
Hpcal1	1.89327e-73	0.47259	0.971	0.97	3.92532e-69	Enrich
Scube1	6.45543e-73	-0.395479	0.817	0.854	1.3384e-68	Deplete
Cpne4	1.25304e-69	-0.342572	0.981	0.976	2.59793e-65	Deplete
Banp	1.44849e-69	-0.334346	0.984	0.982	3.00316e-65	Deplete
Synpr	2.33708e-69	-0.303626	0.938	0.948	4.84546e-65	Deplete
Npnt	8.93506e-69	-0.532183	0.431	0.526	1.85251e-64	Deplete
Cflar	1.712e-68	0.333473	0.869	0.854	3.5495e-64	Enrich
Tshz1	6.07031e-68	-0.354541	0.901	0.918	1.25856e-63	Deplete
Kcna2	1.50638e-67	-0.419378	0.81	0.874	3.12317e-63	Deplete
Nos1	1.38321e-66	0.332229	0.853	0.816	2.86782e-62	Enrich
Nefm	1.39304e-66	-0.287467	0.978	0.981	2.8882e-62	Deplete
Fam40b	2.4366e-66	-0.312966	0.501	0.573	5.0518e-62	Deplete
Extl3	6.43036e-66	-0.295268	0.961	0.967	1.33321e-61	Deplete
Doc2b	2.1106e-65	0.288282	0.46	0.38	4.3759e-61	Enrich
Dscaml1	4.45436e-65	0.280526	0.712	0.628	9.23522e-61	Enrich
Pcdh8	9.23036e-65	0.296014	0.781	0.712	1.91373e-60	Enrich
Apaf1	3.15953e-64	0.28279	0.83	0.799	6.55065e-60	Enrich
BC030499	5.99959e-64	-0.278838	0.903	0.924	1.2439e-59	Deplete
Epha10	6.15671e-64	-0.280612	0.933	0.943	1.27647e-59	Deplete
Plxnd1	4.04781e-63	-0.366328	0.625	0.694	8.39233e-59	Deplete
Osbpl3	6.10678e-63	-0.290852	0.908	0.934	1.26612e-58	Deplete
Net1	2.40723e-62	-0.273164	0.912	0.927	4.99091e-58	Deplete
Rgs13	1.01898e-61	0.30817	0.621	0.587	2.11266e-57	Enrich
Npy5r	2.44889e-61	-0.274234	0.818	0.875	5.07728e-57	Deplete
Gm15270	2.24115e-59	0.309143	0.507	0.426	4.64658e-55	Enrich
Robo1	3.65318e-59	0.324896	0.863	0.824	7.57414e-55	Enrich
A830009L08Rik	4.25289e-58	-0.28289	0.93	0.946	8.81752e-54	Deplete
Il1rapl1	9.48076e-58	-0.293591	0.987	0.986	1.96565e-53	Deplete
Crym	1.86465e-57	0.272876	0.994	0.993	3.86598e-53	Enrich
Trps1	2.97893e-57	-0.283372	0.87	0.884	6.17621e-53	Deplete
Btbd3	4.11142e-57	-0.356089	0.962	0.963	8.52421e-53	Deplete
Lsp1	7.19965e-57	0.298952	0.708	0.642	1.4927e-52	Enrich
Kcnk2	1.46738e-56	-0.54251	0.738	0.783	3.04231e-52	Deplete
Nfia	2.23302e-56	0.279096	0.951	0.946	4.62971e-52	Enrich
Epha4	4.9323e-56	-0.263086	0.984	0.987	1.02261e-51	Deplete
Sla	7.45482e-56	0.422347	0.418	0.334	1.54561e-51	Enrich
Pvrl3	2.98653e-54	-0.310766	0.713	0.76	6.19197e-50	Deplete
Tmem65	3.59274e-54	-0.300841	0.962	0.967	7.44883e-50	Deplete
Osbp2	4.47704e-54	-0.294799	0.969	0.968	9.28225e-50	Deplete
Npas4	7.87498e-54	0.324764	0.964	0.956	1.63272e-49	Enrich
Ptprm	1.44995e-53	-0.312348	0.399	0.468	3.00618e-49	Deplete
Fgfr1	8.48036e-53	0.308751	0.635	0.566	1.75823e-48	Enrich
Nnmt	2.77724e-51	0.340178	0.667	0.631	5.75806e-47	Enrich
Neurod1	4.78274e-51	-0.316983	0.879	0.901	9.91606e-47	Deplete
Cacna1h	1.86863e-50	0.430645	0.816	0.795	3.87424e-46	Enrich
Expi	9.97308e-50	0.410574	0.798	0.772	2.06772e-45	Enrich
Trh	4.64546e-45	0.302878	0.239	0.174	9.63143e-41	Enrich
Oma1	4.82341e-45	0.429684	0.9	0.874	1.00004e-40	Enrich
Pvrl1	3.90404e-44	-0.280492	0.782	0.81	8.09425e-40	Deplete
Lmo1	5.20515e-44	0.395457	0.851	0.845	1.07918e-39	Enrich
Rhbdl3	6.17233e-44	0.285298	0.563	0.518	1.27971e-39	Enrich
Rspo1	4.20952e-42	-0.326058	0.366	0.445	8.72761e-38	Deplete
Qpct	3.95597e-41	0.28847	0.927	0.938	8.20192e-37	Enrich
Cux1	4.7957e-41	-0.28578	0.94	0.945	9.94293e-37	Deplete
Dner	1.56826e-39	0.368966	0.959	0.948	3.25147e-35	Enrich
6330527O06Rik	1.5186e-37	-0.313414	0.966	0.965	3.14852e-33	Deplete
Arhgef26	3.65433e-37	0.29883	0.433	0.383	7.57653e-33	Enrich
Plcxd2	6.43054e-37	-0.470594	0.895	0.918	1.33324e-32	Deplete
Zdhhc2	4.27763e-35	-0.341274	0.978	0.979	8.86881e-31	Deplete
Ifi27l1	6.30994e-35	0.39104	0.982	0.979	1.30824e-30	Enrich
Calb1	3.89409e-34	-0.484327	0.876	0.892	8.07363e-30	Deplete
Tnnt2	7.14112e-34	-0.294548	0.978	0.975	1.48057e-29	Deplete
Kcnj2	1.82351e-33	-0.289487	0.626	0.681	3.78069e-29	Deplete
Pamr1	6.26055e-33	-0.323034	0.859	0.904	1.298e-28	Deplete
Gprc5b	1.54597e-32	0.320347	0.391	0.337	3.20527e-28	Enrich
Tcerg1l	5.06773e-32	0.383223	0.57	0.527	1.05069e-27	Enrich
Lynx1	4.4063e-30	-0.273609	0.941	0.952	9.13558e-26	Deplete
Ngb	1.45127e-29	0.335039	0.699	0.695	3.00892e-25	Enrich
Lamp5	1.75609e-29	-0.328037	0.515	0.587	3.6409e-25	Deplete
Zmat4	5.70532e-27	-0.326693	0.917	0.936	1.18288e-22	Deplete
Nxph3	1.02322e-26	0.408657	0.568	0.527	2.12145e-22	Enrich
Slc24a3	7.15559e-25	-0.265998	0.874	0.906	1.48357e-20	Deplete
Whrn	1.48324e-24	-0.274775	0.597	0.644	3.07519e-20	Deplete
Fam5c	8.06946e-22	-0.315788	0.852	0.876	1.67304e-17	Deplete
6430573F11Rik	1.43594e-21	0.387759	0.78	0.761	2.97713e-17	Enrich
Vat1l	6.16903e-20	0.323637	0.83	0.839	1.27902e-15	Enrich
Cyr61	7.46509e-19	0.331276	0.72	0.714	1.54774e-14	Enrich
Cda	1.29337e-17	0.287293	0.516	0.487	2.68154e-13	Enrich
Clic6	1.98196e-15	-0.363295	0.184	0.224	4.1092e-11	Deplete
Cartpt	1.30271e-12	-0.325849	0.289	0.323	2.70091e-08	Deplete
Kcnj10	6.72054e-12	-0.286584	0.547	0.574	1.39337e-07	Deplete
Chrna10	1.4715e-09	-0.264146	0.318	0.353	3.05085e-05	Deplete
Scn8a	4.39946e-07	-0.349945	0.887	0.896	0.00912141	Deplete
