# Supplementary material for: Spatial transcriptomics reveals the distinct organization of mouse prefrontal cortex and neuronal subtypes regulating chronic pain
Source: Nat Neurosci. 2023 Oct 16;26(11):1880–93. doi: 10.1038/s41593-023-01455-9 (PMC10620082; doi:10.1038/s41593-023-01455-9)
Supplement: Supplementary file 4 — List of genes whose expression is affected by chronic pain. [file 41593_2023_1455_MOESM4_ESM.xlsx]

## Sheet: Sheet1
gene	p_val	avg_log2FC(pain/control)	Pct. Expr in pain	Pct. Expr in Control	p_val_adj	cluster
Junb	8.17419e-09	-0.518529	0.509	0.63	3.40046e-06	L6 IT 2
Nos1	8.5089e-08	-0.274068	0.491	0.582	3.5397e-05	L6 IT 2
Npas4	1.64522e-07	-0.491329	0.359	0.442	6.84411e-05	L6 IT 2
Arc	3.44967e-06	-0.451736	0.549	0.642	0.00143506	L6 IT 2
Nr4a1	9.27615e-06	-0.447293	0.539	0.597	0.00385888	L6 IT 2
Kcnv1	1.05629e-05	0.201907	0.813	0.75	0.00439415	L6 IT 2
Grin2b	3.36236e-05	-0.0149459	0.947	0.962	0.0139874	L6 IT 2
Rxfp1	4.09907e-05	-0.12864	0.498	0.53	0.0170521	L6 IT 2
Arc	1.56942e-09	-0.43132	0.377	0.477	6.5288e-07	L5/6 NP
Chrm4	2.02253e-06	-0.236756	0.183	0.266	0.000841374	L5/6 NP
Nr4a1	2.85037e-05	-0.336349	0.484	0.536	0.0118575	L5/6 NP
Sema5a	9.7631e-05	-0.071341	0.428	0.489	0.0406145	L5/6 NP
Arc	3.01708e-07	-0.706815	0.662	0.819	0.000125511	L5 IT 2
Npas4	5.62304e-06	-0.513746	0.466	0.594	0.00233919	L5 IT 2
Nr4a1	2.30853e-05	-0.539654	0.703	0.812	0.00960349	L5 IT 2
Arc	7.24596e-17	-0.82415	0.643	0.794	3.01432e-14	L6 CT 1
Junb	6.62968e-07	-0.450748	0.482	0.571	0.000275795	L6 CT 1
Npas4	3.10338e-05	-0.247397	0.361	0.418	0.0129101	L6 CT 1
Tshz2	4.60125e-05	-0.149305	0.45	0.482	0.0191412	L6 CT 1
Arc	9.69223e-58	-1.04655	0.674	0.853	4.03197e-55	L6 CT 3
Junb	3.68115e-40	-0.965013	0.602	0.791	1.53136e-37	L6 CT 3
Nr4a1	6.4333e-35	-0.846628	0.715	0.839	2.67625e-32	L6 CT 3
Npas4	4.6934e-31	-1.16814	0.43	0.586	1.95245e-28	L6 CT 3
Fosb	4.24465e-17	-0.731985	0.491	0.644	1.76577e-14	L6 CT 3
Jun	2.04434e-11	-0.363241	0.444	0.556	8.50445e-09	L6 CT 3
Egr2	8.27976e-11	-0.375179	0.133	0.248	3.44438e-08	L6 CT 3
Chrm1	1.37308e-08	0.143603	0.924	0.896	5.71199e-06	L6 CT 3
Chrm3	1.14931e-06	0.2714	0.409	0.303	0.000478114	L6 CT 3
Cckbr	0.000109493	0.147999	0.691	0.643	0.0455492	L6 CT 3
Arc	6.80235e-29	-0.725659	0.504	0.662	2.82978e-26	L5 IT 1
Junb	1.6649e-16	-0.46995	0.612	0.681	6.926e-14	L5 IT 1
Nr4a1	1.69865e-14	-0.524347	0.653	0.746	7.06637e-12	L5 IT 1
Npas4	6.12951e-12	-0.600673	0.471	0.513	2.54988e-09	L5 IT 1
Grin2b	9.98091e-09	-0.128564	0.964	0.984	4.15206e-06	L5 IT 1
Egr2	1.88418e-08	-0.211	0.123	0.203	7.83821e-06	L5 IT 1
Kcnk9	6.29479e-07	0.153598	0.34	0.284	0.000261863	L5 IT 1
Vegfd	1.50747e-06	0.183285	0.564	0.508	0.000627108	L5 IT 1
Hrh3	5.38814e-05	0.170114	0.873	0.856	0.0224146	L5 IT 1
Kcng1	0.000116865	0.15012	0.885	0.858	0.0486158	L5 IT 1
Arc	3.2814e-29	-0.720384	0.564	0.739	1.36506e-26	L5 IT 3
Junb	2.77668e-16	-0.610614	0.497	0.607	1.1551e-13	L5 IT 3
Nr4a1	3.78189e-13	-0.478228	0.647	0.714	1.57327e-10	L5 IT 3
Npas4	9.5035e-09	-0.605297	0.436	0.507	3.95346e-06	L5 IT 3
Junb	1.42411e-05	-0.888942	0.321	0.58	0.00592431	L6 IT 1
Kcnn3	1.93287e-11	-0.473976	0.453	0.617	8.04072e-09	L6 CT 2
Adora1	2.81958e-10	-0.112713	0.943	0.955	1.17295e-07	L6 CT 2
Kcng1	3.56929e-07	-0.487409	0.434	0.547	0.000148482	L6 CT 2
Grin1	5.89495e-07	-0.162279	0.879	0.907	0.00024523	L6 CT 2
Mycl	2.0968e-06	-0.209163	0.417	0.478	0.00087227	L6 CT 2
Grin2b	3.10729e-06	0.223534	0.911	0.936	0.00129263	L6 CT 2
Arc	1.96438e-05	-0.243649	0.517	0.607	0.00817183	L6 CT 2
Syt6	3.22645e-05	-0.0390453	0.801	0.832	0.013422	L6 CT 2
Grin2d	3.36171e-05	-0.259685	0.18	0.283	0.0139847	L6 CT 2
Kcnh1	4.30837e-05	-0.0586029	0.646	0.696	0.0179228	L6 CT 2
Cacna2d1	4.52383e-05	0.407902	0.442	0.243	0.0188191	L6 CT 2
Kcnj4	4.93375e-05	-0.0337688	0.875	0.888	0.0205244	L6 CT 2
Chrm1	5.95934e-05	0.0673843	0.923	0.917	0.0247909	L6 CT 2
Crim1	9.93266e-05	-0.0111702	0.506	0.527	0.0413199	L6 CT 2
Npas4	2.42725e-15	-0.820165	0.579	0.683	1.00974e-12	L2/3 IT 2
Arc	5.00693e-12	-0.378881	0.702	0.762	2.08288e-09	L2/3 IT 2
Junb	2.65948e-11	-0.317534	0.793	0.815	1.10634e-08	L2/3 IT 2
Nr4a1	4.83713e-10	-0.324421	0.8	0.848	2.01224e-07	L2/3 IT 2
Inhba	4.09782e-09	0.363222	0.542	0.458	1.70469e-06	L2/3 IT 2
Nptx2	9.18734e-06	0.392998	0.785	0.734	0.00382194	L2/3 IT 2
Arc	4.58625e-10	-0.408252	0.332	0.405	1.90788e-07	L2/3 IT 3
Junb	4.59396e-05	-0.231883	0.484	0.503	0.0191109	L2/3 IT 3
Kcnd2	7.4166e-05	-0.211166	0.515	0.581	0.030853	L2/3 IT 3
Arc	2.97734e-63	-0.735035	0.59	0.738	1.23857e-60	L4/5 IT 2
Nr4a1	4.16344e-31	-0.466739	0.764	0.831	1.73199e-28	L4/5 IT 2
Junb	3.70069e-30	-0.411975	0.608	0.734	1.53949e-27	L4/5 IT 2
Npas4	7.72754e-22	-0.594548	0.57	0.657	3.21466e-19	L4/5 IT 2
Egr2	1.47871e-13	-0.275379	0.145	0.261	6.15145e-11	L4/5 IT 2
Arc	8.65459e-45	-0.95185	0.402	0.665	3.60031e-42	L5 ET 2
Junb	7.06486e-28	-0.711695	0.512	0.659	2.93898e-25	L5 ET 2
Nr4a1	2.57025e-18	-0.728689	0.629	0.711	1.06922e-15	L5 ET 2
Npas4	7.50515e-14	-0.490119	0.397	0.508	3.12214e-11	L5 ET 2
Scn4b	1.62097e-10	0.509886	0.654	0.599	6.74322e-08	L5 ET 2
Jun	3.82618e-10	-0.346484	0.437	0.532	1.59169e-07	L5 ET 2
Kcnab1	1.8446e-09	-0.284814	0.425	0.509	7.67353e-07	L5 ET 2
Nos1	3.94067e-07	-0.338779	0.44	0.46	0.000163932	L5 ET 2
Gria1	5.37099e-07	-0.0287365	0.949	0.961	0.000223433	L5 ET 2
Fosb	7.72879e-07	-0.352577	0.422	0.528	0.000321518	L5 ET 2
Gria4	8.63521e-07	0.273474	0.51	0.419	0.000359225	L5 ET 2
Lmo1	2.00817e-06	-0.171762	0.155	0.241	0.000835398	L5 ET 2
Nnat	4.37181e-05	-0.356239	0.485	0.507	0.0181867	L5 ET 2
Tcerg1l	8.63358e-05	0.191047	0.586	0.522	0.0359157	L5 ET 2
Arc	3.96025e-30	-0.54088	0.463	0.589	1.64746e-27	L5 ET 1
Junb	1.4123e-19	-0.389367	0.617	0.701	5.87517e-17	L5 ET 1
Ccdc3	1.06185e-17	0.249238	0.5	0.415	4.4173e-15	L5 ET 1
Nr4a1	2.43856e-15	-0.43531	0.657	0.733	1.01444e-12	L5 ET 1
Gria1	4.14981e-13	-0.0731202	0.979	0.986	1.72632e-10	L5 ET 1
Npas4	2.23557e-12	-0.383482	0.441	0.521	9.29997e-10	L5 ET 1
Kcnab1	3.92498e-12	-0.26436	0.426	0.53	1.63279e-09	L5 ET 1
Jun	2.47833e-09	-0.215709	0.502	0.586	1.03099e-06	L5 ET 1
Kcnj9	3.04513e-09	-0.185721	0.894	0.927	1.26677e-06	L5 ET 1
Grp	4.80062e-09	0.194054	0.295	0.234	1.99706e-06	L5 ET 1
Adrb3	1.72495e-08	-0.116019	0.233	0.296	7.17578e-06	L5 ET 1
Adra2a	2.98042e-08	0.123734	0.217	0.173	1.23985e-05	L5 ET 1
Nnat	7.87102e-08	-0.499954	0.656	0.705	3.27434e-05	L5 ET 1
Kcng2	1.07788e-07	-0.133566	0.334	0.411	4.48398e-05	L5 ET 1
Pou3f1	6.19567e-07	0.173418	0.784	0.768	0.00025774	L5 ET 1
Egr2	7.79153e-07	-0.117729	0.11	0.153	0.000324128	L5 ET 1
Egln3	1.18515e-06	0.124956	0.253	0.201	0.000493022	L5 ET 1
Clcn6	1.64375e-06	-0.106993	0.768	0.804	0.000683801	L5 ET 1
Fosb	4.55136e-06	-0.264665	0.501	0.564	0.00189336	L5 ET 1
Kcnn1	1.38728e-05	0.132515	0.221	0.188	0.00577108	L5 ET 1
Tcerg1l	2.04669e-05	0.122557	0.692	0.658	0.00851423	L5 ET 1
Clcn2	4.76491e-05	0.103586	0.728	0.724	0.019822	L5 ET 1
Cacng7	6.43758e-05	-0.039534	0.916	0.931	0.0267803	L5 ET 1
Scnn1a	7.05202e-05	-0.0616554	0.214	0.271	0.0293364	L5 ET 1
Nos1	8.66232e-05	-0.218131	0.511	0.567	0.0360352	L5 ET 1
Blnk	0.000113927	-0.113513	0.234	0.293	0.0473935	L5 ET 1
Arc	3.52623e-09	-0.900096	0.604	0.722	1.46691e-06	L4/5 IT 1
Junb	1.23153e-08	-0.660682	0.439	0.627	5.12319e-06	L4/5 IT 1
Nr4a1	1.22511e-07	-0.662321	0.706	0.783	5.09648e-05	L4/5 IT 1
Grin2b	2.18126e-05	-0.120023	0.974	0.989	0.00907403	L2/3 IT 1
Nr4a1	1.10134e-10	-0.773941	0.494	0.684	4.58156e-08	L2/3 IT 4
Arc	3.75241e-09	-0.954586	0.383	0.56	1.561e-06	L2/3 IT 4
Junb	2.24637e-05	-0.444091	0.471	0.568	0.00934489	L2/3 IT 4
Nr4a1	1.51845e-10	-1.04117	0.424	0.543	6.31677e-08	Sst 5
Junb	5.24769e-07	-0.604645	0.319	0.475	0.000218304	Sst 5
Nr4a1	3.22586e-10	-0.694186	0.628	0.791	1.34196e-07	Sst 6
Npas4	8.66236e-06	-0.540321	0.434	0.556	0.00360354	Sst 6
Arc	4.35079e-05	-0.422178	0.572	0.688	0.0180993	Sst 6
Nr4a1	1.5359e-05	-0.672456	0.507	0.584	0.00638935	Vip 2
Crem	1.81714e-05	-0.528724	0.259	0.451	0.00755932	Sncg 1
Nr4a1	5.83701e-27	-0.962745	0.167	0.254	2.42819e-24	Astro 1
Adrb1	7.89038e-06	0.406561	0.356	0.253	0.0032824	Microglia 1
Kcnj2	5.83118e-05	0.442153	0.168	0.091	0.0242577	Microglia 1
Nr4a1	1.68627e-06	-0.619318	0.1	0.142	0.000701489	Astro 2
Fam107a	3.20782e-05	-0.117485	0.835	0.885	0.0133445	Astro 2
Mog	3.23028e-06	-0.0543741	0.903	0.933	0.0013438	Oligo 1
Kcnj10	1.17321e-05	0.0565198	0.679	0.706	0.00488056	Oligo 1
Jun	5.23661e-17	-1.16314	0.344	0.526	2.17843e-14	Endo 3
Nr4a1	1.54174e-11	-1.13171	0.258	0.374	6.41363e-09	Endo 3
Junb	1.26643e-05	-0.800697	0.216	0.293	0.00526835	Endo 3
Nr4a1	2.57287e-29	-1.73885	0.171	0.335	1.07031e-26	Endo 5
Junb	6.73289e-05	-0.517962	0.129	0.188	0.0280088	Endo 5
Nr4a1	7.9704e-20	-1.54631	0.086	0.16	3.31569e-17	Endo 1
Jun	3.9225e-18	-0.760519	0.393	0.523	1.63176e-15	Endo 1
Junb	6.92192e-09	-0.689131	0.125	0.188	2.87952e-06	Endo 1
Flt1	9.98782e-05	-0.0129019	0.876	0.921	0.0415493	Endo 1
Nr4a1	4.80971e-12	-1.13052	0.114	0.214	2.00084e-09	Endo 2
Jun	5.72882e-08	-0.813422	0.415	0.482	2.38319e-05	Endo 2
Jun	3.3221e-06	-1.17468	0.331	0.573	0.001382	Endo 4
Junb	1.09927e-08	-0.595021	0.514	0.66	4.57296e-06	OPC 2
Arc	1.22809e-07	-0.763184	0.495	0.605	5.10886e-05	OPC 2
Nr4a1	8.59326e-07	-0.483912	0.764	0.807	0.000357479	OPC 2
Npas4	3.1034e-05	-0.465938	0.388	0.474	0.0129101	OPC 2
Nr4a1	5.38728e-06	-0.62688	0.288	0.371	0.00224111	Astro 3
Ptprz1	6.35401e-05	0.50064	0.767	0.649	0.0264327	Astro 3
Arc	3.54054e-07	-0.661482	0.449	0.613	0.000147286	Microglia 2
Nr4a1	8.06937e-05	-0.601026	0.463	0.568	0.0335686	Microglia 2
Nr4a1	2.57634e-05	-1.09199	0.089	0.176	0.0107176	VLMC
