# Supplementary material for: Spatial transcriptomics reveals the distinct organization of mouse prefrontal cortex and neuronal subtypes regulating chronic pain
Source: Nat Neurosci. 2023 Oct 16;26(11):1880–93. doi: 10.1038/s41593-023-01455-9 (PMC10620082; doi:10.1038/s41593-023-01455-9)
Supplement: Supplementary file 5 — Statistical source data. [file 41593_2023_1455_MOESM5_ESM.xlsx]

## Sheet: b
	avg.exp	pct.exp	features.plot	id	avg.exp.scaled
Pdgfra	0.521519	18.7424	Pdgfra	L5 ET 1	-0.211953
Ctss	0.357784	15.6777	Ctss	L5 ET 1	-0.21706
Cldn5	0.306128	14.0196	Cldn5	L5 ET 1	-0.319061
Serpinf1	0.285112	12.1192	Serpinf1	L5 ET 1	-0.196509
Mog	0.423237	17.7177	Mog	L5 ET 1	-0.214292
Gjb6	0.771081	25.3936	Gjb6	L5 ET 1	-0.308414
Lhx6	0.976449	35.8361	Lhx6	L5 ET 1	-0.605121
Reln	1.17917	37.8295	Reln	L5 ET 1	-0.0183082
Pvalb	0.344017	16.5626	Pvalb	L5 ET 1	-0.369164
Cnr1	0.891656	33.8146	Cnr1	L5 ET 1	-0.168298
Lamp5	4.92575	76.9912	Lamp5	L5 ET 1	0.905566
Sncg	1.18263	38.3139	Sncg	L5 ET 1	-0.113139
Otof	0.220738	10.3307	Otof	L5 ET 1	-0.324286
Cux2	0.603357	22.7108	Cux2	L5 ET 1	-1.03342
Nptx2	0.62555	23.0554	Nptx2	L5 ET 1	-0.439566
Rorb	0.771058	26.4183	Rorb	L5 ET 1	-0.389724
Tshz2	1.96166	52.0075	Tshz2	L5 ET 1	-0.141342
Fezf2	13.8543	92.2869	Fezf2	L5 ET 1	2
Syt6	0.595096	22.6269	Syt6	L5 ET 1	-0.35552
Pou3f1	2.86672	64.0429	Pou3f1	L5 ET 1	2
Gad1	0.854123	31.905	Gad1	L5 ET 1	-0.654606
Slc32a1	0.515	20.7732	Slc32a1	L5 ET 1	-0.711405
Grin2b	19.263	95.5473	Grin2b	L5 ET 1	1.03392
Grin2a	10.3416	88.8309	Grin2a	L5 ET 1	0.745054
Pdgfra1	0.505013	19.2241	Pdgfra	L5 ET 2	-0.213689
Ctss1	0.33528	16.5066	Ctss	L5 ET 2	-0.220822
Cldn51	0.25138	13.5011	Cldn5	L5 ET 2	-0.321932
Serpinf11	0.264799	12.7521	Serpinf1	L5 ET 2	-0.210113
Mog1	0.37399	17.6973	Mog	L5 ET 2	-0.221931
Gjb61	0.656119	26.3395	Gjb6	L5 ET 2	-0.327409
Lhx61	0.885135	35.7788	Lhx6	L5 ET 2	-0.622296
Reln1	0.907184	33.9543	Reln	L5 ET 2	-0.130352
Pvalb1	0.628111	25.8786	Pvalb	L5 ET 2	-0.195776
Cnr11	1.02475	40.3783	Cnr1	L5 ET 2	-0.137078
Lamp51	7.33088	85.75	Lamp5	L5 ET 2	1.78292
Sncg1	1.00994	35.5675	Sncg	L5 ET 2	-0.223165
Otof1	0.167828	8.80545	Otof	L5 ET 2	-0.405604
Cux21	0.51473	22.0376	Cux2	L5 ET 2	-1.10221
Nptx21	0.513719	23.1899	Nptx2	L5 ET 2	-0.551892
Rorb1	0.93364	33.647	Rorb	L5 ET 2	-0.24828
Tshz21	1.9902	55.2429	Tshz2	L5 ET 2	-0.135598
Fezf21	10.098	91.4154	Fezf2	L5 ET 2	2
Syt61	0.601834	24.8128	Syt6	L5 ET 2	-0.349799
Pou3f11	3.23847	71.74	Pou3f1	L5 ET 2	2
Gad11	0.790658	31.304	Gad1	L5 ET 2	-0.660407
Slc32a11	0.445719	20.4244	Slc32a1	L5 ET 2	-0.726516
Grin2b1	14.4838	93.5375	Grin2b	L5 ET 2	0.358185
Grin2a1	12.8058	92.9134	Grin2a	L5 ET 2	1.28673
Pdgfra2	0.43305	14.4381	Pdgfra	L6 CT 1	-0.221259
Ctss2	0.348763	14.1222	Ctss	L6 CT 1	-0.218568
Cldn52	0.282619	11.9444	Cldn5	L6 CT 1	-0.320294
Serpinf12	0.225476	8.97503	Serpinf1	L6 CT 1	-0.236449
Mog2	0.430449	16.3743	Mog	L6 CT 1	-0.213174
Gjb62	0.583141	20.8674	Gjb6	L6 CT 1	-0.339468
Lhx62	0.977961	32.4179	Lhx6	L6 CT 1	-0.604836
Reln2	0.198794	8.17601	Reln	L6 CT 1	-0.422171
Pvalb2	0.451001	17.649	Pvalb	L6 CT 1	-0.30387
Cnr12	0.336822	13.7766	Cnr1	L6 CT 1	-0.298448
Lamp52	1.0312	31.8121	Lamp5	L6 CT 1	-0.515112
Sncg2	0.971791	29.4931	Sncg	L6 CT 1	-0.247471
Otof2	0.188429	8.0385	Otof	L6 CT 1	-0.373942
Cux22	0.452682	16.5341	Cux2	L6 CT 1	-1.15037
Nptx22	2.02492	45.2022	Nptx2	L6 CT 1	0.966006
Rorb2	0.573568	19.7525	Rorb	L6 CT 1	-0.561536
Tshz22	1.46404	41.1327	Tshz2	L6 CT 1	-0.241492
Fezf22	4.95325	76.6055	Fezf2	L6 CT 1	0.815015
Syt62	5.01716	81.5631	Syt6	L6 CT 1	2
Pou3f12	0.310322	12.5056	Pou3f1	L6 CT 1	-0.548244
Gad12	0.88902	28.3261	Gad1	L6 CT 1	-0.651416
Slc32a12	0.517526	18.7454	Slc32a1	L6 CT 1	-0.710854
Grin2b2	15.6304	92.8014	Grin2b	L6 CT 1	0.520305
Grin2a2	12.3402	90.7648	Grin2a	L6 CT 1	1.18438
Pdgfra3	0.496636	15.6614	Pdgfra	L6 CT 2	-0.214571
Ctss3	0.339659	13.5767	Ctss	L6 CT 2	-0.22009
Cldn53	0.360576	14.3069	Cldn5	L6 CT 2	-0.316207
Serpinf13	0.264375	10.4656	Serpinf1	L6 CT 2	-0.210397
Mog3	0.613786	21.8095	Mog	L6 CT 2	-0.184739
Gjb63	0.684751	23.746	Gjb6	L6 CT 2	-0.322678
Lhx63	1.00333	33.8307	Lhx6	L6 CT 2	-0.600065
Reln3	0.262152	10.4868	Reln	L6 CT 2	-0.396071
Pvalb3	0.340261	14.7937	Pvalb	L6 CT 2	-0.371456
Cnr13	0.290633	11.0159	Cnr1	L6 CT 2	-0.309283
Lamp53	0.530353	20.2857	Lamp5	L6 CT 2	-0.697814
Sncg3	1.23484	36.3704	Sncg	L6 CT 2	-0.0798683
Otof3	0.254635	10.4868	Otof	L6 CT 2	-0.272188
Cux23	0.497195	18.1058	Cux2	L6 CT 2	-1.11582
Nptx23	0.865122	26.2116	Nptx2	L6 CT 2	-0.198932
Rorb3	0.559133	19.4074	Rorb	L6 CT 2	-0.574094
Tshz23	1.83128	44.1058	Tshz2	L6 CT 2	-0.167581
Fezf23	7.91796	86.582	Fezf2	L6 CT 2	1.78003
Syt63	5.7177	80.5291	Syt6	L6 CT 2	2
Pou3f13	0.315823	12.254	Pou3f1	L6 CT 2	-0.541024
Gad13	1.05335	32.254	Gad1	L6 CT 2	-0.636397
Slc32a13	0.61979	21.7566	Slc32a1	L6 CT 2	-0.688548
Grin2b3	14.992	91.8413	Grin2b	L6 CT 2	0.430041
Grin2a3	5.03372	70.9841	Grin2a	L6 CT 2	-0.42173
Pdgfra4	0.419491	13.5774	Pdgfra	L6 CT 3	-0.222685
Ctss4	0.356698	13.2326	Ctss	L6 CT 3	-0.217242
Cldn54	0.386812	14.4147	Cldn5	L6 CT 3	-0.314831
Serpinf14	0.238754	8.94763	Serpinf1	L6 CT 3	-0.227556
Mog4	0.457918	15.4819	Mog	L6 CT 3	-0.208914
Gjb64	0.64557	21.9504	Gjb6	L6 CT 3	-0.329152
Lhx64	0.91661	30.1593	Lhx6	L6 CT 3	-0.616376
Reln4	0.242796	9.30882	Reln	L6 CT 3	-0.404044
Pvalb4	0.304746	12.658	Pvalb	L6 CT 3	-0.393132
Cnr14	0.3571	13.9714	Cnr1	L6 CT 3	-0.293691
Lamp54	0.860096	27.713	Lamp5	L6 CT 3	-0.577528
Sncg4	1.07772	30.701	Sncg	L6 CT 3	-0.179978
Otof4	0.190523	7.86406	Otof	L6 CT 3	-0.370723
Cux24	0.446772	15.6625	Cux2	L6 CT 3	-1.15496
Nptx24	2.5332	41.7009	Nptx2	L6 CT 3	1.47654
Rorb4	0.457276	15.9087	Rorb	L6 CT 3	-0.662708
Tshz24	1.84882	41.4054	Tshz2	L6 CT 3	-0.164052
Fezf24	8.22897	87.1121	Fezf2	L6 CT 3	1.88126
Syt64	4.47758	75.5213	Syt6	L6 CT 3	2
Pou3f14	0.266432	10.8521	Pou3f1	L6 CT 3	-0.605853
Gad14	0.758471	25.5623	Gad1	L6 CT 3	-0.663348
Slc32a14	0.473954	17.3206	Slc32a1	L6 CT 3	-0.720357
Grin2b4	16.0853	91.8733	Grin2b	L6 CT 3	0.584627
Grin2a4	9.8041	84.354	Grin2a	L6 CT 3	0.626896
Pdgfra5	0.557298	14.8085	Pdgfra	L5/6 NP	-0.20819
Ctss5	0.372313	12.9152	Ctss	L5/6 NP	-0.214631
Cldn55	0.474341	13.0104	Cldn5	L5/6 NP	-0.310242
Serpinf15	0.250825	8.59953	Serpinf1	L5/6 NP	-0.219471
Mog5	0.405684	13.5075	Mog	L5/6 NP	-0.217015
Gjb65	0.812185	21.8955	Gjb6	L5/6 NP	-0.301622
Lhx65	1.08243	31.5105	Lhx6	L5/6 NP	-0.585187
Reln5	0.265164	8.96975	Reln	L5/6 NP	-0.39483
Pvalb5	0.3938	14.1633	Pvalb	L5/6 NP	-0.33878
Cnr15	0.468602	15.9615	Cnr1	L5/6 NP	-0.267536
Lamp55	0.753924	22.8686	Lamp5	L5/6 NP	-0.616258
Sncg5	1.01171	26.8458	Sncg	L5/6 NP	-0.222036
Otof5	0.17112	6.64269	Otof	L5/6 NP	-0.400545
Cux25	0.632119	18.9021	Cux2	L5/6 NP	-1.0111
Nptx25	0.494253	16.0884	Nptx2	L5/6 NP	-0.571445
Rorb5	0.997604	26.6342	Rorb	L5/6 NP	-0.192633
Tshz25	37.3625	97.3768	Tshz2	L5/6 NP	2
Fezf25	13.5327	92.1938	Fezf2	L5/6 NP	2
Syt65	0.753404	21.5041	Syt6	L5/6 NP	-0.221112
Pou3f15	0.467241	15.3797	Pou3f1	L5/6 NP	-0.342276
Gad15	0.835391	24.5716	Gad1	L5/6 NP	-0.656318
Slc32a15	0.480091	15.348	Slc32a1	L5/6 NP	-0.719019
Grin2b5	10.46	84.9164	Grin2b	L5/6 NP	-0.210741
Grin2a5	8.95909	84.4616	Grin2a	L5/6 NP	0.441147
Pdgfra6	0.504945	15.1245	Pdgfra	L6 CT 4	-0.213697
Ctss6	0.516247	18.2832	Ctss	L6 CT 4	-0.190568
Cldn56	0.416099	15.1988	Cldn5	L6 CT 4	-0.313296
Serpinf16	0.298218	10.6652	Serpinf1	L6 CT 4	-0.187731
Mog6	0.863737	26.1241	Mog	L6 CT 4	-0.145972
Gjb66	0.726457	23.8201	Gjb6	L6 CT 4	-0.315787
Lhx66	0.94356	31.9955	Lhx6	L6 CT 4	-0.611307
Reln6	0.385142	14.5671	Reln	L6 CT 4	-0.345405
Pvalb6	0.371251	15.0502	Pvalb	L6 CT 4	-0.352542
Cnr16	0.404125	13.6752	Cnr1	L6 CT 4	-0.28266
Lamp56	0.746125	24.0431	Lamp5	L6 CT 4	-0.619103
Sncg6	1.31031	35.4887	Sncg	L6 CT 4	-0.0317868
Otof6	0.207144	8.10108	Otof	L6 CT 4	-0.345178
Cux26	0.642745	22.1479	Cux2	L6 CT 4	-1.00285
Nptx26	0.895926	26.3471	Nptx2	L6 CT 4	-0.167991
Rorb6	0.704637	23.1512	Rorb	L6 CT 4	-0.447509
Tshz26	1.92013	41.6202	Tshz2	L6 CT 4	-0.1497
Fezf26	5.30963	76.8488	Fezf2	L6 CT 4	0.931015
Syt66	1.31638	34.3738	Syt6	L6 CT 4	0.256876
Pou3f16	0.342096	12.8577	Pou3f1	L6 CT 4	-0.506538
Gad16	0.981828	30.8807	Gad1	L6 CT 4	-0.642934
Slc32a16	0.614054	20.8101	Slc32a1	L6 CT 4	-0.689799
Grin2b6	13.3211	88.22	Grin2b	L6 CT 4	0.1938
Grin2a6	4.47603	67.67	Grin2a	L6 CT 4	-0.54432
Pdgfra7	0.47994	17.7011	Pdgfra	L4/5 IT 2	-0.216327
Ctss7	0.349787	16.551	Ctss	L4/5 IT 2	-0.218397
Cldn57	0.30893	14.4822	Cldn5	L4/5 IT 2	-0.318914
Serpinf17	0.219087	10.0444	Serpinf1	L4/5 IT 2	-0.240728
Mog7	0.248851	11.7445	Mog	L4/5 IT 2	-0.241339
Gjb67	0.505623	21.2701	Gjb6	L4/5 IT 2	-0.352276
Lhx67	0.987972	36.5585	Lhx6	L4/5 IT 2	-0.602953
Reln7	0.225526	10.5069	Reln	L4/5 IT 2	-0.411159
Pvalb7	0.354984	17.0573	Pvalb	L4/5 IT 2	-0.36247
Cnr17	2.30161	57.1473	Cnr1	L4/5 IT 2	0.162443
Lamp57	2.77057	64.4103	Lamp5	L4/5 IT 2	0.119386
Sncg7	1.04124	35.621	Sncg	L4/5 IT 2	-0.203225
Otof7	0.221819	10.8319	Otof	L4/5 IT 2	-0.322624
Cux27	3.14033	61.2476	Cux2	L4/5 IT 2	0.935698
Nptx27	1.06146	33.3896	Nptx2	L4/5 IT 2	-0.00172144
Rorb7	3.68834	67.773	Rorb	L4/5 IT 2	2
Tshz27	1.54368	48.0968	Tshz2	L4/5 IT 2	-0.225463
Fezf27	2.30035	58.0036	Fezf2	L4/5 IT 2	-0.048508
Syt67	0.459375	19.3387	Syt6	L4/5 IT 2	-0.470752
Pou3f17	0.33286	15.2697	Pou3f1	L4/5 IT 2	-0.518661
Gad17	0.623148	26.6454	Gad1	L4/5 IT 2	-0.675717
Slc32a17	0.374867	17.0011	Slc32a1	L4/5 IT 2	-0.74197
Grin2b7	19.5154	96.5623	Grin2b	L4/5 IT 2	1.06962
Grin2a7	11.613	93.3058	Grin2a	L4/5 IT 2	1.02454
Pdgfra8	0.399578	15.6779	Pdgfra	L5 IT 3	-0.22478
Ctss8	0.413062	18.1203	Ctss	L5 IT 3	-0.207819
Cldn58	0.304136	14.5655	Cldn5	L5 IT 3	-0.319166
Serpinf18	0.198423	9.49541	Serpinf1	L5 IT 3	-0.254567
Mog8	0.312781	14.6139	Mog	L5 IT 3	-0.231424
Gjb68	0.576579	23.5451	Gjb6	L5 IT 3	-0.340552
Lhx68	0.881493	34.5639	Lhx6	L5 IT 3	-0.622981
Reln8	0.219907	10.769	Reln	L5 IT 3	-0.413473
Pvalb8	0.447446	20.5546	Pvalb	L5 IT 3	-0.30604
Cnr18	1.53478	47.2997	Cnr1	L5 IT 3	-0.0174381
Lamp58	1.3738	41.7379	Lamp5	L5 IT 3	-0.390135
Sncg8	0.967073	34.1851	Sncg	L5 IT 3	-0.250477
Otof8	0.14228	7.85104	Otof	L5 IT 3	-0.444869
Cux28	0.565503	22.5939	Cux2	L5 IT 3	-1.0628
Nptx28	3.22217	63.969	Nptx2	L5 IT 3	2
Rorb8	2.46073	54.0948	Rorb	L5 IT 3	1.08026
Tshz28	1.76252	51.2575	Tshz2	L5 IT 3	-0.181421
Fezf28	3.66355	71.5541	Fezf2	L5 IT 3	0.395215
Syt68	0.517753	20.5788	Syt6	L5 IT 3	-0.421187
Pou3f18	0.407771	18.2331	Pou3f1	L5 IT 3	-0.420336
Gad18	0.740616	29.9694	Gad1	L5 IT 3	-0.66498
Slc32a18	0.473741	20.8931	Slc32a1	L5 IT 3	-0.720404
Grin2b8	16.3182	94.5268	Grin2b	L5 IT 3	0.617555
Grin2a8	11.8131	93.7772	Grin2a	L5 IT 3	1.06851
Pdgfra9	0.53694	17.9871	Pdgfra	L5 IT 1	-0.210331
Ctss9	0.366311	16.2904	Ctss	L5 IT 1	-0.215635
Cldn59	0.330688	14.6082	Cldn5	L5 IT 1	-0.317774
Serpinf19	0.270207	12.207	Serpinf1	L5 IT 1	-0.206491
Mog9	0.377763	15.4565	Mog	L5 IT 1	-0.221345
Gjb69	0.569754	22.5306	Gjb6	L5 IT 1	-0.34168
Lhx69	0.94107	35.1546	Lhx6	L5 IT 1	-0.611775
Reln9	0.265986	11.6751	Reln	L5 IT 1	-0.394491
Pvalb9	0.295371	14.752	Pvalb	L5 IT 1	-0.398854
Cnr19	3.08091	64.2703	Cnr1	L5 IT 1	0.345246
Lamp59	1.02769	35.6434	Lamp5	L5 IT 1	-0.516394
Sncg9	1.15032	38.2459	Sncg	L5 IT 1	-0.133725
Otof9	0.231123	11.1287	Otof	L5 IT 1	-0.308325
Cux29	0.889556	28.4256	Cux2	L5 IT 1	-0.811282
Nptx29	2.05691	41.7829	Nptx2	L5 IT 1	0.998132
Rorb9	1.29486	38.9504	Rorb	L5 IT 1	0.0659749
Tshz29	1.58041	47.8361	Tshz2	L5 IT 1	-0.218071
Fezf29	3.01985	63.7815	Fezf2	L5 IT 1	0.185691
Syt69	0.605939	23.1776	Syt6	L5 IT 1	-0.346314
Pou3f19	0.326733	14.6801	Pou3f1	L5 IT 1	-0.526703
Gad19	0.718491	28.785	Gad1	L5 IT 1	-0.667003
Slc32a19	0.43363	18.3321	Slc32a1	L5 IT 1	-0.729153
Grin2b9	19.0035	96.3192	Grin2b	L5 IT 1	0.997232
Grin2a9	9.48607	90.2804	Grin2a	L5 IT 1	0.556986
Pdgfra10	0.45731	16.4828	Pdgfra	L6 IT 2	-0.218707
Ctss10	0.342978	15.0567	Ctss	L6 IT 2	-0.219535
Cldn510	0.315266	14.1822	Cldn5	L6 IT 2	-0.318582
Serpinf110	0.242593	10.7075	Serpinf1	L6 IT 2	-0.224985
Mog10	0.45003	18.4526	Mog	L6 IT 2	-0.210137
Gjb610	0.645093	23.8103	Gjb6	L6 IT 2	-0.329231
Lhx610	0.977712	36.1251	Lhx6	L6 IT 2	-0.604883
Reln10	0.216943	9.73842	Reln	L6 IT 2	-0.414694
Pvalb10	0.395316	18.3659	Pvalb	L6 IT 2	-0.337855
Cnr110	0.835173	30.7438	Cnr1	L6 IT 2	-0.181547
Lamp510	0.74967	29.3413	Lamp5	L6 IT 2	-0.61781
Sncg10	1.033	34.3602	Sncg	L6 IT 2	-0.208473
Otof10	0.378989	15.8367	Otof	L6 IT 2	-0.0810669
Cux210	0.605094	20.5799	Cux2	L6 IT 2	-1.03207
Nptx210	4.55958	62.1021	Nptx2	L6 IT 2	2
Rorb10	0.529228	20.0362	Rorb	L6 IT 2	-0.600111
Tshz210	1.29817	43.1295	Tshz2	L6 IT 2	-0.274874
Fezf210	1.30298	37.9452	Fezf2	L6 IT 2	-0.373151
Syt610	0.708994	25.6697	Syt6	L6 IT 2	-0.258817
Pou3f110	0.41879	18.2004	Pou3f1	L6 IT 2	-0.405872
Gad110	0.779248	29.554	Gad1	L6 IT 2	-0.661449
Slc32a110	0.513157	20.9738	Slc32a1	L6 IT 2	-0.711806
Grin2b10	18.1044	95.1229	Grin2b	L6 IT 2	0.870109
Grin2a10	10.3287	90.0095	Grin2a	L6 IT 2	0.742212
Pdgfra11	0.533924	18.4606	Pdgfra	L2/3 IT 2	-0.210648
Ctss11	0.347761	16.0117	Ctss	L2/3 IT 2	-0.218736
Cldn511	0.274029	12.723	Cldn5	L2/3 IT 2	-0.320744
Serpinf111	0.212827	9.71429	Serpinf1	L2/3 IT 2	-0.24492
Mog11	0.220421	9.72595	Mog	L2/3 IT 2	-0.245749
Gjb611	0.524818	21.0379	Gjb6	L2/3 IT 2	-0.349105
Lhx611	1.10458	38.5773	Lhx6	L2/3 IT 2	-0.58102
Reln11	0.312448	13.8776	Reln	L2/3 IT 2	-0.375351
Pvalb11	0.331433	15.8484	Pvalb	L2/3 IT 2	-0.376844
Cnr111	0.952208	35.4286	Cnr1	L2/3 IT 2	-0.154094
Lamp511	7.64041	83.9184	Lamp5	L2/3 IT 2	1.89583
Sncg11	0.960931	32.828	Sncg	L2/3 IT 2	-0.254391
Otof11	1.22355	36.3615	Otof	L2/3 IT 2	1.21695
Cux211	5.37923	82.8222	Cux2	L2/3 IT 2	2
Nptx211	5.55177	68.9329	Nptx2	L2/3 IT 2	2
Rorb11	0.585465	22.5889	Rorb	L2/3 IT 2	-0.551186
Tshz211	1.17545	42.0875	Tshz2	L2/3 IT 2	-0.299573
Fezf211	0.47241	17.2012	Fezf2	L2/3 IT 2	-0.643502
Syt611	0.415676	16.9913	Syt6	L2/3 IT 2	-0.507854
Pou3f111	0.646774	26.309	Pou3f1	L2/3 IT 2	-0.106627
Gad111	0.727409	28.3848	Gad1	L2/3 IT 2	-0.666188
Slc32a111	0.371845	16.898	Slc32a1	L2/3 IT 2	-0.742629
Grin2b11	23.3082	96.828	Grin2b	L2/3 IT 2	1.60587
Grin2a11	12.0493	93.2478	Grin2a	L2/3 IT 2	1.12043
Pdgfra12	0.618483	18.2648	Pdgfra	L2/3 IT 1	-0.201754
Ctss12	0.396299	15.2714	Ctss	L2/3 IT 1	-0.210621
Cldn512	0.27437	11.5424	Cldn5	L2/3 IT 1	-0.320726
Serpinf112	0.263212	10.5023	Serpinf1	L2/3 IT 1	-0.211176
Mog12	0.308409	11.6058	Mog	L2/3 IT 1	-0.232102
Gjb612	0.60857	21.068	Gjb6	L2/3 IT 1	-0.335266
Lhx612	1.03968	34.0563	Lhx6	L2/3 IT 1	-0.593228
Reln12	0.376048	14.8656	Reln	L2/3 IT 1	-0.349152
Pvalb12	0.309659	13.7113	Pvalb	L2/3 IT 1	-0.390133
Cnr112	1.07995	35.5403	Cnr1	L2/3 IT 1	-0.124129
Lamp512	7.69454	82.4328	Lamp5	L2/3 IT 1	1.91558
Sncg12	1.12884	33.4855	Sncg	L2/3 IT 1	-0.147406
Otof12	4.42294	74.0107	Otof	L2/3 IT 1	2
Cux212	5.26753	80.3907	Cux2	L2/3 IT 1	2
Nptx212	0.815472	26.002	Nptx2	L2/3 IT 1	-0.248803
Rorb12	0.622992	21.2963	Rorb	L2/3 IT 1	-0.518538
Tshz212	1.34542	41.8316	Tshz2	L2/3 IT 1	-0.265364
Fezf212	0.62177	19.1908	Fezf2	L2/3 IT 1	-0.594885
Syt612	0.523037	18.6327	Syt6	L2/3 IT 1	-0.4167
Pou3f112	0.379066	15.0051	Pou3f1	L2/3 IT 1	-0.458012
Gad112	0.836351	29.1984	Gad1	L2/3 IT 1	-0.65623
Slc32a112	0.413098	16.4637	Slc32a1	L2/3 IT 1	-0.733631
Grin2b12	28.9243	98.2243	Grin2b	L2/3 IT 1	2
Grin2a12	10.7839	90.931	Grin2a	L2/3 IT 1	0.842266
Pdgfra13	0.480159	16.3585	Pdgfra	L2/3 IT 3	-0.216304
Ctss13	0.351619	14.9674	Ctss	L2/3 IT 3	-0.218091
Cldn513	0.220067	9.64078	Cldn5	L2/3 IT 3	-0.323573
Serpinf113	0.240564	9.79926	Serpinf1	L2/3 IT 3	-0.226344
Mog13	0.232483	9.17415	Mog	L2/3 IT 3	-0.243878
Gjb613	0.685457	21.4034	Gjb6	L2/3 IT 3	-0.322562
Lhx613	1.31015	40.6674	Lhx6	L2/3 IT 3	-0.542354
Reln13	0.287372	11.6922	Reln	L2/3 IT 3	-0.385681
Pvalb13	0.299778	13.5411	Pvalb	L2/3 IT 3	-0.396164
Cnr113	0.921743	32.7522	Cnr1	L2/3 IT 3	-0.16124
Lamp513	10.0282	89.3555	Lamp5	L2/3 IT 3	2
Sncg13	0.97561	30.3751	Sncg	L2/3 IT 3	-0.245038
Otof13	2.12824	53.2048	Otof	L2/3 IT 3	2
Cux213	5.72814	83.2981	Cux2	L2/3 IT 3	2
Nptx213	0.939107	28.3148	Nptx2	L2/3 IT 3	-0.124619
Rorb13	0.650491	22.5744	Rorb	L2/3 IT 3	-0.494614
Tshz213	1.20615	39.6197	Tshz2	L2/3 IT 3	-0.293394
Fezf213	0.415595	14.5888	Fezf2	L2/3 IT 3	-0.661995
Syt613	0.444478	16.3497	Syt6	L2/3 IT 3	-0.483399
Pou3f113	0.73604	27.3904	Pou3f1	L2/3 IT 3	0.0105418
Gad113	0.787824	27.408	Gad1	L2/3 IT 3	-0.660666
Slc32a113	0.349133	15.0026	Slc32a1	L2/3 IT 3	-0.747583
Grin2b13	29.9861	98.019	Grin2b	L2/3 IT 3	2
Grin2a13	15.0727	95.1048	Grin2a	L2/3 IT 3	1.78503
Pdgfra14	0.418026	16.365	Pdgfra	L2/3 IT 4	-0.222839
Ctss14	0.366948	16.4207	Ctss	L2/3 IT 4	-0.215528
Cldn514	0.22434	10.6748	Cldn5	L2/3 IT 4	-0.323349
Serpinf114	0.226321	9.75587	Serpinf1	L2/3 IT 4	-0.235883
Mog14	0.225389	10.0622	Mog	L2/3 IT 4	-0.244978
Gjb614	0.514467	20.6813	Gjb6	L2/3 IT 4	-0.350815
Lhx614	1.12775	38.7636	Lhx6	L2/3 IT 4	-0.576663
Reln14	0.340586	15.6966	Reln	L2/3 IT 4	-0.36376
Pvalb14	0.374452	17.1818	Pvalb	L2/3 IT 4	-0.350589
Cnr114	0.797733	30.8456	Cnr1	L2/3 IT 4	-0.19033
Lamp514	10.5368	92.0913	Lamp5	L2/3 IT 4	2
Sncg14	0.947288	31.4768	Sncg	L2/3 IT 4	-0.263083
Otof14	0.437926	18.5278	Otof	L2/3 IT 4	0.00951465
Cux214	5.00025	81.8249	Cux2	L2/3 IT 4	2
Nptx214	0.673499	25.0812	Nptx2	L2/3 IT 4	-0.391404
Rorb14	1.58483	42.5323	Rorb	L2/3 IT 4	0.318241
Tshz214	1.30841	43.247	Tshz2	L2/3 IT 4	-0.272814
Fezf214	0.407302	15.7245	Fezf2	L2/3 IT 4	-0.664695
Syt614	0.462079	18.5	Syt6	L2/3 IT 4	-0.468456
Pou3f114	1.20511	40.8428	Pou3f1	L2/3 IT 4	0.626225
Gad114	0.718006	27.8103	Gad1	L2/3 IT 4	-0.667047
Slc32a114	0.370415	16.792	Slc32a1	L2/3 IT 4	-0.742941
Grin2b14	22.5173	97.1596	Grin2b	L2/3 IT 4	1.49406
Grin2a14	15.0177	95.86	Grin2a	L2/3 IT 4	1.77295
Pdgfra15	0.422365	14.9349	Pdgfra	L4/5 IT 1	-0.222383
Ctss15	0.416368	17.2978	Ctss	L4/5 IT 1	-0.207266
Cldn515	0.309074	13.3192	Cldn5	L4/5 IT 1	-0.318907
Serpinf115	0.210824	8.8761	Serpinf1	L4/5 IT 1	-0.246261
Mog15	0.257944	11.0472	Mog	L4/5 IT 1	-0.239929
Gjb615	0.598916	22.1448	Gjb6	L4/5 IT 1	-0.336861
Lhx615	1.1927	39.8061	Lhx6	L4/5 IT 1	-0.564446
Reln15	0.225551	9.72433	Reln	L4/5 IT 1	-0.411148
Pvalb15	0.385555	17.2776	Pvalb	L4/5 IT 1	-0.343812
Cnr115	0.640593	25.8709	Cnr1	L4/5 IT 1	-0.227191
Lamp515	4.97104	78.6428	Lamp5	L4/5 IT 1	0.922088
Sncg15	1.08827	33.3333	Sncg	L4/5 IT 1	-0.173256
Otof15	0.170052	8.08846	Otof	L4/5 IT 1	-0.402185
Cux215	3.21745	67.8077	Cux2	L4/5 IT 1	0.995559
Nptx215	0.531862	21.4379	Nptx2	L4/5 IT 1	-0.533668
Rorb15	6.48006	83.9039	Rorb	L4/5 IT 1	2
Tshz215	1.79072	49.2881	Tshz2	L4/5 IT 1	-0.175745
Fezf215	0.617246	21.4985	Fezf2	L4/5 IT 1	-0.596358
Syt615	0.439639	17.1261	Syt6	L4/5 IT 1	-0.487508
Pou3f115	0.710516	27.4058	Pou3f1	L4/5 IT 1	-0.0229601
Gad115	0.71772	26.8	Gad1	L4/5 IT 1	-0.667073
Slc32a115	0.341518	15.1267	Slc32a1	L4/5 IT 1	-0.749244
Grin2b15	15.0783	94.6986	Grin2b	L4/5 IT 1	0.442245
Grin2a15	11.4652	93.5171	Grin2a	L4/5 IT 1	0.992036
Pdgfra16	0.490278	17.1243	Pdgfra	L5 IT 2	-0.215239
Ctss16	0.438305	18.135	Ctss	L5 IT 2	-0.203599
Cldn516	0.323662	13.8635	Cldn5	L5 IT 2	-0.318142
Serpinf116	0.229585	9.51564	Serpinf1	L5 IT 2	-0.233697
Mog16	0.398191	16.6476	Mog	L5 IT 2	-0.218177
Gjb616	0.483549	19.1648	Gjb6	L5 IT 2	-0.355924
Lhx616	0.900718	33.4287	Lhx6	L5 IT 2	-0.619365
Reln16	0.224005	10.1449	Reln	L5 IT 2	-0.411785
Pvalb16	0.441847	18.5927	Pvalb	L5 IT 2	-0.309457
Cnr116	0.757303	26.6209	Cnr1	L5 IT 2	-0.199814
Lamp516	1.73258	43.9169	Lamp5	L5 IT 2	-0.259258
Sncg16	1.02381	33.3715	Sncg	L5 IT 2	-0.214331
Otof16	0.125135	6.29291	Otof	L5 IT 2	-0.471219
Cux216	1.25187	29.5195	Cux2	L5 IT 2	-0.530065
Nptx216	1.67701	42.4104	Nptx2	L5 IT 2	0.616553
Rorb16	1.91438	48.6651	Rorb	L5 IT 2	0.604948
Tshz216	1.39546	44.0694	Tshz2	L5 IT 2	-0.255294
Fezf216	1.08729	32.2273	Fezf2	L5 IT 2	-0.443357
Syt616	0.536115	20.7475	Syt6	L5 IT 2	-0.405597
Pou3f116	0.538823	20.6712	Pou3f1	L5 IT 2	-0.24832
Gad116	0.804358	29.2906	Gad1	L5 IT 2	-0.659154
Slc32a116	0.473142	19.9085	Slc32a1	L5 IT 2	-0.720534
Grin2b16	15.5368	94.0694	Grin2b	L5 IT 2	0.507071
Grin2a16	11.5824	91.3806	Grin2a	L5 IT 2	1.0178
Pdgfra17	0.441623	16.2939	Pdgfra	L6 IT 1	-0.220357
Ctss17	0.388408	16.3691	Ctss	L6 IT 1	-0.21194
Cldn517	0.332167	13.3058	Cldn5	L6 IT 1	-0.317696
Serpinf117	0.22621	9.60346	Serpinf1	L6 IT 1	-0.235957
Mog17	0.386938	15.9744	Mog	L6 IT 1	-0.219922
Gjb617	0.776476	25.5215	Gjb6	L6 IT 1	-0.307522
Lhx617	1.02353	35.4821	Lhx6	L6 IT 1	-0.596265
Reln17	0.233307	10.1109	Reln	L6 IT 1	-0.407953
Pvalb17	0.563711	22.2139	Pvalb	L6 IT 1	-0.235081
Cnr117	0.450826	18.8123	Cnr1	L6 IT 1	-0.271705
Lamp517	2.16756	51.0618	Lamp5	L6 IT 1	-0.100583
Sncg17	0.91206	30.0132	Sncg	L6 IT 1	-0.285529
Otof17	0.201357	9.79139	Otof	L6 IT 1	-0.354072
Cux217	0.654629	21.7064	Cux2	L6 IT 1	-0.993625
Nptx217	1.36374	38.2823	Nptx2	L6 IT 1	0.301892
Rorb17	0.761885	25.6907	Rorb	L6 IT 1	-0.397704
Tshz217	1.62984	46.1567	Tshz2	L6 IT 1	-0.208124
Fezf217	1.12559	32.3811	Fezf2	L6 IT 1	-0.430891
Syt617	0.606454	21.8944	Syt6	L6 IT 1	-0.345877
Pou3f117	1.29002	41.5711	Pou3f1	L6 IT 1	0.737681
Gad117	0.935479	32.2496	Gad1	L6 IT 1	-0.64717
Slc32a117	0.601704	22.5522	Slc32a1	L6 IT 1	-0.692493
Grin2b17	16.3634	92.8773	Grin2b	L6 IT 1	0.623952
Grin2a17	12.5436	92.4826	Grin2a	L6 IT 1	1.2291
Pdgfra18	0.830074	16.4292	Pdgfra	Lamp5 3	-0.179498
Ctss18	0.838144	18.4409	Ctss	Lamp5 3	-0.136753
Cldn518	0.394674	9.93294	Cldn5	Lamp5 3	-0.314419
Serpinf118	0.3959	10.9807	Serpinf1	Lamp5 3	-0.12231
Mog18	0.355137	8.04694	Mog	Lamp5 3	-0.224855
Gjb618	1.36466	25.2305	Gjb6	Lamp5 3	-0.210334
Lhx618	1.94049	31.8106	Lhx6	Lamp5 3	-0.423792
Reln18	13.1726	76.8231	Reln	Lamp5 3	2
Pvalb18	0.312231	10.1006	Pvalb	Lamp5 3	-0.388564
Cnr118	5.05792	53.0595	Cnr1	Lamp5 3	0.809003
Lamp518	6.93253	69.4049	Lamp5	Lamp5 3	1.63761
Sncg18	1.20458	25.4401	Sncg	Lamp5 3	-0.099153
Otof18	0.337223	9.7653	Otof	Lamp5 3	-0.145258
Cux218	2.7922	46.3118	Cux2	Lamp5 3	0.665495
Nptx218	0.538259	14.0402	Nptx2	Lamp5 3	-0.527243
Rorb18	0.749543	17.8961	Rorb	Lamp5 3	-0.408441
Tshz218	1.3065	30.4275	Tshz2	Lamp5 3	-0.273198
Fezf218	0.589683	15.1718	Fezf2	Lamp5 3	-0.605329
Syt618	0.398748	10.2263	Syt6	Lamp5 3	-0.522226
Pou3f118	0.407247	10.6454	Pou3f1	Lamp5 3	-0.421023
Gad118	39.8467	96.1442	Gad1	Lamp5 3	2
Slc32a118	7.68769	71.5842	Slc32a1	Lamp5 3	0.853091
Grin2b18	10.5128	78.0805	Grin2b	Lamp5 3	-0.203272
Grin2a18	7.51971	67.0997	Grin2a	Lamp5 3	0.124741
Pdgfra19	0.426808	12.4464	Pdgfra	Lamp5 1	-0.221915
Ctss19	0.433308	15.279	Ctss	Lamp5 1	-0.204434
Cldn519	0.2809	9.3133	Cldn5	Lamp5 1	-0.320384
Serpinf119	0.272249	9.44206	Serpinf1	Lamp5 1	-0.205123
Mog19	0.387988	12.618	Mog	Lamp5 1	-0.21976
Gjb619	0.883036	22.1888	Gjb6	Lamp5 1	-0.289915
Lhx619	3.27847	42.7039	Lhx6	Lamp5 1	-0.172128
Reln19	2.43259	34.1202	Reln	Lamp5 1	0.498032
Pvalb19	0.348358	12.8755	Pvalb	Lamp5 1	-0.366515
Cnr119	1.07903	27.382	Cnr1	Lamp5 1	-0.124346
Lamp519	8.90597	86.9957	Lamp5	Lamp5 1	2
Sncg19	0.951082	27.897	Sncg	Lamp5 1	-0.260666
Otof19	0.303507	11.588	Otof	Lamp5 1	-0.197076
Cux219	2.50557	54.6352	Cux2	Lamp5 1	0.443021
Nptx219	0.536597	17.3391	Nptx2	Lamp5 1	-0.528912
Rorb19	0.74895	20.9013	Rorb	Lamp5 1	-0.408957
Tshz219	1.34059	35.6223	Tshz2	Lamp5 1	-0.266337
Fezf219	0.784273	21.3734	Fezf2	Lamp5 1	-0.54199
Syt619	0.427753	13.5622	Syt6	Lamp5 1	-0.4976
Pou3f119	0.387886	13.7768	Pou3f1	Lamp5 1	-0.446436
Gad119	40.3798	97.2103	Gad1	Lamp5 1	2
Slc32a119	8.14	78.3691	Slc32a1	Lamp5 1	0.951747
Grin2b19	12.8324	88.4549	Grin2b	Lamp5 1	0.124693
Grin2a19	16.6931	93.176	Grin2a	Lamp5 1	2
Pdgfra20	0.427792	16.2749	Pdgfra	Lamp5 2	-0.221812
Ctss20	0.419863	16.9982	Ctss	Lamp5 2	-0.206682
Cldn520	0.264136	13.7432	Cldn5	Lamp5 2	-0.321263
Serpinf120	0.289964	12.2966	Serpinf1	Lamp5 2	-0.193259
Mog20	0.352972	16.2749	Mog	Lamp5 2	-0.225191
Gjb620	0.525154	22.0615	Gjb6	Lamp5 2	-0.349049
Lhx620	2.45852	49.9096	Lhx6	Lamp5 2	-0.326354
Reln20	1.6519	34.5389	Reln	Lamp5 2	0.176433
Pvalb20	0.411034	19.8915	Pvalb	Lamp5 2	-0.328262
Cnr120	1.25024	38.3363	Cnr1	Lamp5 2	-0.084183
Lamp520	6.88549	83.906	Lamp5	Lamp5 2	1.62045
Sncg20	0.857184	32.1881	Sncg	Lamp5 2	-0.320492
Otof20	0.495239	23.3273	Otof	Lamp5 2	0.0976005
Cux220	2.49468	59.4937	Cux2	Lamp5 2	0.434568
Nptx220	1.01233	33.9964	Nptx2	Lamp5 2	-0.0510697
Rorb20	0.926255	32.0072	Rorb	Lamp5 2	-0.254705
Tshz220	1.55132	46.2929	Tshz2	Lamp5 2	-0.223926
Fezf220	1.78496	42.1338	Fezf2	Lamp5 2	-0.216267
Syt620	0.996279	30.5606	Syt6	Lamp5 2	-0.014903
Pou3f120	0.531018	22.4231	Pou3f1	Lamp5 2	-0.258564
Gad120	22.1002	93.1284	Gad1	Lamp5 2	1.28729
Slc32a120	5.45433	74.5027	Slc32a1	Lamp5 2	0.365953
Grin2b20	16.6558	93.3092	Grin2b	Lamp5 2	0.665286
Grin2a20	13.5256	91.5009	Grin2a	Lamp5 2	1.44496
Pdgfra21	0.866042	17.2256	Pdgfra	Sncg 1	-0.175714
Ctss21	0.510333	16.7175	Ctss	Sncg 1	-0.191557
Cldn521	0.499918	12.3476	Cldn5	Sncg 1	-0.308901
Serpinf121	0.80373	25.4573	Serpinf1	Sncg 1	0.150827
Mog21	0.818567	18.0894	Mog	Sncg 1	-0.152978
Gjb621	0.6795	22.0528	Gjb6	Sncg 1	-0.323546
Lhx621	1.2299	31.9106	Lhx6	Sncg 1	-0.557448
Reln21	2.54297	41.3618	Reln	Sncg 1	0.543503
Pvalb21	0.44556	15.2947	Pvalb	Sncg 1	-0.30719
Cnr121	30.4944	91.0061	Cnr1	Sncg 1	2
Lamp521	0.998738	29.065	Lamp5	Sncg 1	-0.526953
Sncg21	7.91115	72.1037	Sncg	Sncg 1	2
Otof21	0.576831	19.563	Otof	Sncg 1	0.223
Cux221	1.49853	37.2459	Cux2	Sncg 1	-0.338611
Nptx221	0.68874	22.2561	Nptx2	Sncg 1	-0.376095
Rorb21	0.671491	19.9187	Rorb	Sncg 1	-0.476345
Tshz221	1.39601	37.9065	Tshz2	Sncg 1	-0.255183
Fezf221	0.885397	24.7459	Fezf2	Sncg 1	-0.509074
Syt621	3.31856	53.7093	Syt6	Sncg 1	1.95678
Pou3f121	0.335984	11.2297	Pou3f1	Sncg 1	-0.514561
Gad121	17.3895	91.9715	Gad1	Sncg 1	0.856728
Slc32a121	9.63222	77.5915	Slc32a1	Sncg 1	1.27723
Grin2b21	10.4319	83.1809	Grin2b	Sncg 1	-0.214703
Grin2a21	2.78071	49.7967	Grin2a	Sncg 1	-0.916987
Pdgfra22	0.681677	23.5883	Pdgfra	Vip 1	-0.195107
Ctss22	0.5574	20.1275	Ctss	Vip 1	-0.183688
Cldn522	0.274699	12.204	Cldn5	Vip 1	-0.320709
Serpinf122	0.386708	16.4845	Serpinf1	Vip 1	-0.128466
Mog22	0.395826	14.8452	Mog	Vip 1	-0.218544
Gjb622	0.569512	23.7705	Gjb6	Vip 1	-0.34172
Lhx622	1.84916	48.9071	Lhx6	Vip 1	-0.440971
Reln22	0.851338	27.4135	Reln	Vip 1	-0.153357
Pvalb22	0.382277	19.3078	Pvalb	Vip 1	-0.345813
Cnr122	4.78975	66.5756	Cnr1	Vip 1	0.746096
Lamp522	3.22189	58.6521	Lamp5	Vip 1	0.284022
Sncg22	1.31767	38.7978	Sncg	Vip 1	-0.027099
Otof22	0.637324	23.133	Otof	Vip 1	0.315973
Cux222	2.67565	60.2004	Cux2	Vip 1	0.575028
Nptx222	1.31935	39.1621	Nptx2	Vip 1	0.257303
Rorb22	1.18776	34.6995	Rorb	Vip 1	-0.0272026
Tshz222	1.36285	43.5337	Tshz2	Vip 1	-0.261857
Fezf222	1.32186	32.4226	Fezf2	Vip 1	-0.367006
Syt622	1.04881	33.9709	Syt6	Vip 1	0.0296969
Pou3f122	0.480846	20.4918	Pou3f1	Vip 1	-0.324419
Gad122	9.34437	82.6958	Gad1	Vip 1	0.121401
Slc32a122	4.58639	69.49	Slc32a1	Vip 1	0.17664
Grin2b22	17.918	92.1676	Grin2b	Vip 1	0.84375
Grin2a22	7.95546	84.5173	Grin2a	Vip 1	0.220528
Pdgfra23	1.05864	18.82	Pdgfra	Vip 2	-0.155456
Ctss23	0.662854	14.5682	Ctss	Vip 2	-0.166058
Cldn523	0.412746	10.0527	Cldn5	Vip 2	-0.313472
Serpinf123	0.410662	10.9426	Serpinf1	Vip 2	-0.112423
Mog23	0.555738	11.3052	Mog	Vip 2	-0.193742
Gjb623	0.867709	19.1167	Gjb6	Vip 2	-0.292447
Lhx623	1.62405	32.1688	Lhx6	Vip 2	-0.483312
Reln23	1.23919	20.8635	Reln	Vip 2	0.00641864
Pvalb23	0.434371	12.1622	Pvalb	Vip 2	-0.314019
Cnr123	6.34722	65.2274	Cnr1	Vip 2	1.11144
Lamp523	1.06739	25.7746	Lamp5	Vip 2	-0.50191
Sncg23	1.22383	24.8187	Sncg	Vip 2	-0.0868865
Otof23	0.375682	10.3494	Otof	Vip 2	-0.0861492
Cux223	1.83169	38.3652	Cux2	Vip 2	-0.0800287
Nptx223	1.09767	21.8853	Nptx2	Vip 2	0.0346429
Rorb23	0.772351	18.7871	Rorb	Vip 2	-0.388599
Tshz223	1.48629	33.4542	Tshz2	Vip 2	-0.237013
Fezf223	0.689373	16.7106	Fezf2	Vip 2	-0.57288
Syt623	1.28011	27.3237	Syt6	Vip 2	0.226081
Pou3f123	0.387066	10.8767	Pou3f1	Vip 2	-0.447513
Gad123	19.4419	90.3098	Gad1	Vip 2	1.04431
Slc32a123	9.43445	76.9611	Slc32a1	Vip 2	1.23409
Grin2b23	14.8788	85.0363	Grin2b	Vip 2	0.414041
Grin2a23	3.75367	54.2189	Grin2a	Vip 2	-0.70311
Pdgfra24	0.290463	9.45946	Pdgfra	Pvalb 5	-0.236257
Ctss24	0.360364	13.0631	Ctss	Pvalb 5	-0.216629
Cldn524	0.308459	9.45946	Cldn5	Pvalb 5	-0.318939
Serpinf124	0.212299	7.20721	Serpinf1	Pvalb 5	-0.245273
Mog24	0.469935	16.2162	Mog	Pvalb 5	-0.20705
Gjb624	0.67934	22.5225	Gjb6	Pvalb 5	-0.323572
Lhx624	17.3614	90.5405	Lhx6	Pvalb 5	2
Reln24	0.34311	10.3604	Reln	Pvalb 5	-0.36272
Pvalb24	2.215	44.1441	Pvalb	Pvalb 5	0.772732
Cnr124	0.44664	13.5135	Cnr1	Pvalb 5	-0.272687
Lamp524	0.990215	31.5315	Lamp5	Pvalb 5	-0.530062
Sncg24	0.959112	25.6757	Sncg	Pvalb 5	-0.25555
Otof24	0.27891	10.8108	Otof	Pvalb 5	-0.234879
Cux224	2.06417	45.045	Cux2	Pvalb 5	0.100421
Nptx224	0.552901	18.4685	Nptx2	Pvalb 5	-0.512537
Rorb24	0.701118	16.6667	Rorb	Pvalb 5	-0.45057
Tshz224	1.60793	39.1892	Tshz2	Pvalb 5	-0.212533
Fezf224	0.782036	20.7207	Fezf2	Pvalb 5	-0.542719
Syt624	0.460156	11.7117	Syt6	Pvalb 5	-0.470088
Pou3f124	0.454433	13.0631	Pou3f1	Pvalb 5	-0.359088
Gad124	23.5406	93.2432	Gad1	Pvalb 5	1.41894
Slc32a124	12.4415	86.036	Slc32a1	Pvalb 5	1.88999
Grin2b24	9.46961	77.027	Grin2b	Pvalb 5	-0.350767
Grin2a24	2.59894	47.7477	Grin2a	Pvalb 5	-0.956943
Pdgfra25	0.466218	16.8102	Pdgfra	Pvalb 6	-0.21777
Ctss25	0.387777	15.7822	Ctss	Pvalb 6	-0.212046
Cldn525	0.345251	14.9486	Cldn5	Pvalb 6	-0.31701
Serpinf125	0.470848	18.0884	Serpinf1	Pvalb 6	-0.0721149
Mog25	0.439809	17.5604	Mog	Pvalb 6	-0.211722
Gjb625	0.579498	21.6171	Gjb6	Pvalb 6	-0.34007
Lhx625	10.2501	91.1086	Lhx6	Pvalb 6	1.13917
Reln25	0.312392	12.948	Reln	Pvalb 6	-0.375374
Pvalb25	9.16304	85.357	Pvalb	Pvalb 6	2
Cnr125	0.438717	16.9769	Cnr1	Pvalb 6	-0.274546
Lamp525	0.685692	27.1742	Lamp5	Pvalb 6	-0.641148
Sncg25	0.833951	27.1464	Sncg	Pvalb 6	-0.335295
Otof25	0.289359	14.3373	Otof	Pvalb 6	-0.218821
Cux225	2.18351	57.2381	Cux2	Pvalb 6	0.193045
Nptx225	0.532948	22.4785	Nptx2	Pvalb 6	-0.532578
Rorb25	0.527501	20.0333	Rorb	Pvalb 6	-0.601614
Tshz225	1.395	41.6782	Tshz2	Pvalb 6	-0.255387
Fezf225	0.860285	29.6471	Fezf2	Pvalb 6	-0.517248
Syt625	0.43885	17.3659	Syt6	Pvalb 6	-0.488178
Pou3f125	0.436937	18.2829	Pou3f1	Pvalb 6	-0.382052
Gad125	31.9973	97.5271	Gad1	Pvalb 6	2
Slc32a125	11.3387	86.4685	Slc32a1	Pvalb 6	1.64944
Grin2b25	8.52684	82.8008	Grin2b	Pvalb 6	-0.484066
Grin2a25	3.48075	54.5707	Grin2a	Pvalb 6	-0.763104
Pdgfra26	0.367245	13.2607	Pdgfra	Pvalb 1	-0.228181
Ctss26	0.373376	14.8274	Ctss	Pvalb 1	-0.214454
Cldn526	0.294076	12.4886	Cldn5	Pvalb 1	-0.319693
Serpinf126	0.234992	8.85559	Serpinf1	Pvalb 1	-0.230076
Mog26	0.315219	12.1253	Mog	Pvalb 1	-0.231046
Gjb626	0.618149	20.7084	Gjb6	Pvalb 1	-0.333683
Lhx626	12.0767	94.6185	Lhx6	Pvalb 1	1.48274
Reln26	0.667627	22.525	Reln	Pvalb 1	-0.229036
Pvalb26	7.55296	82.2434	Pvalb	Pvalb 1	2
Cnr126	0.435156	17.3706	Cnr1	Pvalb 1	-0.275381
Lamp526	0.869117	31.7893	Lamp5	Pvalb 1	-0.574237
Sncg26	0.777714	24.7048	Sncg	Pvalb 1	-0.371127
Otof26	0.246804	10.99	Otof	Pvalb 1	-0.284224
Cux226	2.57091	59.1962	Cux2	Pvalb 1	0.493731
Nptx226	0.560511	22.1617	Nptx2	Pvalb 1	-0.504892
Rorb26	0.842354	27.2025	Rorb	Pvalb 1	-0.327697
Tshz226	1.34666	40.554	Tshz2	Pvalb 1	-0.265115
Fezf226	0.72056	24.9319	Fezf2	Pvalb 1	-0.562729
Syt626	0.393265	14.6231	Syt6	Pvalb 1	-0.526881
Pou3f126	0.388255	15.5313	Pou3f1	Pvalb 1	-0.445951
Gad126	27.2708	98.5922	Gad1	Pvalb 1	1.75988
Slc32a126	10.351	87.9201	Slc32a1	Pvalb 1	1.43401
Grin2b26	10.2225	90.4178	Grin2b	Pvalb 1	-0.244316
Grin2a26	7.84028	80.2225	Grin2a	Pvalb 1	0.195209
Pdgfra27	0.47497	16.4688	Pdgfra	Pvalb 2	-0.216849
Ctss27	0.43374	16.8301	Ctss	Pvalb 2	-0.204362
Cldn527	0.318053	14.1972	Cldn5	Pvalb 2	-0.318436
Serpinf127	0.229099	10.2736	Serpinf1	Pvalb 2	-0.234022
Mog27	0.382662	14.3521	Mog	Pvalb 2	-0.220586
Gjb627	0.605528	22.6639	Gjb6	Pvalb 2	-0.335769
Lhx627	7.54297	82.189	Lhx6	Pvalb 2	0.629993
Reln27	0.569228	20.7537	Reln	Pvalb 2	-0.269572
Pvalb27	3.86151	63.0356	Pvalb	Pvalb 2	1.77762
Cnr127	0.792422	27.7749	Cnr1	Pvalb 2	-0.191576
Lamp527	2.39027	51.1616	Lamp5	Pvalb 2	-0.0193424
Sncg27	0.935862	30.7692	Sncg	Pvalb 2	-0.270363
Otof27	0.38918	17.5013	Otof	Pvalb 2	-0.0654046
Cux227	2.76783	59.3702	Cux2	Pvalb 2	0.646579
Nptx227	0.824871	28.7042	Nptx2	Pvalb 2	-0.239362
Rorb27	1.44125	36.7579	Rorb	Pvalb 2	0.193335
Tshz227	1.67271	44.1404	Tshz2	Pvalb 2	-0.199494
Fezf227	1.62538	36.6546	Fezf2	Pvalb 2	-0.268209
Syt627	0.644624	20.857	Syt6	Pvalb 2	-0.313469
Pou3f127	0.637151	24.4708	Pou3f1	Pvalb 2	-0.119257
Gad127	14.9744	88.0227	Gad1	Pvalb 2	0.635984
Slc32a127	6.00962	73.9804	Slc32a1	Pvalb 2	0.487072
Grin2b27	15.0403	90.3459	Grin2b	Pvalb 2	0.436881
Grin2a27	9.38333	84.7186	Grin2a	Pvalb 2	0.534403
Pdgfra28	0.424975	12.3288	Pdgfra	Pvalb 3	-0.222108
Ctss28	0.409081	14.5466	Ctss	Pvalb 3	-0.208484
Cldn528	0.370744	11.546	Cldn5	Pvalb 3	-0.315674
Serpinf128	1.14198	31.3112	Serpinf1	Pvalb 3	0.377366
Mog28	0.642131	20.6784	Mog	Pvalb 3	-0.180342
Gjb628	0.576627	19.6347	Gjb6	Pvalb 3	-0.340544
Lhx628	11.9928	92.955	Lhx6	Pvalb 3	1.46698
Reln28	0.355383	11.4155	Reln	Pvalb 3	-0.357664
Pvalb28	1.47701	34.1161	Pvalb	Pvalb 3	0.322324
Cnr128	1.07553	32.681	Cnr1	Pvalb 3	-0.125165
Lamp528	0.513095	18.7867	Lamp5	Pvalb 3	-0.704109
Sncg28	0.857469	26.2231	Sncg	Pvalb 3	-0.320311
Otof28	0.375802	13.8291	Otof	Pvalb 3	-0.0859648
Cux228	2.33624	55.9035	Cux2	Pvalb 3	0.311586
Nptx228	0.538294	19.3085	Nptx2	Pvalb 3	-0.527208
Rorb28	0.491313	16.6993	Rorb	Pvalb 3	-0.633096
Tshz228	1.55605	39.3346	Tshz2	Pvalb 3	-0.222973
Fezf228	1.14022	32.2244	Fezf2	Pvalb 3	-0.426128
Syt628	0.796927	24.6575	Syt6	Pvalb 3	-0.184159
Pou3f128	0.274417	10.8937	Pou3f1	Pvalb 3	-0.595371
Gad128	21.6402	95.8904	Gad1	Pvalb 3	1.24524
Slc32a128	13.5591	89.2368	Slc32a1	Pvalb 3	2
Grin2b28	9.83286	85.7795	Grin2b	Pvalb 3	-0.299408
Grin2a28	1.16556	30.985	Grin2a	Pvalb 3	-1.27203
Pdgfra29	0.400358	14.4319	Pdgfra	Pvalb 4	-0.224698
Ctss29	0.35895	14.3808	Ctss	Pvalb 4	-0.216865
Cldn529	0.287844	11.5916	Cldn5	Pvalb 4	-0.32002
Serpinf129	0.329113	12.0266	Serpinf1	Pvalb 4	-0.16704
Mog29	0.463555	16.4278	Mog	Pvalb 4	-0.208039
Gjb629	0.599169	20.1638	Gjb6	Pvalb 4	-0.336819
Lhx629	14.4362	96.0082	Lhx6	Pvalb 4	1.92656
Reln29	0.385607	15.3019	Reln	Pvalb 4	-0.345214
Pvalb29	3.02203	54.478	Pvalb	Pvalb 4	1.26528
Cnr129	0.561846	20.3941	Cnr1	Pvalb 4	-0.245663
Lamp529	0.643831	24.3347	Lamp5	Pvalb 4	-0.656418
Sncg29	0.942907	28.48	Sncg	Pvalb 4	-0.265874
Otof29	0.23656	10.7728	Otof	Pvalb 4	-0.299968
Cux229	2.68405	61.3613	Cux2	Pvalb 4	0.581552
Nptx229	0.554399	21.8526	Nptx2	Pvalb 4	-0.511031
Rorb29	0.461985	17.0676	Rorb	Pvalb 4	-0.658611
Tshz229	1.48787	41.6581	Tshz2	Pvalb 4	-0.236697
Fezf229	1.13979	31.8321	Fezf2	Pvalb 4	-0.426269
Syt629	0.472276	17.2467	Syt6	Pvalb 4	-0.459798
Pou3f129	0.410267	16.0696	Pou3f1	Pvalb 4	-0.417058
Gad129	23.1018	97.3388	Gad1	Pvalb 4	1.37883
Slc32a129	12.2009	88.4852	Slc32a1	Pvalb 4	1.83751
Grin2b29	11.0098	89.4063	Grin2b	Pvalb 4	-0.132998
Grin2a29	2.46232	48.26	Grin2a	Pvalb 4	-0.986976
Pdgfra30	0.47008	15.5616	Pdgfra	Sst 1	-0.217364
Ctss30	0.424786	15.0137	Ctss	Sst 1	-0.205859
Cldn530	0.396298	12.9315	Cldn5	Sst 1	-0.314334
Serpinf130	0.208206	9.20548	Serpinf1	Sst 1	-0.248015
Mog30	0.492309	16.3288	Mog	Sst 1	-0.20358
Gjb630	0.662132	21.9726	Gjb6	Sst 1	-0.326416
Lhx630	15.7319	94.6301	Lhx6	Sst 1	2
Reln30	2.31094	41.6986	Reln	Sst 1	0.447919
Pvalb30	0.749046	24.0548	Pvalb	Sst 1	-0.121968
Cnr130	0.623455	23.3425	Cnr1	Sst 1	-0.231211
Lamp530	0.777952	25.9178	Lamp5	Sst 1	-0.607493
Sncg30	0.908081	26.7397	Sncg	Sst 1	-0.288064
Otof30	0.298529	10.8493	Otof	Sst 1	-0.204727
Cux230	3.15286	62.5205	Cux2	Sst 1	0.945428
Nptx230	0.504878	18.0274	Nptx2	Sst 1	-0.560772
Rorb30	0.546741	18.6849	Rorb	Sst 1	-0.584875
Tshz230	1.72705	44.5479	Tshz2	Sst 1	-0.188558
Fezf230	0.752699	22.6301	Fezf2	Sst 1	-0.552268
Syt630	0.428829	15.5616	Syt6	Sst 1	-0.496687
Pou3f130	0.293204	13.0411	Pou3f1	Sst 1	-0.570712
Gad130	14.0141	93.1507	Gad1	Sst 1	0.548216
Slc32a130	10.8351	84.4384	Slc32a1	Sst 1	1.5396
Grin2b30	11.4902	89.3151	Grin2b	Sst 1	-0.065072
Grin2a30	6.80303	76.7123	Grin2a	Sst 1	-0.0328006
Pdgfra31	0.549665	18.7361	Pdgfra	Sst 5	-0.208993
Ctss31	0.447243	15.6506	Ctss	Sst 5	-0.202104
Cldn531	0.320589	11.8216	Cldn5	Sst 5	-0.318303
Serpinf131	0.274625	10.0743	Serpinf1	Sst 5	-0.203532
Mog31	0.494141	17.5836	Mog	Sst 5	-0.203295
Gjb631	0.686336	21.8587	Gjb6	Sst 5	-0.322416
Lhx631	13.9717	93.6431	Lhx6	Sst 5	1.83918
Reln31	9.39741	82.8253	Reln	Sst 5	2
Pvalb31	0.386321	15.9108	Pvalb	Sst 5	-0.343345
Cnr131	0.966527	31.487	Cnr1	Sst 5	-0.150735
Lamp531	0.797836	27.6952	Lamp5	Sst 5	-0.600239
Sncg31	0.810667	26.3197	Sncg	Sst 5	-0.350131
Otof31	0.232706	9.62825	Otof	Sst 5	-0.305892
Cux231	2.45915	57.1375	Cux2	Sst 5	0.406992
Nptx231	0.860016	29.1822	Nptx2	Sst 5	-0.204061
Rorb31	0.764371	25.0558	Rorb	Sst 5	-0.395541
Tshz231	1.60686	43.6803	Tshz2	Sst 5	-0.212748
Fezf231	0.730157	23.5688	Fezf2	Sst 5	-0.559605
Syt631	0.843442	25.948	Syt6	Sst 5	-0.144666
Pou3f131	0.369277	15.0186	Pou3f1	Sst 5	-0.470862
Gad131	11.1948	90.855	Gad1	Sst 5	0.290532
Slc32a131	9.18621	84.0149	Slc32a1	Sst 5	1.17995
Grin2b31	11.5817	88.29	Grin2b	Sst 5	-0.0521362
Grin2a31	10.4882	89.0335	Grin2a	Sst 5	0.777277
Pdgfra32	0.497597	19.4212	Pdgfra	Sst 6	-0.214469
Ctss32	0.4019	18.5834	Ctss	Sst 6	-0.209685
Cldn532	0.362241	15.4989	Cldn5	Sst 6	-0.316119
Serpinf132	0.284935	14.2422	Serpinf1	Sst 6	-0.196627
Mog32	0.508654	21.1729	Mog	Sst 6	-0.201045
Gjb632	0.608735	24.0289	Gjb6	Sst 6	-0.335239
Lhx632	7.8559	83.8919	Lhx6	Sst 6	0.688851
Reln32	2.14122	43.412	Reln	Sst 6	0.378005
Pvalb32	0.840427	28.4082	Pvalb	Sst 6	-0.0661965
Cnr132	0.974143	35.4912	Cnr1	Sst 6	-0.148948
Lamp532	1.31147	39.7944	Lamp5	Sst 6	-0.412871
Sncg32	1.09859	36.6337	Sncg	Sst 6	-0.166681
Otof32	0.282955	13.7471	Otof	Sst 6	-0.228664
Cux232	1.55778	46.7251	Cux2	Sst 6	-0.292625
Nptx232	1.19046	36.0244	Nptx2	Sst 6	0.127851
Rorb32	0.826346	28.0274	Rorb	Sst 6	-0.341624
Tshz232	2.0568	50.3808	Tshz2	Sst 6	-0.122194
Fezf232	3.63104	62.9855	Fezf2	Sst 6	0.384632
Syt632	1.62859	43.8309	Syt6	Sst 6	0.521951
Pou3f132	0.610745	24.3717	Pou3f1	Sst 6	-0.153918
Gad132	8.46176	82.559	Gad1	Sst 6	0.0407307
Slc32a132	6.3807	75.8949	Slc32a1	Sst 6	0.568011
Grin2b32	15.8127	92.4981	Grin2b	Sst 6	0.546087
Grin2a32	7.46132	79.5506	Grin2a	Sst 6	0.111905
Pdgfra33	0.487899	16.6163	Pdgfra	Sst 2	-0.215489
Ctss33	0.433566	15.1057	Ctss	Sst 2	-0.204391
Cldn533	0.366113	12.4622	Cldn5	Sst 2	-0.315916
Serpinf133	0.37342	13.6707	Serpinf1	Sst 2	-0.137366
Mog33	0.555365	17.5227	Mog	Sst 2	-0.1938
Gjb633	0.636583	21.6767	Gjb6	Sst 2	-0.330637
Lhx633	16.7141	95.0151	Lhx6	Sst 2	2
Reln33	4.35683	58.0816	Reln	Sst 2	1.29072
Pvalb33	0.595213	21.2236	Pvalb	Sst 2	-0.215855
Cnr133	1.07746	34.139	Cnr1	Sst 2	-0.124712
Lamp533	0.583079	22.5076	Lamp5	Sst 2	-0.67858
Sncg33	1.02784	30.136	Sncg	Sst 2	-0.21176
Otof33	0.243185	10.574	Otof	Sst 2	-0.289786
Cux233	2.20343	54.0785	Cux2	Sst 2	0.208507
Nptx233	0.452007	17.9758	Nptx2	Sst 2	-0.613877
Rorb33	0.612905	20.997	Rorb	Sst 2	-0.527313
Tshz233	1.64475	43.9577	Tshz2	Sst 2	-0.205122
Fezf233	0.761288	25.1511	Fezf2	Sst 2	-0.549472
Syt633	0.640959	22.0544	Syt6	Sst 2	-0.316581
Pou3f133	0.367637	15.0302	Pou3f1	Sst 2	-0.473014
Gad133	9.87019	89.1239	Gad1	Sst 2	0.169462
Slc32a133	11.9879	86.7825	Slc32a1	Sst 2	1.79105
Grin2b33	17.0513	94.3353	Grin2b	Sst 2	0.721206
Grin2a33	8.05233	77.4924	Grin2a	Sst 2	0.241822
Pdgfra34	0.530218	16.4983	Pdgfra	Sst 4	-0.211038
Ctss34	0.416168	14.019	Ctss	Sst 4	-0.2073
Cldn534	0.441396	12.1824	Cldn5	Sst 4	-0.31197
Serpinf134	0.28462	9.85614	Serpinf1	Sst 4	-0.196838
Mog34	0.53023	16.4065	Mog	Sst 4	-0.197698
Gjb634	0.738975	20.753	Gjb6	Sst 4	-0.313719
Lhx634	17.4146	95.0413	Lhx6	Sst 4	2
Reln34	7.86818	79.3082	Reln	Sst 4	2
Pvalb34	0.388217	13.468	Pvalb	Sst 4	-0.342188
Cnr134	1.9188	43.7404	Cnr1	Sst 4	0.0726443
Lamp534	0.62807	20.049	Lamp5	Sst 4	-0.662168
Sncg34	0.965158	26.5993	Sncg	Sst 4	-0.251698
Otof34	0.235371	8.50934	Otof	Sst 4	-0.301796
Cux234	2.18641	50.2602	Cux2	Sst 4	0.1953
Nptx234	0.860018	25.4056	Nptx2	Sst 4	-0.204059
Rorb34	0.588012	18.1206	Rorb	Sst 4	-0.54897
Tshz234	1.75856	40.2204	Tshz2	Sst 4	-0.182218
Fezf234	1.11013	28.4665	Fezf2	Sst 4	-0.435923
Syt634	0.520469	17.2635	Syt6	Sst 4	-0.418881
Pou3f134	0.396447	13.2537	Pou3f1	Sst 4	-0.435199
Gad134	10.5151	89.4705	Gad1	Sst 4	0.228405
Slc32a134	10.11	84.1139	Slc32a1	Sst 4	1.38144
Grin2b34	14.1117	89.0725	Grin2b	Sst 4	0.305577
Grin2a34	4.3015	58.5552	Grin2a	Sst 4	-0.582687
Pdgfra35	0.648264	14.849	Pdgfra	Sncg 2	-0.198621
Ctss35	0.565555	15.873	Ctss	Sncg 2	-0.182325
Cldn535	0.355412	10.4455	Cldn5	Sncg 2	-0.316477
Serpinf135	0.458795	12.852	Serpinf1	Sncg 2	-0.0801871
Mog35	0.562616	15.7194	Mog	Sncg 2	-0.192675
Gjb635	0.844781	21.8638	Gjb6	Sncg 2	-0.296236
Lhx635	3.10818	42.0379	Lhx6	Sncg 2	-0.204158
Reln35	1.3031	22.4782	Reln	Sncg 2	0.0327424
Pvalb35	0.453464	13.1592	Pvalb	Sncg 2	-0.302367
Cnr135	1.15782	23.9119	Cnr1	Sncg 2	-0.105864
Lamp535	1.0913	25.704	Lamp5	Sncg 2	-0.49319
Sncg35	1.37125	29.3395	Sncg	Sncg 2	0.00704505
Otof35	0.603579	13.4665	Otof	Sncg 2	0.26411
Cux235	1.56186	34.4086	Cux2	Sncg 2	-0.289459
Nptx235	0.754735	19.9181	Nptx2	Sncg 2	-0.309809
Rorb35	0.785568	19.9181	Rorb	Sncg 2	-0.3771
Tshz235	2.1049	38.0952	Tshz2	Sncg 2	-0.112515
Fezf235	0.728907	17.5627	Fezf2	Sncg 2	-0.560012
Syt635	2.7151	40.2458	Syt6	Sncg 2	1.44443
Pou3f135	0.337957	10.1895	Pou3f1	Sncg 2	-0.511971
Gad135	19.4779	87.5576	Gad1	Sncg 2	1.04761
Slc32a135	11.3961	77.573	Slc32a1	Sncg 2	1.66196
Grin2b35	9.72142	76.7537	Grin2b	Sncg 2	-0.315164
Grin2a35	3.99499	58.935	Grin2a	Sncg 2	-0.650063
Pdgfra36	0.536946	15.4494	Pdgfra	Sst 3	-0.21033
Ctss36	0.506903	16.2921	Ctss	Sst 3	-0.19213
Cldn536	0.582281	15.309	Cldn5	Sst 3	-0.304583
Serpinf136	0.282078	11.236	Serpinf1	Sst 3	-0.19854
Mog36	1.14031	22.3315	Mog	Sst 3	-0.103076
Gjb636	0.502724	17.6966	Gjb6	Sst 3	-0.352755
Lhx636	14.4527	89.0449	Lhx6	Sst 3	1.92966
Reln36	0.463255	13.764	Reln	Sst 3	-0.313227
Pvalb36	0.325922	14.0449	Pvalb	Sst 3	-0.380208
Cnr136	0.436124	15.1685	Cnr1	Sst 3	-0.275154
Lamp536	0.723126	24.2978	Lamp5	Sst 3	-0.627493
Sncg36	1.52261	40.0281	Sncg	Sst 3	0.103478
Otof36	1.01378	27.9494	Otof	Sst 3	0.894555
Cux236	1.09266	33.8483	Cux2	Sst 3	-0.653638
Nptx236	0.535077	21.2079	Nptx2	Sst 3	-0.530439
Rorb36	0.456972	15.7303	Rorb	Sst 3	-0.662972
Tshz236	2.35325	54.9157	Tshz2	Sst 3	-0.0625326
Fezf236	0.742652	25.1404	Fezf2	Sst 3	-0.555538
Syt636	2.32634	52.3876	Syt6	Sst 3	1.11437
Pou3f136	0.351836	15.5899	Pou3f1	Sst 3	-0.493754
Gad136	20.1315	93.2584	Gad1	Sst 3	1.10734
Slc32a136	8.12488	83.5674	Slc32a1	Sst 3	0.948451
Grin2b36	6.96127	76.9663	Grin2b	Sst 3	-0.705422
Grin2a36	6.88201	78.9326	Grin2a	Sst 3	-0.0154393
Pdgfra37	0.581133	8.65688	Pdgfra	Astro 3	-0.205683
Ctss37	0.670082	11.8707	Ctss	Astro 3	-0.16485
Cldn537	0.718867	9.13988	Cldn5	Astro 3	-0.297423
Serpinf137	0.236999	4.47706	Serpinf1	Astro 3	-0.228732
Mog37	0.567454	8.97269	Mog	Astro 3	-0.191925
Gjb637	18.1317	87.1447	Gjb6	Astro 3	2
Lhx637	1.27867	20.9549	Lhx6	Astro 3	-0.548275
Reln37	0.329654	6.33476	Reln	Astro 3	-0.368263
Pvalb37	0.812708	14.0628	Pvalb	Astro 3	-0.0831135
Cnr137	0.676409	13.8399	Cnr1	Astro 3	-0.218789
Lamp537	2.0599	28.8501	Lamp5	Astro 3	-0.139857
Sncg37	0.801895	14.6573	Sncg	Astro 3	-0.35572
Otof37	0.32923	6.59484	Otof	Astro 3	-0.157542
Cux237	1.78812	24.2058	Cux2	Astro 3	-0.113844
Nptx237	0.809046	14.1743	Nptx2	Astro 3	-0.255256
Rorb37	3.11516	39.6247	Rorb	Astro 3	1.6496
Tshz237	2.3987	30.9679	Tshz2	Astro 3	-0.0533843
Fezf237	3.50325	40.9251	Fezf2	Astro 3	0.343037
Syt637	0.671992	11.1648	Syt6	Astro 3	-0.290233
Pou3f137	0.706352	13.4869	Pou3f1	Astro 3	-0.0284263
Gad137	1.16699	20.2304	Gad1	Astro 3	-0.626009
Slc32a137	0.752064	13.6913	Slc32a1	Astro 3	-0.659697
Grin2b37	6.18788	52.35	Grin2b	Astro 3	-0.814772
Grin2a37	4.0274	47.2413	Grin2a	Astro 3	-0.642939
Pdgfra38	0.63145	6.26898	Pdgfra	Astro 1	-0.20039
Ctss38	0.795871	10.6845	Ctss	Astro 1	-0.14382
Cldn538	0.804172	8.13512	Cldn5	Astro 1	-0.29295
Serpinf138	0.345042	4.90891	Serpinf1	Astro 1	-0.156372
Mog38	0.448999	5.52252	Mog	Astro 1	-0.210297
Gjb638	27.3635	91.0741	Gjb6	Astro 1	2
Lhx638	1.83672	22.9631	Lhx6	Astro 1	-0.443311
Reln38	0.215866	3.47293	Reln	Astro 1	-0.415138
Pvalb38	0.588145	8.77404	Pvalb	Astro 1	-0.220168
Cnr138	0.484892	7.71129	Cnr1	Astro 1	-0.263715
Lamp538	0.947667	13.4868	Lamp5	Astro 1	-0.545583
Sncg38	0.78169	10.1151	Sncg	Astro 1	-0.368593
Otof38	0.223471	3.4666	Otof	Astro 1	-0.320085
Cux238	1.23866	15.9476	Cux2	Astro 1	-0.540319
Nptx238	0.419133	6.49038	Nptx2	Astro 1	-0.646897
Rorb38	4.39948	41.3651	Rorb	Astro 1	2
Tshz238	1.7305	20.9894	Tshz2	Astro 1	-0.187865
Fezf238	3.10544	31.5979	Fezf2	Astro 1	0.213552
Syt638	0.448451	6.19939	Syt6	Astro 1	-0.480026
Pou3f138	0.376987	5.9084	Pou3f1	Astro 1	-0.460742
Gad138	0.861781	12.9049	Gad1	Astro 1	-0.653906
Slc32a138	0.427555	6.9332	Slc32a1	Astro 1	-0.730478
Grin2b38	1.53571	18.7184	Grin2b	Astro 1	-1.47254
Grin2a38	1.31518	17.3899	Grin2a	Astro 1	-1.23914
Pdgfra39	1.0874	5.72262	Pdgfra	Astro 2	-0.15243
Ctss39	1.02634	7.29747	Ctss	Astro 2	-0.10529
Cldn539	1.40828	5.80039	Cldn5	Astro 2	-0.261278
Serpinf139	0.582824	4.09592	Serpinf1	Astro 2	0.00287876
Mog39	1.16657	5.63837	Mog	Astro 2	-0.0990023
Gjb639	20.8866	63.2016	Gjb6	Astro 2	2
Lhx639	1.42409	9.49449	Lhx6	Astro 2	-0.520923
Reln39	0.290851	2.2359	Reln	Astro 2	-0.384248
Pvalb39	0.491989	3.62281	Pvalb	Astro 2	-0.278854
Cnr139	0.412486	3.41542	Cnr1	Astro 2	-0.280699
Lamp539	0.921557	6.60402	Lamp5	Astro 2	-0.555108
Sncg39	1.14322	7.33636	Sncg	Astro 2	-0.138249
Otof39	0.249746	1.78872	Otof	Astro 2	-0.279703
Cux239	2.29111	13.9274	Cux2	Astro 2	0.276564
Nptx239	0.53449	3.86909	Nptx2	Astro 2	-0.531029
Rorb39	3.88931	21.0888	Rorb	Astro 2	2
Tshz239	2.50998	14.5237	Tshz2	Astro 2	-0.0309883
Fezf239	3.11597	17.4854	Fezf2	Astro 2	0.21698
Syt639	0.599688	4.05055	Syt6	Astro 2	-0.351621
Pou3f139	0.505714	3.88853	Pou3f1	Astro 2	-0.291778
Gad139	0.898817	7.36228	Gad1	Astro 2	-0.650521
Slc32a139	0.355357	3.41542	Slc32a1	Astro 2	-0.746226
Grin2b39	2.07385	12.9488	Grin2b	Astro 2	-1.39646
Grin2a39	1.3145	8.69734	Grin2a	Astro 2	-1.23929
Pdgfra40	0.928419	5.51499	Pdgfra	Oligo 1	-0.169153
Ctss40	1.16621	8.7248	Ctss	Oligo 1	-0.081906
Cldn540	1.88198	7.85286	Cldn5	Oligo 1	-0.236444
Serpinf140	0.25288	2.11989	Serpinf1	Oligo 1	-0.218095
Mog40	39.0109	84.5559	Mog	Oligo 1	2
Gjb640	1.25906	9.48774	Gjb6	Oligo 1	-0.227783
Lhx640	1.42532	12.0872	Lhx6	Oligo 1	-0.520692
Reln40	0.229962	2.10899	Reln	Oligo 1	-0.409331
Pvalb40	0.521164	4.86104	Pvalb	Oligo 1	-0.261048
Cnr140	0.325281	2.86649	Cnr1	Oligo 1	-0.301155
Lamp540	0.751185	6.58856	Lamp5	Oligo 1	-0.617257
Sncg40	0.963137	7.24251	Sncg	Oligo 1	-0.252986
Otof40	0.272116	2.36512	Otof	Oligo 1	-0.245322
Cux240	1.19622	10.0599	Cux2	Oligo 1	-0.573258
Nptx240	0.487183	4.46322	Nptx2	Oligo 1	-0.578546
Rorb40	0.730143	5.87466	Rorb	Oligo 1	-0.425319
Tshz240	1.67197	13.079	Tshz2	Oligo 1	-0.199645
Fezf240	1.17776	9.06812	Fezf2	Oligo 1	-0.413911
Syt640	0.5266	4.29973	Syt6	Oligo 1	-0.413675
Pou3f140	2.95975	21.297	Pou3f1	Oligo 1	2
Gad140	0.822666	8.0654	Gad1	Oligo 1	-0.657481
Slc32a140	0.473657	5.16076	Slc32a1	Oligo 1	-0.720422
Grin2b40	1.56623	11.4169	Grin2b	Oligo 1	-1.46823
Grin2a40	1.2628	10.3215	Grin2a	Oligo 1	-1.25065
Pdgfra41	0.604583	6.88099	Pdgfra	Oligo 2	-0.203216
Ctss41	0.809503	10.7163	Ctss	Oligo 2	-0.141541
Cldn541	0.753763	7.49013	Cldn5	Oligo 2	-0.295593
Serpinf141	0.198231	3.22617	Serpinf1	Oligo 2	-0.254696
Mog41	27.3714	85.7755	Mog	Oligo 2	2
Gjb641	1.13686	14.5629	Gjb6	Oligo 2	-0.247975
Lhx641	1.80927	21.6018	Lhx6	Oligo 2	-0.448473
Reln41	0.442165	5.89961	Reln	Oligo 2	-0.321915
Pvalb41	0.805677	11.63	Pvalb	Oligo 2	-0.0874049
Cnr141	0.567558	8.34743	Cnr1	Oligo 2	-0.244323
Lamp541	1.24661	16.9092	Lamp5	Oligo 2	-0.436532
Sncg41	0.804553	10.8855	Sncg	Oligo 2	-0.354026
Otof41	0.22641	3.76763	Otof	Oligo 2	-0.315568
Cux241	1.33433	17.2363	Cux2	Oligo 2	-0.466061
Nptx241	0.898354	12.8821	Nptx2	Oligo 2	-0.165553
Rorb41	0.86626	11.709	Rorb	Oligo 2	-0.306899
Tshz241	2.43537	24.4896	Tshz2	Oligo 2	-0.0460053
Fezf241	1.98128	23.2262	Fezf2	Oligo 2	-0.152365
Syt641	0.801081	10.7163	Syt6	Oligo 2	-0.180633
Pou3f141	2.37977	27.366	Pou3f1	Oligo 2	2
Gad141	2.97938	26.7231	Gad1	Oligo 2	-0.460357
Slc32a141	2.01142	20.2256	Slc32a1	Oligo 2	-0.385008
Grin2b41	4.57498	39.154	Grin2b	Oligo 2	-1.04282
Grin2a41	3.08369	33.401	Grin2a	Oligo 2	-0.850387
Pdgfra42	10.9131	53.7172	Pdgfra	VLMC	0.881085
Ctss42	2.03169	20.3014	Ctss	VLMC	0.0627855
Cldn542	9.86638	30.4578	Cldn5	VLMC	0.182156
Serpinf142	10.8852	64.9758	Serpinf1	VLMC	2
Mog42	0.661695	4.80261	Mog	VLMC	-0.177308
Gjb642	25.4622	77.5841	Gjb6	VLMC	2
Lhx642	2.4482	27.1735	Lhx6	VLMC	-0.328296
Reln42	0.539203	7.44573	Reln	VLMC	-0.28194
Pvalb42	0.504982	8.05309	Pvalb	VLMC	-0.270924
Cnr142	0.285519	4.55517	Cnr1	VLMC	-0.310482
Lamp542	0.750124	11.2923	Lamp5	VLMC	-0.617644
Sncg42	2.31054	22.4047	Sncg	VLMC	0.605508
Otof42	0.165508	2.67686	Otof	VLMC	-0.409169
Cux242	0.872675	11.641	Cux2	VLMC	-0.824384
Nptx242	0.29511	4.51018	Nptx2	VLMC	-0.77147
Rorb42	1.68111	19.2442	Rorb	VLMC	0.402001
Tshz242	3.43846	34.1581	Tshz2	VLMC	0.155874
Fezf242	0.610439	6.59093	Fezf2	VLMC	-0.598573
Syt642	0.343809	5.15128	Syt6	VLMC	-0.568871
Pou3f142	0.276592	4.03779	Pou3f1	VLMC	-0.592516
Gad142	1.05506	14.2504	Gad1	VLMC	-0.63624
Slc32a142	0.306019	4.91508	Slc32a1	VLMC	-0.756987
Grin2b42	1.13523	13.2494	Grin2b	VLMC	-1.52917
Grin2a42	0.955953	14.0142	Grin2a	VLMC	-1.31811
Pdgfra43	1.50554	8.17349	Pdgfra	Endo 5	-0.108449
Ctss43	1.45363	11.4478	Ctss	Endo 5	-0.0338552
Cldn543	26.3144	51.8387	Cldn5	Endo 5	1.04448
Serpinf143	0.402016	3.65302	Serpinf1	Endo 5	-0.118214
Mog43	1.26389	7.03726	Mog	Endo 5	-0.0839079
Gjb643	2.02085	14.9053	Gjb6	Endo 5	-0.101909
Lhx643	1.73006	16.0538	Lhx6	Endo 5	-0.463373
Reln43	0.364182	4.11729	Reln	Endo 5	-0.35404
Pvalb43	0.595705	6.97618	Pvalb	Endo 5	-0.215554
Cnr143	0.256621	3.0788	Cnr1	Endo 5	-0.317261
Lamp543	0.86721	9.43189	Lamp5	Endo 5	-0.574933
Sncg43	1.45578	10.7269	Sncg	Endo 5	0.0609003
Otof43	0.220306	2.49236	Otof	Endo 5	-0.32495
Cux243	1.08263	10.1161	Cux2	Endo 5	-0.661424
Nptx243	0.44035	5.33903	Nptx2	Endo 5	-0.625586
Rorb43	0.978015	9.21197	Rorb	Endo 5	-0.209675
Tshz243	3.44059	25.8888	Tshz2	Endo 5	0.156303
Fezf243	0.981439	8.96762	Fezf2	Endo 5	-0.477813
Syt643	0.383109	3.7752	Syt6	Endo 5	-0.535504
Pou3f143	0.428745	4.8259	Pou3f1	Endo 5	-0.392806
Gad143	1.17612	11.7532	Gad1	Endo 5	-0.625175
Slc32a143	0.568098	5.97434	Slc32a1	Endo 5	-0.699823
Grin2b43	1.74528	14.4655	Grin2b	Endo 5	-1.44291
Grin2a43	1.51345	14.6732	Grin2a	Endo 5	-1.19556
Pdgfra44	3.67981	24.6336	Pdgfra	Endo 3	0.120252
Ctss44	1.06348	12.923	Ctss	Endo 3	-0.0990803
Cldn544	43.2565	75.6328	Cldn5	Endo 3	1.93271
Serpinf144	2.11335	18.8249	Serpinf1	Endo 3	1.02792
Mog44	0.672651	5.90195	Mog	Endo 3	-0.175609
Gjb644	3.08772	25.433	Gjb6	Endo 3	0.0743743
Lhx644	1.46062	18.9715	Lhx6	Endo 3	-0.514053
Reln44	0.239099	3.90354	Reln	Endo 3	-0.405567
Pvalb44	0.629794	9.81881	Pvalb	Endo 3	-0.194749
Cnr144	0.365422	6.26166	Cnr1	Endo 3	-0.291739
Lamp544	1.51239	18.9582	Lamp5	Endo 3	-0.339582
Sncg44	10.0069	48.4546	Sncg	Endo 3	2
Otof44	0.263139	3.93019	Otof	Endo 3	-0.259118
Cux244	1.27253	14.4551	Cux2	Endo 3	-0.514029
Nptx244	0.6058	9.23261	Nptx2	Endo 3	-0.459403
Rorb44	0.965256	12.6699	Rorb	Endo 3	-0.220775
Tshz244	2.77376	27.7778	Tshz2	Endo 3	0.0220983
Fezf244	1.2695	14.8148	Fezf2	Endo 3	-0.384049
Syt644	0.434009	6.18172	Syt6	Endo 3	-0.492288
Pou3f144	0.468286	7.48734	Pou3f1	Endo 3	-0.340905
Gad144	1.01851	14.4285	Gad1	Endo 3	-0.639581
Slc32a144	0.452921	7.1676	Slc32a1	Endo 3	-0.724945
Grin2b44	4.02976	30.0426	Grin2b	Endo 3	-1.11991
Grin2a44	2.63445	26.9651	Grin2a	Endo 3	-0.949138
Pdgfra45	1.39237	7.20621	Pdgfra	Endo 4	-0.120353
Ctss45	0.93834	6.43016	Ctss	Endo 4	-0.120002
Cldn545	79.8143	85.8093	Cldn5	Endo 4	2
Serpinf145	0.257469	1.55211	Serpinf1	Endo 4	-0.215022
Mog45	0.953883	5.54324	Mog	Endo 4	-0.13199
Gjb645	2.12173	10.7539	Gjb6	Endo 4	-0.0852402
Lhx645	1.71473	10.643	Lhx6	Endo 4	-0.466255
Reln45	0.242036	1.21951	Reln	Endo 4	-0.404357
Pvalb45	0.567605	4.87805	Pvalb	Endo 4	-0.232704
Cnr145	0.270193	1.77384	Cnr1	Endo 4	-0.314078
Lamp545	0.690588	5.6541	Lamp5	Endo 4	-0.639362
Sncg45	1.47822	7.98226	Sncg	Endo 4	0.0751977
Otof45	0.0978504	0.886918	Otof	Endo 4	-0.513154
Cux245	0.779069	6.43016	Cux2	Endo 4	-0.897039
Nptx245	0.40458	3.43681	Nptx2	Endo 4	-0.661515
Rorb45	0.817914	6.31929	Rorb	Endo 4	-0.34896
Tshz245	4.38873	23.6142	Tshz2	Endo 4	0.347123
Fezf245	1.0032	7.5388	Fezf2	Endo 4	-0.470729
Syt645	0.280882	2.10643	Syt6	Endo 4	-0.622298
Pou3f145	0.164544	1.77384	Pou3f1	Endo 4	-0.739588
Gad145	0.736871	6.98448	Gad1	Endo 4	-0.665323
Slc32a145	0.554623	4.21286	Slc32a1	Endo 4	-0.702762
Grin2b45	1.49213	10.4213	Grin2b	Endo 4	-1.47871
Grin2a45	1.08528	7.20621	Grin2a	Endo 4	-1.28968
Pdgfra46	1.27887	6.29644	Pdgfra	Endo 1	-0.132291
Ctss46	0.775301	5.83366	Ctss	Endo 1	-0.147259
Cldn546	88.0134	89.2843	Cldn5	Endo 1	2
Serpinf146	0.322253	2.30739	Serpinf1	Endo 1	-0.171634
Mog46	0.728838	3.88476	Mog	Endo 1	-0.166894
Gjb646	1.81789	10.6896	Gjb6	Endo 1	-0.135446
Lhx646	2.30735	15.1219	Lhx6	Endo 1	-0.354788
Reln46	0.168155	1.36227	Reln	Endo 1	-0.434792
Pvalb46	0.593212	4.87551	Pvalb	Endo 1	-0.217076
Cnr146	0.221772	2.09881	Cnr1	Endo 1	-0.325436
Lamp546	0.786685	6.30948	Lamp5	Endo 1	-0.604307
Sncg46	1.18425	8.06283	Sncg	Endo 1	-0.112107
Otof46	0.16278	1.40138	Otof	Endo 1	-0.413362
Cux246	0.756609	5.98357	Cux2	Endo 1	-0.914471
Nptx246	0.536977	4.42576	Nptx2	Endo 1	-0.528531
Rorb46	0.702712	5.24703	Rorb	Endo 1	-0.449183
Tshz246	4.14919	23.7713	Tshz2	Endo 1	0.298914
Fezf246	0.91654	6.48546	Fezf2	Endo 1	-0.498937
Syt646	0.371245	2.65937	Syt6	Endo 1	-0.545577
Pou3f146	0.413183	3.18081	Pou3f1	Endo 1	-0.413232
Gad146	0.513512	5.18185	Gad1	Endo 1	-0.685738
Slc32a146	0.238807	2.47034	Slc32a1	Endo 1	-0.771647
Grin2b46	1.39711	9.42511	Grin2b	Endo 1	-1.49214
Grin2a46	1.24509	8.9167	Grin2a	Endo 1	-1.25455
Pdgfra47	1.17119	7.95129	Pdgfra	Endo 2	-0.143617
Ctss47	1.04449	10.1576	Ctss	Endo 2	-0.102256
Cldn547	62.3173	86.2034	Cldn5	Endo 2	2
Serpinf147	0.39641	4.02579	Serpinf1	Endo 2	-0.121969
Mog47	0.815482	5.28653	Mog	Endo 2	-0.153456
Gjb647	4.33464	28.596	Gjb6	Endo 2	0.280408
Lhx647	1.60413	16.2751	Lhx6	Endo 2	-0.487058
Reln47	0.223955	2.66476	Reln	Endo 2	-0.411806
Pvalb47	0.809229	9.01146	Pvalb	Endo 2	-0.0852369
Cnr147	0.267593	4.01146	Cnr1	Endo 2	-0.314687
Lamp547	1.05374	11.2464	Lamp5	Endo 2	-0.506889
Sncg47	0.921119	9.45559	Sncg	Endo 2	-0.279757
Otof47	0.187481	2.29226	Otof	Endo 2	-0.375399
Cux247	2.60438	20.9885	Cux2	Endo 2	0.519714
Nptx247	0.454917	5.30086	Nptx2	Endo 2	-0.610954
Rorb47	1.43118	14.1834	Rorb	Endo 2	0.184566
Tshz247	4.33759	32.1347	Tshz2	Endo 2	0.33683
Fezf247	1.13487	11.9914	Fezf2	Endo 2	-0.427871
Syt647	0.278592	3.32378	Syt6	Endo 2	-0.624242
Pou3f147	0.556677	6.33238	Pou3f1	Endo 2	-0.224886
Gad147	0.938318	11.5616	Gad1	Endo 2	-0.64691
Slc32a147	0.507076	6.54728	Slc32a1	Endo 2	-0.713133
Grin2b47	1.6139	15.3582	Grin2b	Endo 2	-1.46149
Grin2a47	1.27128	13.6103	Grin2a	Endo 2	-1.24879
Pdgfra48	0.940589	5.49263	Pdgfra	Microglia 1	-0.167873
Ctss48	41.084	83.0097	Ctss	Microglia 1	2
Cldn548	1.53055	7.93779	Cldn5	Microglia 1	-0.254868
Serpinf148	1.31601	11.201	Serpinf1	Microglia 1	0.493916
Mog48	1.00277	5.55556	Mog	Microglia 1	-0.124408
Gjb648	2.0225	13.4754	Gjb6	Microglia 1	-0.101636
Lhx648	1.79722	14.7249	Lhx6	Microglia 1	-0.45074
Reln48	0.340198	3.1014	Reln	Microglia 1	-0.36392
Pvalb48	0.629333	5.87019	Pvalb	Microglia 1	-0.195031
Cnr148	0.28937	3.1913	Cnr1	Microglia 1	-0.309579
Lamp548	1.01694	9.36713	Lamp5	Microglia 1	-0.520314
Sncg48	0.878054	7.56023	Sncg	Microglia 1	-0.307195
Otof48	0.219269	2.00467	Otof	Microglia 1	-0.326543
Cux248	1.47967	12.1	Cux2	Microglia 1	-0.353257
Nptx248	0.540866	5.07911	Nptx2	Microglia 1	-0.524624
Rorb48	0.82894	7.35347	Rorb	Microglia 1	-0.339367
Tshz248	2.22082	15.7587	Tshz2	Microglia 1	-0.0891839
Fezf248	1.21909	10.0144	Fezf2	Microglia 1	-0.400456
Syt648	0.472767	4.27904	Syt6	Microglia 1	-0.459381
Pou3f148	0.516387	4.85437	Pou3f1	Microglia 1	-0.277768
Gad148	1.20397	10.9763	Gad1	Microglia 1	-0.62263
Slc32a148	0.731939	7.00288	Slc32a1	Microglia 1	-0.664086
Grin2b48	2.17269	16.0554	Grin2b	Microglia 1	-1.38248
Grin2a48	1.547	13.4484	Grin2a	Microglia 1	-1.18818
Pdgfra49	0.488067	12.3492	Pdgfra	Microglia 2	-0.215472
Ctss49	16.0344	85.999	Ctss	Microglia 2	2
Cldn549	0.839357	12.9523	Cldn5	Microglia 2	-0.291106
Serpinf149	0.594148	15.4693	Serpinf1	Microglia 2	0.0104633
Mog49	0.637472	12.5066	Mog	Microglia 2	-0.181065
Gjb649	0.820373	20.1363	Gjb6	Microglia 2	-0.300269
Lhx649	1.21325	30.6765	Lhx6	Microglia 2	-0.56058
Reln49	0.309554	10.1468	Reln	Microglia 2	-0.376544
Pvalb49	0.508056	16.0724	Pvalb	Microglia 2	-0.269048
Cnr149	0.796746	24.3838	Cnr1	Microglia 2	-0.190561
Lamp549	3.78758	50.8915	Lamp5	Microglia 2	0.490378
Sncg49	0.882821	22.4436	Sncg	Microglia 2	-0.304158
Otof49	0.592106	15.8102	Otof	Microglia 2	0.246477
Cux249	2.28627	39.5385	Cux2	Microglia 2	0.272801
Nptx249	1.4324	28.9984	Nptx2	Microglia 2	0.370862
Rorb49	1.20258	26.0881	Rorb	Microglia 2	-0.0143094
Tshz249	1.90612	37.1788	Tshz2	Microglia 2	-0.152521
Fezf249	2.55888	38.0703	Fezf2	Microglia 2	0.0356454
Syt649	0.83832	18.3534	Syt6	Microglia 2	-0.149015
Pou3f149	0.748618	20.6607	Pou3f1	Microglia 2	0.0270514
Gad149	1.0061	26.56	Gad1	Microglia 2	-0.640716
Slc32a149	0.536011	15.4693	Slc32a1	Microglia 2	-0.706822
Grin2b49	12.6819	80.6765	Grin2b	Microglia 2	0.103418
Grin2a49	7.67683	73.9643	Grin2a	Microglia 2	0.159279
Pdgfra50	65.6499	92.8032	Pdgfra	OPC 1	2
Ctss50	0.948227	10.7314	Ctss	OPC 1	-0.118349
Cldn550	1.81987	10.3588	Cldn5	OPC 1	-0.2397
Serpinf150	0.266404	3.90716	Serpinf1	OPC 1	-0.209038
Mog50	1.17349	9.19834	Mog	OPC 1	-0.0979298
Gjb650	1.47325	14.9792	Gjb6	OPC 1	-0.192391
Lhx650	1.42366	18.7799	Lhx6	OPC 1	-0.521004
Reln50	0.548406	7.19685	Reln	OPC 1	-0.278149
Pvalb50	0.492839	8.01661	Pvalb	OPC 1	-0.278335
Cnr150	0.476614	7.52688	Cnr1	OPC 1	-0.265656
Lamp550	0.888123	12.8074	Lamp5	OPC 1	-0.567304
Sncg50	0.807611	10.6569	Sncg	OPC 1	-0.352078
Otof50	0.242793	3.69424	Otof	OPC 1	-0.290389
Cux250	1.8609	22.0803	Cux2	OPC 1	-0.0573516
Nptx250	1.53193	20.1001	Nptx2	OPC 1	0.470826
Rorb50	0.967884	13.4249	Rorb	OPC 1	-0.218489
Tshz250	2.90789	30.5973	Tshz2	OPC 1	0.0490936
Fezf250	1.05166	12.999	Fezf2	OPC 1	-0.454956
Syt650	0.979974	13.5739	Syt6	OPC 1	-0.0287466
Pou3f150	2.93988	31.1615	Pou3f1	OPC 1	2
Gad150	2.23171	24.1243	Gad1	OPC 1	-0.528694
Slc32a150	0.777115	10.4972	Slc32a1	OPC 1	-0.654232
Grin2b50	2.39286	23.9434	Grin2b	OPC 1	-1.35135
Grin2a50	1.64078	20.8134	Grin2a	OPC 1	-1.16757
Pdgfra51	21.8966	92.5455	Pdgfra	OPC 2	2
Ctss51	0.531695	19.013	Ctss	OPC 2	-0.187986
Cldn551	0.470335	15.8442	Cldn5	OPC 2	-0.310452
Serpinf151	0.20248	9.74026	Serpinf1	OPC 2	-0.25185
Mog51	0.527752	17.9481	Mog	OPC 2	-0.198082
Gjb651	0.619936	23.3247	Gjb6	OPC 2	-0.333388
Lhx651	1.03107	37.7662	Lhx6	OPC 2	-0.594847
Reln51	0.411681	17.2987	Reln	OPC 2	-0.334473
Pvalb51	0.395046	19.4545	Pvalb	OPC 2	-0.33802
Cnr151	0.927846	33.6623	Cnr1	OPC 2	-0.159809
Lamp551	2.88273	53.6104	Lamp5	OPC 2	0.160299
Sncg51	0.80645	29.5584	Sncg	OPC 2	-0.352817
Otof51	0.461673	15.5844	Otof	OPC 2	0.0460122
Cux251	1.65773	42.7273	Cux2	OPC 2	-0.215048
Nptx251	1.57473	43.6623	Nptx2	OPC 2	0.513815
Rorb51	1.14045	35.6883	Rorb	OPC 2	-0.068359
Tshz251	3.03932	54.2338	Tshz2	OPC 2	0.0755447
Fezf251	4.02857	57.1169	Fezf2	OPC 2	0.514029
Syt651	1.30994	35.1688	Syt6	OPC 2	0.251406
Pou3f151	1.75677	48.5974	Pou3f1	OPC 2	1.35032
Gad151	0.984246	35.9481	Gad1	OPC 2	-0.642713
Slc32a151	0.44881	19.1688	Slc32a1	OPC 2	-0.725842
Grin2b51	13.8708	89.8701	Grin2b	OPC 2	0.271515
Grin2a51	8.28392	86.4935	Grin2a	OPC 2	0.292731

## Sheet: d
	fraction
Ext	0.546403
Inh	0.107879
Non-neuron	0.345718
	fraction
L2/3 IT	0.215471
L4/5 IT	0.120856
L5 IT	0.140294
L6 IT	0.0670115
L5 ET	0.164677
L5/6 NP	0.0610625
L6 CT	0.230628
	fraction
Lamp5	0.127051
Pvalb	0.335956
Sncg	0.0757125
Sst	0.351886
Vip	0.109394

## Sheet: e
	L2/3 IT CTX	L4/5 IT CTX	L5 IT CTX	L6 IT CTX	L5 PT CTX	L5/6 NP CTX	L6 CT CTX	L6b CTX	Lamp5	Pvalb	Sncg	Sst	Vip	Astro	Endo	Micro-PVM	Oligo	VLMC
L2/3 IT	0.834118	0.379255	0.307423	0.388276	0.160129	-0.0520553	0.104783	-0.0265202	-0.149568	-0.105482	-0.204834	-0.125198	-0.129549	-0.270009	-0.221977	-0.174638	-0.223035	-0.173579
L4/5 IT	0.310302	0.88956	0.529478	0.15626	0.121526	0.116554	0.0582039	0.147993	-0.189713	-0.136858	-0.195667	-0.120735	-0.103247	-0.213133	-0.251705	-0.193754	-0.207922	-0.247878
L5 IT	0.225118	0.493012	0.779381	0.482411	0.179653	0.132473	0.339613	0.360903	-0.189183	-0.158226	-0.173275	-0.092088	-0.209822	-0.318537	-0.310493	-0.295564	-0.258523	-0.289337
L6 IT	0.373971	0.182921	0.546	0.81189	0.132736	-0.0161411	0.361991	0.18	-0.106604	-0.15505	-0.155898	-0.157227	-0.165153	-0.2949	-0.239804	-0.220381	-0.263979	-0.223179
L5 ET	0.119342	0.0501129	0.188584	0.0957452	0.809066	0.127376	0.216785	0.125832	-0.0758021	-0.0764237	-0.121598	-0.11327	-0.104044	-0.159407	-0.195772	-0.208713	-0.131333	-0.148136
L5/6 NP	-0.166747	-0.0607482	0.0340574	-0.0670074	0.110653	0.888868	0.162869	0.311428	-0.070436	-0.0887976	-0.101715	-0.024865	-0.0378829	-0.187857	-0.191727	-0.167192	-0.0877833	-0.19799
L6 CT	0.0692591	0.0220283	0.305876	0.255931	0.203599	0.199687	0.838268	0.550984	-0.149973	-0.158091	-0.195572	-0.170516	-0.220623	-0.285394	-0.223538	-0.195658	-0.171407	-0.162752
Lamp5	-0.126908	-0.181817	-0.170482	-0.11956	-0.0976755	-0.0538217	-0.0968713	-0.0698567	0.903422	0.131477	0.268612	0.147469	0.134004	-0.102681	-0.137933	-0.101098	-0.117068	-0.0762088
Pvalb	-0.0971269	-0.169195	-0.10361	-0.102217	-0.0630749	-0.0452588	-0.163077	-0.0380223	0.177329	0.875976	-0.0335035	0.342383	-0.00519956	-0.129196	-0.142412	-0.107293	-0.0978347	-0.118724
Sncg	-0.134751	-0.0826751	-0.0916764	-0.133418	-0.131642	-0.0198049	-0.131878	-0.0378822	0.174615	0.0321527	0.669506	0.105727	0.236488	-0.163371	-0.139669	-0.0711805	-0.113571	-0.120719
Sst	-0.125038	-0.174706	-0.14166	-0.0759647	-0.118857	-0.0260917	-0.138601	-0.0076654	0.119331	0.249982	0.0067234	0.844026	-0.00115011	-0.159871	-0.170203	-0.107098	-0.0954253	-0.182548
Vip	-0.0459964	-0.00281707	-0.0475285	-0.0539552	-0.101254	-0.0137412	-0.121223	-0.0318952	0.143987	-0.0394903	0.40368	0.0203706	0.861649	-0.178108	-0.191091	-0.122842	-0.172332	-0.147495
Cdca7	-0.177397	-0.131113	-0.220807	-0.130731	-0.20176	-0.0484691	-0.16132	-0.126364	0.0607504	0.0180601	0.143136	0.00513909	0.157919	0.103109	0.0981863	0.0633569	0.149735	0.041991
Astro	-0.180011	-0.169487	-0.276726	-0.2081	-0.137257	-0.204204	-0.222444	-0.189333	-0.0530071	-0.0696955	-0.0225773	-0.119977	-0.0541848	0.872111	0.144134	0.125716	0.145823	0.180678
Endo	-0.132237	-0.187577	-0.289745	-0.235818	-0.164756	-0.174747	-0.220777	-0.235645	-0.0975875	-0.0803155	-0.0480381	-0.162166	-0.0533337	0.21221	0.828075	0.243913	0.0977732	0.37533
Microglia	-0.0167753	-0.0662472	-0.111242	-0.103036	-0.0870542	-0.174714	-0.104654	-0.164576	-0.126383	-0.0615453	-0.110434	-0.162971	-0.0954196	0.123502	0.242269	0.76709	0.0492664	0.157429
Oligo	-0.159047	-0.171142	-0.198039	-0.202311	-0.154147	-0.112429	-0.136378	-0.0947892	-0.107653	-0.0169742	-0.0624534	-0.077384	-0.129758	0.207996	0.179535	0.183211	0.642363	0.0836322
OPC	-0.120773	-0.11618	-0.194302	-0.135586	0.0038263	-0.0982914	-0.0201547	-0.102975	-0.122973	-0.13628	-0.0716497	-0.0288798	-0.0780744	0.266223	0.00749241	0.00446144	0.480014	0.0703523
VLMC	-0.193401	-0.194199	-0.338102	-0.241446	-0.17845	-0.258087	-0.208041	-0.247154	-0.0996733	-0.121759	-0.0068367	-0.0872569	-0.0128606	0.27611	0.424198	0.29686	0.116822	0.703584
