# Supplementary material for: Spatial transcriptomics reveals the distinct organization of mouse prefrontal cortex and neuronal subtypes regulating chronic pain
Source: Nat Neurosci. 2023 Oct 16;26(11):1880–93. doi: 10.1038/s41593-023-01455-9 (PMC10620082; doi:10.1038/s41593-023-01455-9)
Supplement: Supplementary file 6 — Statistical source data. [file 41593_2023_1455_MOESM6_ESM.xlsx]

## Sheet: b
	1	2	3	4	5
L2/3 IT 1	0.0867925	0.125161	0.134904	0.0622694	0.0383973
L2/3 IT 2	0.124528	0.0477419	0.0513919	0.0318266	0.0350584
L2/3 IT 3	0.18	0.0335484	0.0342612	0.0152214	0.0166945
L2/3 IT 4	0.0641509	0.0116129	0.0142755	0.00645756	0.0100167
L4/5 IT 1	0.166038	0.0425806	0.00999286	0.00553506	0.0116861
L4/5 IT 2	0.18	0.152258	0.0949322	0.0553506	0.0834725
L5 ET 1	0	0.0645161	0.0906495	0.130535	0.18
L5 ET 2	0	0.0696774	0.0199857	0.0230627	0.0125209
L5 IT 1	0	0.0516129	0.114918	0.0765683	0.0626043
L5 IT 2	0	0.0206452	0.0178444	0.00415129	0.00834725
L5 IT 3	0	0.100645	0.0406852	0.027214	0.0283806
L5/6 NP	0	0.0903226	0.054247	0.0359779	0.0659432
L6 CT 1	0	0.0270968	0.0813704	0.0659594	0.0275459
L6 CT 2	0	0	0.00142755	0.130074	0.112688
L6 CT 3	0.00377358	0.00645161	0.0249822	0.0862546	0.0634391
L6 CT 4	0	0.00258065	0.00214133	0.0156827	0.0183639
L6 IT 1	0.00754717	0.00129032	0.00356888	0.00322878	0
L6 IT 2	0	0.00903226	0.0321199	0.0654982	0.0534224
Lamp5 1	0.00377358	0.00774194	0.00785153	0.00322878	0.00918197
Lamp5 2	0.00377358	0	0.00214133	0.000922509	0.000834725
Lamp5 3	0.0264151	0.00774194	0.0164168	0.00968635	0.0200334
Pvalb 1	0.00754717	0.0245161	0.0114204	0.00322878	0.00584307
Pvalb 2	0.00377358	0.00258065	0.00499643	0.00276753	0.00584307
Pvalb 3	0	0.00129032	0.00927909	0.0147601	0.0133556
Pvalb 4	0.0226415	0.0116129	0.0206995	0.0332103	0.0225376
Pvalb 5	0	0.00129032	0.000713776	0.000461255	0
Pvalb 6	0	0.0141935	0.00713776	0.00369004	0.00417362
Sncg 1	0.00754717	0.00903226	0.0114204	0.00738007	0.0116861
Sncg 2	0	0	0.00142755	0.00599631	0.0033389
Sst 1	0.0113208	0.00903226	0.00713776	0.00876384	0.00918197
Sst 2	0	0	0.00571021	0.00645756	0.00417362
Sst 3	0	0.00258065	0.00214133	0.00276753	0.00500835
Sst 4	0	0.00516129	0.0135617	0.0202952	0.0166945
Sst 5	0.0150943	0.0141935	0.0142755	0.00691882	0.00417362
Sst 6	0.00754717	0.0141935	0.0135617	0.0166052	0.0100167
Vip 1	0.0113208	0.00516129	0.00571021	0.00276753	0.00166945
Vip 2	0.0113208	0.0129032	0.0206995	0.00922509	0.0175292
