# Supplementary material for: Spatial transcriptomics reveals the distinct organization of mouse prefrontal cortex and neuronal subtypes regulating chronic pain
Source: Nat Neurosci. 2023 Oct 16;26(11):1880–93. doi: 10.1038/s41593-023-01455-9 (PMC10620082; doi:10.1038/s41593-023-01455-9)
Supplement: Supplementary file 7 — Statistical source data. [file 41593_2023_1455_MOESM7_ESM.xlsx]

## Sheet: b
subtypes	ratio
Astro 1	0.993942
Astro 2	1.21296
Astro 3	0.820931
Endo 1	0.89451
Endo 2	0.733186
Endo 3	0.75637
Endo 4	1.05907
Endo 5	0.882513
L2/3 IT 1	6.83537
L2/3 IT 2	1.52176
L2/3 IT 3	0.653252
L2/3 IT 4	0.221962
L4/5 IT 1	0.269455
L4/5 IT 2	1.37279
L5 ET 1	7.58389
L5 ET 2	0.574614
L5 IT 1	6.79607
L5 IT 2	0.445022
L5 IT 3	0.536315
L5/6 NP	1.58781
L6 CT 1	0.482637
L6 CT 2	2.66199
L6 CT 3	4.12091
L6 CT 4	0.849885
L6 IT 1	0.126115
L6 IT 2	0.990473
Lamp5 1	0.623852
Lamp5 2	0.881225
Lamp5 3	1.44923
Microglia 1	0.881454
Microglia 2	0.87121
Oligo 1	0.394443
Oligo 2	0.444313
OPC 1	0.965104
OPC 2	1.31763
Pvalb 1	0.517317
Pvalb 2	0.622345
Pvalb 3	1.90673
Pvalb 4	2.00834
Pvalb 5	1.02432
Pvalb 6	0.406397
Sncg 1	1.23555
Sncg 2	0.424308
Sst 1	1.22747
Sst 2	1.10927
Sst 3	0.926321
Sst 4	1.51887
Sst 5	0.810301
Sst 6	1.98196
Vip 1	1.19226
Vip 2	1.08032
VLMC	0.78231

## Sheet: e
	ORBm	DP	ILA	PL	ACAd	ACAv	MOs	MOp
L2/3 IT 1	1.58347	1.24948	1.25725	1.04003	-0.330243	0.771181	-1.64386	-2.5
L2/3 IT 2	0.320016	-0.391425	-0.883676	0.614109	0.769739	0.227806	0.141027	-0.812541
L2/3 IT 3	-0.721465	-1.12638	-1.79317	-0.649814	0.0210616	-0.0883559	0.640362	-0.109582
L2/3 IT 4	-2.02012	-2.5	-2.5	-1.88897	-0.512493	-0.57836	0.607065	0.62006
L4/5 IT 1	-1.02707	-2.5	-2.5	-1.32193	-0.455133	0.237039	0.32508	0.692942
L4/5 IT 2	-0.070275	-2.5	-1.11765	0.673618	0.577094	0.0515303	0.29212	-0.700508
L5 ET 1	0.899933	2.5	1.71404	0.608247	-0.389673	0.657398	-2.42981	-2.5
L5 ET 2	-0.895563	0.505891	-0.848794	-0.947533	-0.0399849	-1.27798	0.242167	0.420154
L5 IT 1	1.45943	-0.754888	1.18827	1.29307	0.205319	0.257158	-1.74009	-2.5
L5 IT 2	0.0995357	-2.5	-0.900101	-0.63941	-0.0730635	0.557995	-0.100164	0.721115
L5 IT 3	-0.797183	-2.5	-2.24631	-0.872402	0.108084	-0.491853	0.385989	0.449399
L5/6 NP	0.160891	1.02885	0.240263	0.134106	0.183082	-0.0494687	-0.0649402	-0.391191
L6 CT 1	-0.709014	-2.5	-1.36584	-0.805974	-0.38318	-1.85333	0.0757623	0.839676
L6 CT 2	-0.0974125	1.97369	1.84785	0.303069	-0.339403	1.09657	-1.558	-2.31788
L6 CT 3	0.849508	0.135655	1.33764	0.737577	0.304855	1.34994	-1.00562	-2.18266
L6 CT 4	-0.489038	0.485427	0.408465	-0.879319	-0.292782	-0.616671	-0.338919	0.515519
L6 IT 1	-2.5	-2.5	-2.5	-2.5	-1.15834	-2.10692	0.317349	1.10115
L6 IT 2	-1.05671	-2.5	-0.419084	-0.155671	0.192356	0.481709	0.138865	0.215212
