# Supplementary material for: Spatial transcriptomics reveals the distinct organization of mouse prefrontal cortex and neuronal subtypes regulating chronic pain
Source: Nat Neurosci. 2023 Oct 16;26(11):1880–93. doi: 10.1038/s41593-023-01455-9 (PMC10620082; doi:10.1038/s41593-023-01455-9)
Supplement: Supplementary file 8 — Statistical source data. [file 41593_2023_1455_MOESM8_ESM.xlsx]

## Sheet: a
	p_val	avg_log2FC	pct.1	pct.2	p_val_adj	DEG	gene
Gria1	0	0.554642	0.901	0.843	0	Enrich	Gria1
Scn1b	0	-0.46596	0.972	0.979	0	Deplete	Scn1b
Scn4b	0	-1.30797	0.323	0.513	0	Deplete	Scn4b
Nnat	5.97746e-256	1.06839	0.512	0.349	2.48663e-253	Enrich	Nnat
Kcna2	2.36562e-242	-0.522375	0.78	0.852	9.84096e-240	Deplete	Kcna2
Fezf2	8.62133e-241	0.788482	0.679	0.53	3.58647e-238	Enrich	Fezf2
Crim1	2.32706e-189	0.701367	0.577	0.436	9.68058e-187	Enrich	Crim1
Scn1a	6.88004e-183	-0.711711	0.515	0.632	2.8621e-180	Deplete	Scn1a
Grin2a	3.42848e-180	-0.363395	0.902	0.925	1.42625e-177	Deplete	Grin2a
Cxcl12	3.74871e-168	0.86467	0.461	0.327	1.55946e-165	Enrich	Cxcl12
Kcnh5	1.55139e-134	-0.845508	0.358	0.481	6.45379e-132	Deplete	Kcnh5
Cacng8	1.3414e-133	0.534362	0.757	0.69	5.58021e-131	Enrich	Cacng8
Kcnh7	1.66304e-130	-0.58323	0.444	0.566	6.91826e-128	Deplete	Kcnh7
Kcng1	7.57702e-117	0.760169	0.468	0.36	3.15204e-114	Enrich	Kcng1
Kcnv1	8.41995e-112	-0.379624	0.731	0.805	3.5027e-109	Deplete	Kcnv1
Cacna1e	6.65616e-111	0.417506	0.723	0.645	2.76896e-108	Enrich	Cacna1e
Kcnn3	3.31933e-105	0.675663	0.309	0.203	1.38084e-102	Enrich	Kcnn3
Glrb	4.75025e-104	-0.325247	0.732	0.792	1.97611e-101	Deplete	Glrb
Kcnc4	3.41401e-102	0.354491	0.769	0.698	1.42023e-99	Enrich	Kcnc4
Kcnmb4	9.27802e-100	0.399132	0.683	0.594	3.85965e-97	Enrich	Kcnmb4
Clcn6	2.90882e-98	0.398672	0.707	0.638	1.21007e-95	Enrich	Clcn6
Scn3b	4.17759e-97	0.452516	0.585	0.481	1.73788e-94	Enrich	Scn3b
Kcnq5	3.7304e-94	-0.390537	0.667	0.724	1.55185e-91	Deplete	Kcnq5
Cacng4	1.51053e-92	0.546944	0.348	0.242	6.2838e-90	Enrich	Cacng4
Cacna2d1	3.89846e-90	-0.388344	0.543	0.641	1.62176e-87	Deplete	Cacna2d1
Cacnb4	2.77033e-86	-0.40561	0.589	0.663	1.15246e-83	Deplete	Cacnb4
Scn8a	1.11002e-81	-0.217017	0.884	0.895	4.6177e-79	No	Scn8a
Jun	1.52224e-77	0.538455	0.44	0.347	6.33252e-75	Enrich	Jun
Lamp5	2.14581e-75	-0.593298	0.515	0.587	8.92657e-73	Deplete	Lamp5
Kcnab1	1.95037e-72	0.438541	0.472	0.379	8.11353e-70	Enrich	Kcnab1
Cacna1h	2.60923e-72	0.62762	0.384	0.297	1.08544e-69	Enrich	Cacna1h
Nos1	4.99256e-69	0.535346	0.484	0.398	2.0769e-66	Enrich	Nos1
Junb	8.52869e-69	0.600941	0.524	0.444	3.54794e-66	Enrich	Junb
Col23a1	8.45375e-68	0.616342	0.156	0.091	3.51676e-65	Enrich	Col23a1
Rorb	2.1976e-66	-0.701482	0.265	0.352	9.14203e-64	Deplete	Rorb
Ddit4l	4.12484e-66	-0.760514	0.121	0.196	1.71593e-63	Deplete	Ddit4l
Glra2	7.01112e-65	0.46492	0.324	0.236	2.91662e-62	Enrich	Glra2
Cdh12	9.59072e-65	-0.477763	0.278	0.37	3.98974e-62	Deplete	Cdh12
Kcnc2	6.07171e-61	-0.448827	0.316	0.403	2.52583e-58	Deplete	Kcnc2
Kcnf1	7.46567e-61	0.285405	0.676	0.604	3.10572e-58	Enrich	Kcnf1
Sstr4	2.2867e-59	0.401794	0.525	0.445	9.51269e-57	Enrich	Sstr4
Tcerg1l	5.85878e-58	0.525383	0.276	0.199	2.43725e-55	Enrich	Tcerg1l
Grm1	4.18082e-51	0.379398	0.365	0.284	1.73922e-48	Enrich	Grm1
Kcnh1	4.40591e-51	-0.225178	0.7	0.767	1.83286e-48	No	Kcnh1
Cckbr	7.45408e-47	0.316618	0.589	0.524	3.1009e-44	Enrich	Cckbr
Kcnj4	2.23744e-46	0.288881	0.701	0.653	9.30776e-44	Enrich	Kcnj4
Cacna2d3	1.42301e-45	-0.31513	0.635	0.67	5.9197e-43	Deplete	Cacna2d3
Kcna3	1.14375e-44	0.362645	0.467	0.398	4.75799e-42	Enrich	Kcna3
Kcnd3	4.90265e-44	0.252375	0.728	0.678	2.0395e-41	No	Kcnd3
Kcnma1	5.83122e-44	-0.125118	0.933	0.952	2.42579e-41	No	Kcnma1
Gabra5	6.26899e-43	0.318984	0.616	0.567	2.6079e-40	Enrich	Gabra5
Kcnq3	1.99843e-42	-0.287787	0.546	0.61	8.31347e-40	Deplete	Kcnq3
Kcnb1	6.45726e-42	-0.162105	0.912	0.918	2.68622e-39	No	Kcnb1
S100b	1.77493e-40	-0.390812	0.375	0.441	7.38373e-38	Deplete	S100b
Rxfp1	5.00435e-40	0.454569	0.218	0.158	2.08181e-37	Enrich	Rxfp1
Kcnk10	2.9291e-39	0.38377	0.266	0.202	1.21851e-36	Enrich	Kcnk10
Fosb	3.97324e-39	0.576956	0.46	0.397	1.65287e-36	Enrich	Fosb
Sstr2	6.25224e-39	0.350294	0.39	0.32	2.60093e-36	Enrich	Sstr2
Bcl11b	8.01602e-38	0.315912	0.445	0.373	3.33466e-35	Enrich	Bcl11b
Cntnap5b	8.80726e-38	0.385866	0.319	0.255	3.66382e-35	Enrich	Cntnap5b
Grin1	8.64767e-37	0.21675	0.742	0.7	3.59743e-34	No	Grin1
Kcna6	1.34826e-36	0.192382	0.722	0.663	5.60877e-34	No	Kcna6
Chrm4	1.41257e-36	0.416545	0.272	0.212	5.8763e-34	Enrich	Chrm4
Grp	2.16962e-36	0.441303	0.145	0.097	9.02561e-34	Enrich	Grp
Fam107a	3.39506e-36	-0.271435	0.66	0.705	1.41235e-33	Deplete	Fam107a
Kcnn2	4.27075e-36	0.335899	0.542	0.49	1.77663e-33	Enrich	Kcnn2
Nr4a1	1.22191e-34	0.512432	0.615	0.583	5.08315e-32	Enrich	Nr4a1
Kcnk2	2.2058e-33	-0.45051	0.358	0.414	9.17614e-31	Deplete	Kcnk2
Gabrd	5.19423e-33	-0.278263	0.496	0.557	2.1608e-30	Deplete	Gabrd
Htr7	5.38554e-33	-0.42808	0.17	0.227	2.24039e-30	Deplete	Htr7
Mycl	4.74013e-32	0.259261	0.361	0.294	1.97189e-29	No	Mycl
Kcnj2	5.51005e-31	-0.313701	0.336	0.399	2.29218e-28	Deplete	Kcnj2
Cacng2	3.68411e-30	-0.208287	0.548	0.606	1.53259e-27	No	Cacng2
Grm8	3.45517e-29	0.335519	0.249	0.196	1.43735e-26	Enrich	Grm8
Chrm1	7.00682e-29	0.169679	0.82	0.789	2.91484e-26	No	Chrm1
Npnt	8.68481e-29	-0.456986	0.158	0.208	3.61288e-26	Deplete	Npnt
Chrna4	1.95839e-28	0.33499	0.445	0.393	8.1469e-26	Enrich	Chrna4
Kcnk3	2.75884e-28	0.32735	0.286	0.231	1.14768e-25	Enrich	Kcnk3
Vegfd	8.31044e-28	0.457196	0.186	0.141	3.45714e-25	Enrich	Vegfd
Adcyap1r1	9.76146e-28	0.309385	0.453	0.401	4.06077e-25	Enrich	Adcyap1r1
Kcnj10	1.55678e-27	-0.29137	0.393	0.452	6.4762e-25	Deplete	Kcnj10
Grid2	8.06123e-27	0.311696	0.23	0.18	3.35347e-24	Enrich	Grid2
Kcnab3	8.22472e-27	-0.443665	0.138	0.185	3.42148e-24	Deplete	Kcnab3
Kcnc3	8.71143e-26	-0.266524	0.463	0.514	3.62395e-23	Deplete	Kcnc3
Clcn2	9.86211e-26	0.318899	0.407	0.356	4.10264e-23	Enrich	Clcn2
Gria4	4.24086e-25	-0.184946	0.681	0.715	1.7642e-22	No	Gria4
Cadps2	9.61569e-24	-0.226936	0.54	0.591	4.00013e-21	No	Cadps2
Lmo1	1.47854e-23	0.29216	0.201	0.155	6.15071e-21	Enrich	Lmo1
Cbln4	1.00496e-22	-0.44567	0.125	0.166	4.18063e-20	Deplete	Cbln4
Grid1	1.18966e-22	0.274957	0.386	0.335	4.94897e-20	Enrich	Grid1
Kcna1	8.89737e-22	-0.246745	0.597	0.621	3.70131e-19	No	Kcna1
Il1rapl1	1.75903e-21	-0.274115	0.373	0.422	7.31758e-19	Deplete	Il1rapl1
Kcnh4	2.17915e-21	-0.307548	0.174	0.22	9.06528e-19	Deplete	Kcnh4
Clcn3	1.70656e-20	-0.143765	0.649	0.692	7.09928e-18	No	Clcn3
Kcnk6	1.43072e-19	-0.321003	0.232	0.279	5.95181e-17	Deplete	Kcnk6
Cacna1g	1.78978e-19	0.280657	0.569	0.546	7.4455e-17	Enrich	Cacna1g
Phactr2	9.14208e-19	-0.299968	0.194	0.237	3.80311e-16	Deplete	Phactr2
Scn3a	2.62638e-18	0.175821	0.581	0.537	1.09258e-15	No	Scn3a
Kcnq2	2.77786e-17	0.0875036	0.944	0.932	1.15559e-14	No	Kcnq2
Kcnt2	3.33774e-17	-0.197928	0.463	0.506	1.3885e-14	No	Kcnt2
Cacnb1	1.48664e-16	0.156162	0.666	0.635	6.18442e-14	No	Cacnb1
Stim2	1.78152e-16	-0.15389	0.638	0.664	7.41114e-14	No	Stim2
Tshz1	2.23925e-15	-0.279197	0.225	0.264	9.31528e-13	Deplete	Tshz1
Egr2	3.2335e-15	0.333725	0.152	0.121	1.34514e-12	Enrich	Egr2
Clic6	1.46738e-14	-0.289994	0.172	0.208	6.10431e-12	Deplete	Clic6
Hrh1	4.32331e-14	0.233957	0.262	0.225	1.7985e-11	No	Hrh1
Sema5a	4.35901e-14	0.163345	0.327	0.286	1.81335e-11	No	Sema5a
Htr2c	4.66648e-14	0.291889	0.236	0.2	1.94126e-11	Enrich	Htr2c
Cux2	1.32585e-13	-0.0563026	0.357	0.408	5.51554e-11	No	Cux2
Adora1	1.95409e-13	0.213685	0.748	0.727	8.12902e-11	No	Adora1
Rspo1	3.74384e-13	-0.378786	0.206	0.237	1.55744e-10	Deplete	Rspo1
Otof	3.74994e-13	0.460811	0.21	0.179	1.55998e-10	Enrich	Otof
Adra1a	5.4939e-13	0.163671	0.252	0.215	2.28546e-10	No	Adra1a
Cux1	5.91355e-13	-0.219517	0.523	0.55	2.46004e-10	No	Cux1
Ccdc3	1.57711e-12	0.253922	0.315	0.28	6.56078e-10	No	Ccdc3
Kcnb2	3.09845e-12	-0.270001	0.19	0.223	1.28896e-09	Deplete	Kcnb2
Clcn7	4.26838e-12	0.163523	0.39	0.353	1.77565e-09	No	Clcn7
Scn2a	4.96954e-12	0.102372	0.742	0.71	2.06733e-09	No	Scn2a
Chrm3	6.10251e-12	-0.171356	0.35	0.387	2.53864e-09	No	Chrm3
Grm5	1.21612e-11	0.154384	0.606	0.575	5.05904e-09	No	Grm5
Chrna10	1.57258e-11	-0.180079	0.313	0.35	6.54192e-09	No	Chrna10
Cacnb2	2.77477e-11	-0.133485	0.346	0.385	1.1543e-08	No	Cacnb2
Grm3	4.88145e-11	-0.106725	0.822	0.836	2.03068e-08	No	Grm3
Kcns1	6.36146e-11	-0.190691	0.292	0.325	2.64637e-08	No	Kcns1
Lratd2	6.97812e-11	0.236117	0.134	0.109	2.9029e-08	No	Lratd2
Grin3a	1.12535e-10	0.15298	0.238	0.205	4.68145e-08	No	Grin3a
Calb1	1.76015e-10	-0.291994	0.292	0.317	7.32223e-08	Deplete	Calb1
Kcnj9	3.62429e-10	0.0743594	0.907	0.896	1.50771e-07	No	Kcnj9
Arhgap25	3.83139e-10	0.279192	0.403	0.381	1.59386e-07	Enrich	Arhgap25
Htr5b	7.02059e-10	0.137762	0.195	0.166	2.92057e-07	No	Htr5b
Cd24a	1.0658e-09	-0.229622	0.189	0.218	4.43374e-07	No	Cd24a
Sstr3	1.92249e-09	-0.0999289	0.493	0.53	7.99755e-07	No	Sstr3
Cacna1i	4.92171e-09	-0.114695	0.481	0.516	2.04743e-06	No	Cacna1i
Pld5	8.8929e-09	-0.285769	0.167	0.191	3.69945e-06	Deplete	Pld5
Adrb3	1.02572e-08	-0.166795	0.265	0.295	4.267e-06	No	Adrb3
Syt6	1.12153e-08	0.166317	0.362	0.331	4.66558e-06	No	Syt6
Npr3	1.2484e-08	0.166012	0.473	0.444	5.19335e-06	No	Npr3
Npy5r	1.73292e-08	-0.203506	0.2	0.228	7.20896e-06	No	Npy5r
Kcna7	3.97128e-08	-0.216449	0.103	0.124	1.65205e-05	No	Kcna7
Flt1	5.14477e-08	-0.205662	0.388	0.416	2.14022e-05	No	Flt1
Kcnc1	5.79277e-08	-0.15238	0.378	0.405	2.40979e-05	No	Kcnc1
Scnn1b	5.82213e-08	-0.225036	0.148	0.17	2.42201e-05	No	Scnn1b
Foxp2	6.62498e-08	0.100522	0.274	0.245	2.75599e-05	No	Foxp2
Cdh20	7.5612e-08	-0.173409	0.331	0.356	3.14546e-05	No	Cdh20
Hrh3	8.84728e-08	0.244917	0.416	0.393	3.68047e-05	No	Hrh3
Kcng2	1.21513e-07	0.190362	0.169	0.146	5.05492e-05	No	Kcng2
Cacna1a	1.22492e-07	-0.0765826	0.725	0.733	5.09566e-05	No	Cacna1a
Htr5a	2.06149e-07	-0.202875	0.268	0.292	8.5758e-05	No	Htr5a
Acsbg1	3.20608e-07	-0.116413	0.371	0.399	0.000133373	No	Acsbg1
Rxrg	3.62487e-07	0.105276	0.195	0.17	0.000150794	No	Rxrg
Chrna7	3.83495e-07	0.154895	0.342	0.316	0.000159534	No	Chrna7
Pdyn	6.3238e-07	0.330608	0.2	0.178	0.00026307	Enrich	Pdyn
Adra1b	6.36088e-07	-0.163609	0.205	0.23	0.000264613	No	Adra1b
Chrnb2	6.79282e-07	0.105202	0.377	0.347	0.000282581	No	Chrnb2
Pthlh	8.66213e-07	-0.179098	0.146	0.167	0.000360344	No	Pthlh
Rln1	9.12935e-07	-0.201304	0.239	0.262	0.000379781	No	Rln1
Npy1r	9.13928e-07	-0.126208	0.269	0.298	0.000380194	No	Npy1r
Grin2d	9.32531e-07	0.144191	0.121	0.102	0.000387933	No	Grin2d
Th	1.9385e-06	-0.133894	0.135	0.156	0.000806415	No	Th
Htr3a	2.00341e-06	-0.213321	0.122	0.141	0.000833418	No	Htr3a
Adam33	2.59493e-06	-0.21725	0.133	0.152	0.00107949	No	Adam33
Drd1	3.04662e-06	0.0601415	0.214	0.19	0.00126739	No	Drd1
Kcne2	3.10308e-06	-0.185956	0.308	0.329	0.00129088	No	Kcne2
Nnmt	4.1531e-06	0.0932121	0.177	0.156	0.00172769	No	Nnmt
Satb1	4.21479e-06	-0.187969	0.22	0.242	0.00175335	No	Satb1
Gabrg2	6.28515e-06	-0.172419	0.149	0.169	0.00261462	No	Gabrg2
Hcn2	6.53561e-06	0.0551127	0.738	0.709	0.00271882	No	Hcn2
Adra1d	7.68783e-06	-0.0713472	0.376	0.403	0.00319814	No	Adra1d
Lsp1	8.03742e-06	0.149547	0.278	0.256	0.00334357	No	Lsp1
Cacng3	1.11957e-05	-0.0711527	0.722	0.734	0.00465741	No	Cacng3
Clcnkb	1.16798e-05	-0.188467	0.129	0.147	0.0048588	No	Clcnkb
Clcn5	1.25401e-05	-0.156292	0.312	0.334	0.00521669	No	Clcn5
Tshz2	1.25834e-05	0.263034	0.494	0.475	0.00523469	No	Tshz2
Reln	1.57483e-05	0.199924	0.162	0.144	0.00655131	No	Reln
Htr1a	2.0742e-05	-0.135632	0.299	0.32	0.00862869	No	Htr1a
Arc	3.56625e-05	0.345249	0.579	0.574	0.0148356	No	Arc
Grin3b	4.41967e-05	-0.217672	0.117	0.133	0.0183858	No	Grin3b
Scn5a	4.42311e-05	-0.115244	0.377	0.4	0.0184001	No	Scn5a
Scn4a	4.7925e-05	-0.174474	0.16	0.178	0.0199368	No	Scn4a
Clcc1	4.98454e-05	0.0909883	0.529	0.508	0.0207357	No	Clcc1
Cpne2	5.90325e-05	0.049556	0.252	0.23	0.0245575	No	Cpne2
Tnnt1	6.63857e-05	-0.110362	0.264	0.285	0.0276165	No	Tnnt1
Tcap	7.91431e-05	-0.141291	0.192	0.211	0.0329235	No	Tcap
Wnt5a	0.00010749	0.100493	0.116	0.102	0.044716	No	Wnt5a
Mog	0.000130668	0.142326	0.156	0.139	0.0543578	No	Mog
Lhx6	0.000167631	-0.124093	0.353	0.37	0.0697346	No	Lhx6
Kcnj11	0.000232006	0.0879027	0.266	0.248	0.0965144	No	Kcnj11
Myh7	0.000233155	0.0658092	0.176	0.158	0.0969925	No	Myh7
Kcnd2	0.000285024	-0.0775664	0.602	0.614	0.11857	No	Kcnd2
Kcnh3	0.000307033	0.113585	0.481	0.464	0.127726	No	Kcnh3
Htr2a	0.000361931	-0.147082	0.137	0.152	0.150563	No	Htr2a
Pvalb	0.000362028	-0.161788	0.19	0.206	0.150604	No	Pvalb
Npas4	0.000385887	0.280521	0.433	0.417	0.160529	No	Npas4
Dmkn	0.000439871	-0.169994	0.092	0.105	0.182986	No	Dmkn
Kcns2	0.000483378	-0.115869	0.196	0.213	0.201085	No	Kcns2
Oprd1	0.000486306	0.12479	0.219	0.203	0.202303	No	Oprd1
Gabrg1	0.0005086	-0.100078	0.139	0.155	0.211578	No	Gabrg1
Chrna2	0.000543472	-0.161336	0.13	0.144	0.226085	No	Chrna2
Rbp4	0.000584371	0.0833791	0.227	0.209	0.243098	No	Rbp4
Clic5	0.000652897	0.15624	0.161	0.147	0.271605	No	Clic5
Kcnn1	0.000687182	-0.142133	0.157	0.171	0.285868	No	Kcnn1
Crhr1	0.000945407	0.132741	0.23	0.215	0.393289	No	Crhr1
Cacna1b	0.00112738	0.0849013	0.534	0.518	0.468989	No	Cacna1b
Hcn4	0.00160736	-0.0185132	0.21	0.191	0.668664	No	Hcn4
Grm7	0.0017932	0.0314014	0.737	0.72	0.745973	No	Grm7
Scnn1g	0.00192754	-0.194191	0.106	0.117	0.801855	No	Scnn1g
Clca4a	0.0021578	-0.222784	0.262	0.274	0.897644	No	Clca4a
Gpx3	0.00261583	0.0668528	0.149	0.136	1	No	Gpx3
Oxtr	0.00266715	0.0729379	0.185	0.171	1	No	Oxtr
Hhip	0.00278607	-0.103766	0.186	0.2	1	No	Hhip
Kcnj8	0.00315963	0.0893874	0.108	0.097	1	No	Kcnj8
Pou3f1	0.00326437	0.0139386	0.247	0.267	1	No	Pou3f1
Cldn5	0.00341705	0.0654274	0.15	0.137	1	No	Cldn5
Ackr3	0.00375426	0.0647748	0.133	0.122	1	No	Ackr3
Insl6	0.00387825	-0.109754	0.197	0.211	1	No	Insl6
Grin2b	0.00406172	-0.0153597	0.961	0.943	1	No	Grin2b
Oprm1	0.00431738	0.0695947	0.181	0.168	1	No	Oprm1
C1qc	0.0044704	0.104175	0.128	0.116	1	No	C1qc
Scnn1a	0.00450984	-0.0761564	0.228	0.243	1	No	Scnn1a
Kcnj14	0.00506885	-0.105816	0.115	0.126	1	No	Kcnj14
Cacna1d	0.0052573	0.116585	0.121	0.111	1	No	Cacna1d
Kcnk1	0.00532045	-0.0703606	0.41	0.423	1	No	Kcnk1
Penk	0.00551925	-0.203739	0.162	0.172	1	No	Penk
Cdh9	0.00675593	-0.104969	0.231	0.244	1	No	Cdh9
Gprc5a	0.00763576	-0.117408	0.144	0.155	1	No	Gprc5a
Kcnk9	0.00801964	0.0626396	0.321	0.306	1	No	Kcnk9
Brca1	0.00811773	-0.117362	0.104	0.114	1	No	Brca1
Hcn1	0.0115498	-0.121022	0.49	0.499	1	No	Hcn1
Bdnf	0.0115921	0.0835187	0.148	0.138	1	No	Bdnf
Col14a1	0.0118272	-0.130223	0.1	0.109	1	No	Col14a1
Ndst4	0.0128612	-0.152681	0.107	0.116	1	No	Ndst4
C1qb	0.0131359	0.0807303	0.22	0.208	1	No	C1qb
Clca4b	0.0139776	0.0609434	0.13	0.12	1	No	Clca4b
Tmem100	0.0151079	0.0402368	0.129	0.119	1	No	Tmem100
Inhba	0.0177765	-0.0824711	0.211	0.221	1	No	Inhba
Hpse	0.0187431	-0.0832405	0.171	0.182	1	No	Hpse
Ptprz1	0.020653	-0.0778573	0.277	0.29	1	No	Ptprz1
Gabrr2	0.0218655	-0.11822	0.157	0.167	1	No	Gabrr2
Gabrr3	0.0219564	-0.0969595	0.234	0.244	1	No	Gabrr3
Chrna5	0.0221239	0.0205942	0.165	0.154	1	No	Chrna5
Kcnq4	0.0225851	-0.0903645	0.137	0.146	1	No	Kcnq4
Osr1	0.0239146	0.143135	0.152	0.143	1	No	Osr1
Kcna5	0.0239376	0.0659764	0.33	0.318	1	No	Kcna5
Chrne	0.0248387	-0.114869	0.146	0.156	1	No	Chrne
Drd5	0.0249809	0.0889604	0.201	0.19	1	No	Drd5
Htr1f	0.0256641	-0.0447126	0.208	0.219	1	No	Htr1f
Clca3b	0.0256666	-0.0911056	0.142	0.152	1	No	Clca3b
Kcne1	0.0313589	-0.112239	0.11	0.118	1	No	Kcne1
Brinp3	0.0315723	-0.106149	0.317	0.327	1	No	Brinp3
Htr2b	0.0330479	0.0150695	0.125	0.116	1	No	Htr2b
Sstr1	0.0334019	0.0178339	0.255	0.243	1	No	Sstr1
Kcnmb1	0.0364547	0.0289205	0.194	0.183	1	No	Kcnmb1
Vipr1	0.0374064	-0.0349401	0.583	0.595	1	No	Vipr1
Oprk1	0.0406562	-0.0887626	0.164	0.173	1	No	Oprk1
Serpinf1	0.0410189	0.0169531	0.101	0.093	1	No	Serpinf1
Cacng1	0.0411938	-0.107827	0.212	0.222	1	No	Cacng1
Kcnab2	0.0436193	-0.0113033	0.834	0.818	1	No	Kcnab2
Grin2c	0.0458444	0.0937722	0.13	0.122	1	No	Grin2c
Chrm2	0.0473603	-0.033591	0.175	0.186	1	No	Chrm2
Cacna1s	0.0475163	-0.1162	0.125	0.133	1	No	Cacna1s
Kcnj6	0.0475268	0.0192583	0.587	0.571	1	No	Kcnj6
Kcnk4	0.0494854	-0.0922123	0.154	0.162	1	No	Kcnk4
Pnoc	0.052369	-0.147568	0.121	0.128	1	No	Pnoc
Adra2b	0.0530454	-0.054409	0.216	0.225	1	No	Adra2b
Rgs5	0.0556202	-0.090852	0.226	0.235	1	No	Rgs5
Clic1	0.0562703	0.0594595	0.144	0.136	1	No	Clic1
Kcnd1	0.0646475	0.0100998	0.225	0.215	1	No	Kcnd1
Ceacam9	0.0666309	-0.0581594	0.1	0.107	1	No	Ceacam9
Gabrg3	0.0688376	-0.087525	0.205	0.214	1	No	Gabrg3
Kcng4	0.0821512	-0.102021	0.107	0.113	1	No	Kcng4
Nptx2	0.0827412	0.15963	0.36	0.376	1	No	Nptx2
Slc17a8	0.0877369	-0.145182	0.143	0.149	1	No	Slc17a8
Adra2a	0.0895582	-0.0433098	0.135	0.142	1	No	Adra2a
Htr1b	0.100559	-0.0124378	0.425	0.412	1	No	Htr1b
Cnr1	0.116603	0.193072	0.344	0.344	1	No	Cnr1
Chrna9	0.117191	-0.0992382	0.096	0.102	1	No	Chrna9
Cacna2d4	0.122358	-0.0335721	0.144	0.151	1	No	Cacna2d4
Egln3	0.131231	0.0069543	0.109	0.103	1	No	Egln3
Egfr	0.142284	0.0228961	0.151	0.144	1	No	Egfr
Gad1	0.146957	-0.0402793	0.3	0.307	1	No	Gad1
Pak4	0.148306	0.0438178	0.172	0.165	1	No	Pak4
Rerg	0.148525	0.0381729	0.211	0.205	1	No	Rerg
Tac1	0.15059	0.042482	0.109	0.104	1	No	Tac1
Kcne3	0.156282	-0.0952021	0.168	0.174	1	No	Kcne3
Adrb1	0.159223	0.0275389	0.513	0.528	1	No	Adrb1
Serpinb2	0.171831	-0.03786	0.16	0.167	1	No	Serpinb2
Gjb6	0.192609	0.0144418	0.227	0.22	1	No	Gjb6
Clca1	0.203413	0.0331637	0.102	0.097	1	No	Clca1
Scn10a	0.20731	-0.0622932	0.123	0.129	1	No	Scn10a
Cdca7	0.211527	-0.0446662	0.192	0.198	1	No	Cdca7
Lpl	0.22019	0.0307683	0.161	0.156	1	No	Lpl
Krt73	0.220484	-0.104519	0.133	0.137	1	No	Krt73
Gria3	0.232614	-0.0467243	0.675	0.66	1	No	Gria3
Gabre	0.239217	-0.0713194	0.16	0.165	1	No	Gabre
Npy2r	0.241747	-0.0899504	0.11	0.114	1	No	Npy2r
Crhr2	0.248709	-0.0738899	0.141	0.146	1	No	Crhr2
Clic3	0.256602	-0.0508313	0.097	0.101	1	No	Clic3
Chrm5	0.25663	-0.00906163	0.137	0.132	1	No	Chrm5
Pdlim5	0.256731	0.0211043	0.176	0.171	1	No	Pdlim5
Kcnj13	0.262496	-0.121363	0.118	0.122	1	No	Kcnj13
Slc17a6	0.272779	-0.0374328	0.208	0.212	1	No	Slc17a6
Chn2	0.279783	-0.0191732	0.231	0.224	1	No	Chn2
Prr16	0.285426	-0.0581047	0.431	0.434	1	No	Prr16
Ccbe1	0.291108	0.0699065	0.203	0.199	1	No	Ccbe1
Ikzf2	0.29274	0.054028	0.142	0.138	1	No	Ikzf2
Hsd11b1	0.295687	-0.0416004	0.204	0.209	1	No	Hsd11b1
Moxd1	0.296433	-0.117337	0.149	0.153	1	No	Moxd1
Chrnb4	0.306981	-0.0277997	0.102	0.106	1	No	Chrnb4
Aqp4	0.308148	-0.0360736	0.177	0.181	1	No	Aqp4
Cacna2d2	0.311275	-0.0116911	0.152	0.147	1	No	Cacna2d2
Kcnj16	0.313522	-0.0262908	0.152	0.157	1	No	Kcnj16
Kcna4	0.313796	0.024516	0.593	0.591	1	No	Kcna4
Chodl	0.31431	-0.0904728	0.191	0.194	1	No	Chodl
Grm4	0.318062	0.0297171	0.331	0.325	1	No	Grm4
Chrnb3	0.319031	-0.0459758	0.109	0.112	1	No	Chrnb3
Gabrq	0.335352	-0.0628375	0.097	0.101	1	No	Gabrq
Rxfp2	0.337785	-0.0605336	0.108	0.111	1	No	Rxfp2
Scn7a	0.339552	-0.0518399	0.184	0.189	1	No	Scn7a
Grm2	0.341217	-0.0399746	0.196	0.2	1	No	Grm2
Clca3a2	0.343104	-0.0874134	0.126	0.129	1	No	Clca3a2
Pdgfra	0.348239	-0.0118689	0.172	0.176	1	No	Pdgfra
Gpr3	0.348286	-0.0267063	0.142	0.146	1	No	Gpr3
Pcsk1	0.351794	-0.0745681	0.204	0.208	1	No	Pcsk1
Pbx3	0.355638	-0.055783	0.133	0.137	1	No	Pbx3
Blnk	0.356828	0.030494	0.287	0.282	1	No	Blnk
Prokr2	0.359584	-0.0992966	0.137	0.14	1	No	Prokr2
Clcn1	0.364154	-0.0901552	0.119	0.122	1	No	Clcn1
Kcnj3	0.371024	-0.0127656	0.461	0.466	1	No	Kcnj3
Gad2	0.382153	0.0337298	0.184	0.18	1	No	Gad2
Htr3b	0.386322	-0.0449701	0.168	0.164	1	No	Htr3b
Kcnt1	0.392527	0.00310973	0.769	0.769	1	No	Kcnt1
Grm6	0.401384	0.0177601	0.146	0.142	1	No	Grm6
Adra2c	0.425724	-0.0220774	0.151	0.154	1	No	Adra2c
Lama3	0.433603	0.0187485	0.141	0.138	1	No	Lama3
Gabra2	0.454865	-0.0366096	0.232	0.236	1	No	Gabra2
Ermn	0.45663	0.00680396	0.197	0.192	1	No	Ermn
Gabrr1	0.468928	-0.0477752	0.114	0.117	1	No	Gabrr1
Kcnk7	0.475842	-0.0310051	0.097	0.1	1	No	Kcnk7
Rxfp3	0.47991	-0.0493539	0.215	0.217	1	No	Rxfp3
Prok2	0.488164	-0.0592195	0.169	0.171	1	No	Prok2
Clrn1	0.489121	0.00499528	0.125	0.122	1	No	Clrn1
Kcnh6	0.506778	-0.0150821	0.11	0.112	1	No	Kcnh6
Pde11a	0.519033	-0.127695	0.148	0.15	1	No	Pde11a
Kcnn4	0.524981	-0.0307588	0.199	0.195	1	No	Kcnn4
Kcnj1	0.533269	-0.0106088	0.142	0.145	1	No	Kcnj1
Adora2a	0.539308	0.0136576	0.146	0.143	1	No	Adora2a
Tm4sf1	0.545685	0.0652742	0.1	0.099	1	No	Tm4sf1
Adora3	0.567033	-0.0488747	0.154	0.156	1	No	Adora3
Kcnmb2	0.57864	0.00915354	0.138	0.135	1	No	Kcnmb2
Kcnk15	0.594638	-0.0650499	0.1	0.101	1	No	Kcnk15
Kcne4	0.616245	-0.033237	0.14	0.137	1	No	Kcne4
Aspa	0.617292	0.0391339	0.137	0.135	1	No	Aspa
Adcyap1	0.621086	-0.0547692	0.194	0.195	1	No	Adcyap1
Satb2	0.667233	0.00845318	0.874	0.877	1	No	Satb2
Glra1	0.689742	-0.0747182	0.111	0.112	1	No	Glra1
Cacng7	0.695332	-0.00794849	0.816	0.813	1	No	Cacng7
Oprl1	0.715298	-0.0800262	0.162	0.159	1	No	Oprl1
Matn4	0.722574	-0.0265808	0.162	0.16	1	No	Matn4
Il1rapl2	0.727111	-0.04793	0.179	0.176	1	No	Il1rapl2
Igfbp4	0.72844	0.028723	0.224	0.223	1	No	Igfbp4
Kcnh2	0.730116	0.0215889	0.328	0.328	1	No	Kcnh2
Cacng6	0.742234	-0.0149087	0.148	0.146	1	No	Cacng6
Etv1	0.757167	-0.016407	0.204	0.202	1	No	Etv1
Crh	0.763866	0.00468271	0.111	0.109	1	No	Crh
Kcnj12	0.77933	-0.00266963	0.258	0.261	1	No	Kcnj12
Chrna3	0.784723	-0.0325412	0.101	0.102	1	No	Chrna3
Kcnj5	0.799921	0.00771044	0.137	0.139	1	No	Kcnj5
Ccnb1	0.80562	-0.0586631	0.228	0.224	1	No	Ccnb1
Kcng3	0.83084	-0.00794845	0.303	0.302	1	No	Kcng3
Chrna1	0.83129	-0.0394493	0.143	0.141	1	No	Chrna1
Ctss	0.877605	-0.0199662	0.188	0.187	1	No	Ctss
Glra4	0.894367	-0.0251613	0.104	0.104	1	No	Glra4
Hcn3	0.904022	0.00229103	0.194	0.195	1	No	Hcn3
Crem	0.91128	-0.00308043	0.354	0.352	1	No	Crem
Clic4	0.915664	-0.00389781	0.212	0.213	1	No	Clic4
Kcnq1	0.947716	-0.0844937	0.103	0.102	1	No	Kcnq1
Slc32a1	0.948575	0.00902493	0.187	0.187	1	No	Slc32a1
Sncg	0.962219	-0.0885588	0.309	0.305	1	No	Sncg
Clca2	0.970033	-0.124739	0.129	0.128	1	No	Clca2
Adora2b	0.980869	0.0172735	0.144	0.144	1	No	Adora2b
Grik1	0.983492	0.0022791	0.19	0.189	1	No	Grik1
Hrh2	0.984619	-0.00681917	0.14	0.141	1	No	Hrh2
Kcnj15	0.996641	-0.0110311	0.149	0.148	1	No	Kcnj15
Tacr1	0.999702	0.00153571	0.277	0.277	1	No	Tacr1

## Sheet: f
	p_val	avg_log2FC	pct.1	pct.2	p_val_adj	DEG	gene
Gria1	0	0.311009	0.999	0.999	0	Enrich	Gria1
Nnat	0	1.05228	0.952	0.89	0	Enrich	Nnat
Scn1b	0	-0.519364	0.999	0.999	0	Deplete	Scn1b
Cdh13	0	0.813909	0.984	0.965	0	Enrich	Cdh13
Tubb2b	0	0.852493	0.975	0.932	0	Enrich	Tubb2b
Efnb3	0	0.745907	0.978	0.933	0	Enrich	Efnb3
Rab3b	0	0.892829	0.952	0.867	0	Enrich	Rab3b
Ryr3	0	0.403323	0.897	0.802	0	Enrich	Ryr3
Ramp3	1.0559e-303	0.563458	0.989	0.971	2.1892e-299	Enrich	Ramp3
Dpysl5	1.30722e-301	0.522692	0.85	0.755	2.71027e-297	Enrich	Dpysl5
Pcdh17	2.84214e-296	0.43152	0.994	0.991	5.89261e-292	Enrich	Pcdh17
Kcnh7	6.6415e-296	-0.528806	0.995	0.996	1.37698e-291	Deplete	Kcnh7
Tmem215	5.47082e-291	-0.697996	0.332	0.516	1.13427e-286	Deplete	Tmem215
Zfhx4	4.85231e-282	-0.704354	0.485	0.661	1.00603e-277	Deplete	Zfhx4
Col23a1	3.48242e-276	0.533262	0.622	0.432	7.2201e-272	Enrich	Col23a1
E130309F12Rik	4.24717e-273	0.397335	0.905	0.823	8.80565e-269	Enrich	E130309F12Rik
Rsph9	3.58492e-267	0.351729	0.993	0.989	7.43262e-263	Enrich	Rsph9
Dgkg	8.9403e-250	0.404294	0.989	0.985	1.85359e-245	Enrich	Dgkg
Dapk2	1.06559e-249	-0.491546	0.268	0.443	2.20928e-245	Deplete	Dapk2
Scn4b	1.40002e-249	-1.26879	0.603	0.741	2.90266e-245	Deplete	Scn4b
Ptpre	1.76705e-238	0.453365	0.97	0.944	3.66363e-234	Enrich	Ptpre
Crim1	1.92631e-233	0.574342	0.987	0.978	3.99382e-229	Enrich	Crim1
3110082D06Rik	2.67716e-230	-0.537497	0.631	0.776	5.55055e-226	Deplete	3110082D06Rik
Hs3st1	7.53946e-227	-0.510119	0.841	0.903	1.56316e-222	Deplete	Hs3st1
Kcnv1	3.80614e-226	-0.409524	0.994	0.995	7.89128e-222	Deplete	Kcnv1
Tspan2	1.60013e-225	0.306062	0.789	0.671	3.31755e-221	Enrich	Tspan2
Mapk3	4.31956e-225	0.405192	0.992	0.989	8.95574e-221	Enrich	Mapk3
Cpne9	1.64417e-222	-0.610984	0.805	0.887	3.40887e-218	Deplete	Cpne9
Myo5b	2.63745e-217	0.389211	0.924	0.855	5.46822e-213	Enrich	Myo5b
2700069I18Rik	4.25566e-216	-0.290347	0.222	0.39	8.82327e-212	Deplete	2700069I18Rik
Lhfpl5	5.88785e-216	0.362905	0.935	0.887	1.22073e-211	Enrich	Lhfpl5
Sema4g	7.03122e-216	0.219511	0.546	0.379	1.45778e-211	No	Sema4g
Scn1a	9.84149e-215	-0.5584	0.993	0.992	2.04044e-210	Deplete	Scn1a
Cd302	2.77823e-212	-0.608309	0.874	0.924	5.76011e-208	Deplete	Cd302
Fezf2	1.10049e-211	0.572223	0.919	0.867	2.28165e-207	Enrich	Fezf2
Rwdd2a	2.43127e-211	0.402386	0.992	0.991	5.04074e-207	Enrich	Rwdd2a
Fxyd2	4.16666e-210	0.323162	0.968	0.946	8.63874e-206	Enrich	Fxyd2
Dpysl3	5.13003e-209	0.342997	0.985	0.977	1.06361e-204	Enrich	Dpysl3
Glra2	1.41155e-208	0.613453	0.842	0.723	2.92656e-204	Enrich	Glra2
Col6a2	2.73482e-208	0.303088	0.846	0.764	5.67011e-204	Enrich	Col6a2
Tmem44	7.62627e-207	-0.584939	0.777	0.853	1.58116e-202	Deplete	Tmem44
Samd14	2.74168e-206	0.297059	0.906	0.832	5.68433e-202	Enrich	Samd14
Parm1	1.64267e-204	0.470908	0.874	0.827	3.40575e-200	Enrich	Parm1
Hrk	3.82844e-204	0.391649	0.976	0.96	7.9375e-200	Enrich	Hrk
Cabp7	7.84445e-201	0.244413	0.41	0.249	1.62639e-196	No	Cabp7
Tmem91	2.90562e-199	0.451642	0.958	0.942	6.02423e-195	Enrich	Tmem91
Wdr6	1.56294e-197	0.346628	0.989	0.984	3.24045e-193	Enrich	Wdr6
Ldb2	1.24632e-196	0.331382	0.994	0.992	2.58399e-192	Enrich	Ldb2
Magee2	3.30527e-196	0.274701	0.897	0.838	6.85283e-192	Enrich	Magee2
Tox2	1.55803e-193	0.457182	0.836	0.721	3.23026e-189	Enrich	Tox2
Fmnl1	1.57355e-193	-0.46111	0.98	0.981	3.26244e-189	Deplete	Fmnl1
Cmbl	3.1666e-193	0.428923	0.941	0.908	6.5653e-189	Enrich	Cmbl
Gm13629	8.12351e-193	-0.563571	0.421	0.571	1.68425e-188	Deplete	Gm13629
Zdhhc12	3.81275e-192	0.321185	0.971	0.956	7.90497e-188	Enrich	Zdhhc12
Pts	1.13389e-191	0.318611	0.989	0.985	2.35089e-187	Enrich	Pts
Incenp	1.43453e-191	-0.64491	0.958	0.964	2.97422e-187	Deplete	Incenp
Hap1	7.7007e-191	0.352882	0.991	0.985	1.59659e-186	Enrich	Hap1
St7	2.34935e-190	0.283922	0.979	0.97	4.8709e-186	Enrich	St7
Lypd1	1.69062e-189	0.492243	0.931	0.871	3.50517e-185	Enrich	Lypd1
Atg9b	6.35211e-187	0.258891	0.851	0.784	1.31698e-182	No	Atg9b
Maf	4.69425e-186	-0.2983	0.281	0.432	9.73259e-182	Deplete	Maf
Slc5a5	9.73062e-185	0.373346	0.885	0.82	2.01745e-180	Enrich	Slc5a5
Srd5a1	2.34948e-183	0.286791	0.926	0.903	4.87118e-179	Enrich	Srd5a1
2400009B08Rik	3.20171e-183	0.300245	0.965	0.935	6.63811e-179	Enrich	2400009B08Rik
Pde7b	1.51623e-181	-0.229341	0.33	0.486	3.1436e-177	No	Pde7b
Btg2	5.14775e-181	0.341795	0.978	0.971	1.06728e-176	Enrich	Btg2
6330406I15Rik	1.10786e-179	-0.397382	0.811	0.886	2.29692e-175	Deplete	6330406I15Rik
Trhr	8.62325e-178	0.315826	0.585	0.44	1.78786e-173	Enrich	Trhr
Mas1	1.00431e-176	0.361467	0.96	0.94	2.08223e-172	Enrich	Mas1
Dpyd	1.07581e-176	0.257629	0.595	0.457	2.23049e-172	No	Dpyd
Clmn	4.35383e-176	0.390202	0.953	0.926	9.02679e-172	Enrich	Clmn
Cdh12	8.56065e-173	-0.576031	0.9	0.938	1.77488e-168	Deplete	Cdh12
Nmnat3	5.70157e-172	0.230534	0.661	0.518	1.18211e-167	No	Nmnat3
Exph5	5.97436e-172	-0.372611	0.786	0.852	1.23866e-167	Deplete	Exph5
Rgnef	5.34557e-170	0.334304	0.981	0.974	1.1083e-165	Enrich	Rgnef
B3galt2	1.21356e-169	0.382367	0.99	0.988	2.51608e-165	Enrich	B3galt2
Pou3f2	2.46261e-169	-0.284949	0.451	0.584	5.10572e-165	Deplete	Pou3f2
Pls3	1.39586e-168	0.300869	0.993	0.992	2.89404e-164	Enrich	Pls3
Vasn	1.62374e-168	-0.320625	0.483	0.606	3.36651e-164	Deplete	Vasn
Col6a1	3.13621e-168	0.327362	0.889	0.805	6.5023e-164	Enrich	Col6a1
Chl1	1.10779e-167	0.28288	0.994	0.993	2.29678e-163	Enrich	Chl1
Ighg2c	3.34422e-167	-0.40509	0.605	0.728	6.93358e-163	Deplete	Ighg2c
Rgs10	3.69328e-167	-0.439462	0.889	0.921	7.65727e-163	Deplete	Rgs10
Mmel1	3.69467e-167	-0.351058	0.372	0.515	7.66016e-163	Deplete	Mmel1
Igsf21	2.01343e-166	0.325902	0.976	0.968	4.17444e-162	Enrich	Igsf21
Ninj1	5.47523e-166	0.387281	0.942	0.929	1.13518e-161	Enrich	Ninj1
Mrap2	8.2245e-166	0.32414	0.919	0.892	1.70519e-161	Enrich	Mrap2
Rftn1	1.57759e-165	0.303196	0.608	0.46	3.27082e-161	Enrich	Rftn1
Sntg2	2.85368e-165	-0.320427	0.45	0.591	5.91654e-161	Deplete	Sntg2
Fam43a	1.05216e-164	-0.284494	0.304	0.458	2.18144e-160	Deplete	Fam43a
Prss12	4.35577e-163	0.3389	0.98	0.975	9.03081e-159	Enrich	Prss12
Fam110b	1.84297e-162	0.30421	0.991	0.988	3.82104e-158	Enrich	Fam110b
Pik3ip1	2.42294e-162	0.274857	0.971	0.964	5.02349e-158	Enrich	Pik3ip1
Spon1	5.56098e-162	0.397541	0.944	0.898	1.15296e-157	Enrich	Spon1
Slc44a5	9.5607e-162	0.198444	0.483	0.341	1.98222e-157	No	Slc44a5
Spr	1.36167e-161	0.332343	0.991	0.989	2.82316e-157	Enrich	Spr
Csrp2	1.37471e-160	0.47852	0.853	0.801	2.85019e-156	Enrich	Csrp2
B3gnt5	2.01964e-160	0.182206	0.249	0.132	4.18731e-156	No	B3gnt5
Bmper	3.83615e-160	-0.22382	0.428	0.568	7.95349e-156	No	Bmper
Aloxe3	4.98669e-160	0.260218	0.915	0.886	1.03389e-155	No	Aloxe3
Fstl4	8.01379e-160	-0.372697	0.781	0.846	1.6615e-155	Deplete	Fstl4
Gng12	2.74533e-159	0.368924	0.943	0.901	5.69189e-155	Enrich	Gng12
Tmem150c	5.73726e-158	0.357921	0.962	0.944	1.18951e-153	Enrich	Tmem150c
Dcn	6.28124e-158	0.459125	0.313	0.187	1.30229e-153	Enrich	Dcn
Wscd1	9.1399e-158	0.371368	0.874	0.829	1.89498e-153	Enrich	Wscd1
Tppp3	1.67635e-157	0.357705	0.989	0.985	3.47558e-153	Enrich	Tppp3
Lmo3	2.28357e-157	0.393308	0.987	0.984	4.73452e-153	Enrich	Lmo3
Ndrg1	6.20433e-157	0.499109	0.862	0.807	1.28634e-152	Enrich	Ndrg1
Figf	7.41582e-157	0.74479	0.9	0.867	1.53752e-152	Enrich	Figf
Ddit4l	9.81758e-157	-1.32743	0.676	0.747	2.03548e-152	Deplete	Ddit4l
Pnrc2	2.43987e-156	0.258261	0.978	0.974	5.05858e-152	No	Pnrc2
Trpc7	2.95228e-156	0.275252	0.95	0.905	6.12096e-152	Enrich	Trpc7
Hhatl	1.71728e-155	-0.205515	0.304	0.445	3.56045e-151	No	Hhatl
Nfib	1.85772e-155	0.381971	0.994	0.992	3.85161e-151	Enrich	Nfib
Jun	7.2713e-155	0.37199	0.971	0.956	1.50756e-150	Enrich	Jun
Top1mt	1.11559e-153	0.244852	0.958	0.943	2.31294e-149	No	Top1mt
Cxcl12	2.82098e-153	0.902924	0.882	0.835	5.84874e-149	Enrich	Cxcl12
Mt1	1.446e-152	0.280532	0.995	0.993	2.99799e-148	Enrich	Mt1
Rims3	2.34697e-152	-0.365232	0.935	0.951	4.86598e-148	Deplete	Rims3
Col19a1	5.38586e-152	-0.348725	0.487	0.604	1.11665e-147	Deplete	Col19a1
Drd1a	2.92937e-150	0.303658	0.718	0.596	6.07346e-146	Enrich	Drd1a
Afap1l1	9.89983e-150	-0.368387	0.854	0.877	2.05253e-145	Deplete	Afap1l1
Mtss1	1.03289e-149	0.319438	0.936	0.913	2.14149e-145	Enrich	Mtss1
Glt28d2	5.1969e-149	0.0959245	0.291	0.167	1.07747e-144	No	Glt28d2
Blcap	5.97048e-148	0.251075	0.993	0.99	1.23786e-143	No	Blcap
Pdp1	1.08293e-147	-0.44985	0.982	0.981	2.24523e-143	Deplete	Pdp1
Ly6h	1.35608e-147	0.246182	0.996	0.995	2.81155e-143	No	Ly6h
Glrb	1.81828e-147	-0.253592	0.998	0.999	3.76984e-143	No	Glrb
Slc29a1	2.57386e-147	0.233504	0.932	0.894	5.33638e-143	No	Slc29a1
Grik4	7.541e-146	0.222155	0.896	0.814	1.56348e-141	No	Grik4
Fam150a	2.53166e-145	0.311048	0.358	0.234	5.24888e-141	Enrich	Fam150a
Gm2694	3.05468e-145	0.281069	0.882	0.824	6.33326e-141	Enrich	Gm2694
Sdk2	1.2982e-144	0.40441	0.969	0.961	2.69155e-140	Enrich	Sdk2
Kcnmb4	2.21412e-144	0.261133	0.995	0.993	4.59055e-140	No	Kcnmb4
Dmp1	2.42286e-144	0.0772899	0.169	0.076	5.02331e-140	No	Dmp1
Caln1	3.23676e-144	0.352756	0.989	0.988	6.71078e-140	Enrich	Caln1
Sema3a	4.58799e-144	-0.288201	0.765	0.836	9.51228e-140	Deplete	Sema3a
Rgs9	6.54068e-144	0.356821	0.903	0.87	1.35608e-139	Enrich	Rgs9
Cdh15	6.99075e-144	0.275157	0.878	0.82	1.44939e-139	Enrich	Cdh15
Fst	7.01141e-144	-0.226828	0.352	0.498	1.45367e-139	No	Fst
Maob	2.99006e-143	0.365761	0.925	0.893	6.19929e-139	Enrich	Maob
Abcd2	1.29137e-142	-0.352136	0.74	0.808	2.6774e-138	Deplete	Abcd2
Cotl1	2.06219e-142	0.321229	0.991	0.99	4.27554e-138	Enrich	Cotl1
Olfr78	4.51895e-142	-0.102327	0.092	0.205	9.36914e-138	No	Olfr78
Ptgfrn	7.11874e-142	-0.481775	0.61	0.725	1.47593e-137	Deplete	Ptgfrn
Fndc5	2.74671e-141	-0.417758	0.889	0.928	5.69476e-137	Deplete	Fndc5
2610017I09Rik	3.67292e-141	-0.358589	0.987	0.988	7.61507e-137	Deplete	2610017I09Rik
Fstl5	3.79117e-141	0.333015	0.932	0.893	7.86023e-137	Enrich	Fstl5
C230081A13Rik	4.66898e-141	0.2799	0.96	0.94	9.68019e-137	Enrich	C230081A13Rik
Cpne7	9.7923e-141	0.598724	0.866	0.839	2.03024e-136	Enrich	Cpne7
Nr4a3	1.16463e-140	0.237801	0.857	0.783	2.41463e-136	No	Nr4a3
Agpat4	5.75484e-139	0.248498	0.994	0.992	1.19315e-134	No	Agpat4
Coch	1.20022e-138	-0.403661	0.695	0.778	2.48842e-134	Deplete	Coch
Klhl13	1.65915e-138	0.227718	0.552	0.421	3.43992e-134	No	Klhl13
Chst8	4.37421e-138	0.530214	0.9	0.865	9.06904e-134	Enrich	Chst8
Bcl11b	7.25027e-138	0.425795	0.933	0.878	1.5032e-133	Enrich	Bcl11b
Sytl2	2.76281e-137	-0.380227	0.987	0.986	5.72812e-133	Deplete	Sytl2
Inhbb	3.3013e-137	-0.269953	0.312	0.449	6.84458e-133	Deplete	Inhbb
Plcxd3	4.4195e-137	0.487431	0.89	0.841	9.16296e-133	Enrich	Plcxd3
Kcng1	7.00595e-137	0.586	0.841	0.778	1.45254e-132	Enrich	Kcng1
Kcnc2	1.50933e-136	-0.480372	0.732	0.821	3.12929e-132	Deplete	Kcnc2
Abca8a	2.10618e-136	0.119351	0.205	0.105	4.36674e-132	No	Abca8a
Kcnh1	2.51567e-136	-0.361448	0.985	0.989	5.21574e-132	Deplete	Kcnh1
Chd3	3.28037e-136	0.303655	0.993	0.991	6.80119e-132	Enrich	Chd3
Rsph4a	1.00565e-135	0.192531	0.677	0.574	2.08501e-131	No	Rsph4a
Pdlim1	1.14541e-135	0.315698	0.898	0.838	2.37479e-131	Enrich	Pdlim1
A930005I04Rik	1.59575e-135	0.234205	0.742	0.652	3.30846e-131	No	A930005I04Rik
Kcnh5	1.69105e-135	-0.439872	0.464	0.609	3.50605e-131	Deplete	Kcnh5
Tdo2	2.97768e-135	0.270423	0.61	0.493	6.17362e-131	Enrich	Tdo2
Gm10304	4.15154e-135	0.253692	0.82	0.742	8.60739e-131	No	Gm10304
Kcnk10	9.52654e-135	0.277136	0.876	0.83	1.97514e-130	Enrich	Kcnk10
Cbln4	9.91294e-135	-0.527364	0.368	0.505	2.05525e-130	Deplete	Cbln4
Dok4	1.38903e-134	0.243753	0.894	0.828	2.87989e-130	No	Dok4
Exosc5	2.15855e-134	0.25147	0.971	0.964	4.47532e-130	No	Exosc5
Muted	4.04745e-134	0.225202	0.966	0.951	8.39157e-130	No	Muted
Mc4r	1.14664e-133	0.284696	0.397	0.271	2.37732e-129	Enrich	Mc4r
Fxyd6	1.50531e-133	0.310138	0.995	0.994	3.12095e-129	Enrich	Fxyd6
Hspb3	2.19925e-132	-0.446623	0.547	0.664	4.5597e-128	Deplete	Hspb3
Gas8	3.84428e-132	0.246136	0.982	0.981	7.97035e-128	No	Gas8
Scn3b	6.84674e-132	0.302448	0.996	0.992	1.41953e-127	Enrich	Scn3b
Fbxo2	1.00973e-131	-0.34376	0.967	0.976	2.09348e-127	Deplete	Fbxo2
Tfap2d	3.49168e-131	-0.0983376	0.038	0.125	7.23931e-127	No	Tfap2d
Jam3	4.81326e-131	0.279839	0.989	0.983	9.97933e-127	Enrich	Jam3
Fam65b	7.56365e-131	0.266734	0.973	0.962	1.56817e-126	Enrich	Fam65b
Sec24d	1.55599e-130	0.22436	0.714	0.631	3.22604e-126	No	Sec24d
Ntsr1	2.00467e-130	0.229755	0.787	0.695	4.15629e-126	No	Ntsr1
Pcdh11x	4.10191e-130	-0.343646	0.879	0.915	8.5045e-126	Deplete	Pcdh11x
Fuz	6.79434e-130	0.208255	0.978	0.972	1.40867e-125	No	Fuz
Akr1b10	9.98007e-130	-0.301083	0.772	0.84	2.06917e-125	Deplete	Akr1b10
Dnajc21	5.47173e-129	-0.447117	0.969	0.971	1.13445e-124	Deplete	Dnajc21
Slc30a3	1.87736e-128	-0.500895	0.934	0.948	3.89233e-124	Deplete	Slc30a3
9930013L23Rik	1.7069e-127	0.208132	0.828	0.738	3.53892e-123	No	9930013L23Rik
Galntl4	2.26277e-127	0.226824	0.985	0.979	4.69139e-123	No	Galntl4
Cyb5r1	2.26931e-127	0.257009	0.962	0.956	4.70497e-123	No	Cyb5r1
Scube2	3.32096e-127	0.149429	0.375	0.252	6.88535e-123	No	Scube2
Hs6st2	4.49269e-127	0.305134	0.981	0.979	9.31469e-123	Enrich	Hs6st2
Gm11549	5.222e-127	-0.347362	0.978	0.985	1.08268e-122	Deplete	Gm11549
Capns1	7.00458e-127	0.235106	0.994	0.992	1.45226e-122	No	Capns1
Gng7	3.20876e-126	0.383578	0.755	0.672	6.65272e-122	Enrich	Gng7
Myh14	4.88656e-126	-0.386316	0.804	0.856	1.01313e-121	Deplete	Myh14
Timp2	5.8783e-126	0.344157	0.98	0.976	1.21875e-121	Enrich	Timp2
Gm14004	7.35707e-126	0.23656	0.972	0.964	1.52534e-121	No	Gm14004
Neurl2	7.87517e-126	0.207998	0.849	0.8	1.63276e-121	No	Neurl2
Pcdh19	8.48363e-126	0.288781	0.96	0.936	1.75891e-121	Enrich	Pcdh19
Prkra	1.46041e-125	0.246585	0.974	0.964	3.02788e-121	No	Prkra
Tspan6	1.93063e-125	0.207978	0.967	0.95	4.00278e-121	No	Tspan6
Echs1	4.33698e-125	0.218567	0.99	0.988	8.99185e-121	No	Echs1
Tmem87b	1.99409e-124	0.218672	0.981	0.976	4.13435e-120	No	Tmem87b
2810055F11Rik	4.08602e-123	-0.194211	0.538	0.662	8.47154e-119	No	2810055F11Rik
Nova1	7.79825e-123	-0.290332	0.951	0.963	1.61681e-118	Deplete	Nova1
Hkdc1	1.35724e-122	-0.330962	0.78	0.845	2.81397e-118	Deplete	Hkdc1
Rasgef1b	1.66775e-122	-0.370866	0.943	0.952	3.45775e-118	Deplete	Rasgef1b
Adssl1	2.38573e-122	-0.279341	0.549	0.656	4.94633e-118	Deplete	Adssl1
Frzb	5.70919e-122	-0.413114	0.781	0.825	1.18369e-117	Deplete	Frzb
Fhod3	8.21809e-122	-0.299952	0.965	0.968	1.70386e-117	Deplete	Fhod3
Zcchc12	5.05806e-121	0.378439	0.918	0.867	1.04869e-116	Enrich	Zcchc12
Hapln4	1.06149e-120	-0.325862	0.943	0.954	2.20078e-116	Deplete	Hapln4
Ccdc106	1.31228e-120	0.225795	0.991	0.989	2.72076e-116	No	Ccdc106
St3gal1	5.91556e-120	0.283645	0.768	0.672	1.22647e-115	Enrich	St3gal1
Amica1	6.80927e-120	-0.253714	0.133	0.241	1.41177e-115	No	Amica1
Mgat4c	1.06756e-119	0.376652	0.972	0.961	2.21338e-115	Enrich	Mgat4c
Amz1	1.67862e-119	0.237775	0.873	0.793	3.48029e-115	No	Amz1
Ephb3	1.96054e-119	-0.209571	0.668	0.779	4.06479e-115	No	Ephb3
Grid2	2.02926e-119	0.273575	0.963	0.949	4.20726e-115	Enrich	Grid2
Kcnn3	2.11949e-119	0.267336	0.479	0.35	4.39434e-115	Enrich	Kcnn3
Tmem90b	2.19209e-119	-0.368784	0.906	0.943	4.54486e-115	Deplete	Tmem90b
1190007F08Rik	2.468e-119	-0.290901	0.752	0.82	5.11691e-115	Deplete	1190007F08Rik
Acadm	7.45789e-119	0.217027	0.986	0.983	1.54625e-114	No	Acadm
Cyp51	7.93967e-119	0.22895	0.985	0.983	1.64613e-114	No	Cyp51
A430110C17Rik	1.50881e-118	-0.126441	0.185	0.304	3.12821e-114	No	A430110C17Rik
Mtss1l	1.58111e-118	0.231435	0.909	0.88	3.27812e-114	No	Mtss1l
Inadl	3.09312e-118	-0.322864	0.435	0.548	6.41297e-114	Deplete	Inadl
Sez6	1.26631e-117	0.312452	0.99	0.988	2.62543e-113	Enrich	Sez6
Igf1	1.29541e-117	0.175125	0.307	0.197	2.68577e-113	No	Igf1
Cacna2d1	2.19477e-117	-0.255491	0.998	0.998	4.55041e-113	No	Cacna2d1
Gpr153	3.55685e-117	-0.210048	0.473	0.598	7.37442e-113	No	Gpr153
Arxes1	5.08358e-117	0.227861	0.986	0.982	1.05398e-112	No	Arxes1
Plscr4	6.91843e-117	0.17759	0.388	0.276	1.4344e-112	No	Plscr4
Cited1	7.40116e-117	-0.443775	0.656	0.739	1.53448e-112	Deplete	Cited1
Evpl	1.01776e-116	-0.173565	0.398	0.518	2.11012e-112	No	Evpl
Cald1	1.24704e-116	0.338745	0.719	0.64	2.58549e-112	Enrich	Cald1
Ksr1	2.06048e-116	0.287582	0.935	0.909	4.272e-112	Enrich	Ksr1
Mctp1	4.90924e-116	0.324681	0.975	0.975	1.01783e-111	Enrich	Mctp1
Kptn	9.7141e-116	0.227233	0.984	0.98	2.01402e-111	No	Kptn
1700037H04Rik	1.16676e-115	0.229206	0.99	0.989	2.41904e-111	No	1700037H04Rik
Enpp2	7.14598e-115	-0.493864	0.961	0.968	1.48158e-110	Deplete	Enpp2
Rgs19	7.21613e-115	0.227931	0.981	0.972	1.49612e-110	No	Rgs19
Mrps6	1.41916e-114	0.220598	0.992	0.989	2.94235e-110	No	Mrps6
Gpr88	2.63703e-114	-0.423765	0.62	0.703	5.46736e-110	Deplete	Gpr88
2410006H16Rik	4.68106e-114	0.208606	0.992	0.989	9.70524e-110	No	2410006H16Rik
Tmem74	5.81991e-114	0.161455	0.618	0.501	1.20664e-109	No	Tmem74
Gm11266	6.33738e-114	0.165957	0.552	0.437	1.31393e-109	No	Gm11266
Kcnh4	8.47751e-114	-0.281547	0.464	0.603	1.75764e-109	Deplete	Kcnh4
Bok	1.5894e-113	-0.457203	0.935	0.962	3.2953e-109	Deplete	Bok
Dync1i1	2.87655e-113	0.231258	0.995	0.993	5.96394e-109	No	Dync1i1
Fahd2a	3.49753e-113	0.217449	0.989	0.985	7.25144e-109	No	Fahd2a
Car10	3.56617e-113	-0.326362	0.989	0.989	7.39375e-109	Deplete	Car10
Abi3bp	4.36957e-113	-0.203429	0.75	0.825	9.05944e-109	No	Abi3bp
Ednra	7.62897e-113	0.155851	0.132	0.06	1.58171e-108	No	Ednra
Rnf207	1.31538e-112	-0.374418	0.859	0.89	2.72718e-108	Deplete	Rnf207
Laptm4b	1.83487e-112	-0.33414	0.987	0.985	3.80423e-108	Deplete	Laptm4b
Mxra7	3.48363e-112	-0.118674	0.19	0.307	7.22261e-108	No	Mxra7
Idh1	4.49391e-112	0.260709	0.978	0.976	9.31723e-108	No	Idh1
Pgf	6.9511e-112	0.290402	0.907	0.872	1.44117e-107	Enrich	Pgf
Nrsn2	9.20556e-112	0.306451	0.992	0.986	1.90859e-107	Enrich	Nrsn2
Unc5d	1.92193e-111	-0.464934	0.805	0.849	3.98474e-107	Deplete	Unc5d
Rcl1	1.98704e-111	0.218616	0.977	0.969	4.11973e-107	No	Rcl1
Prdm8	2.81528e-111	-0.346863	0.729	0.815	5.83693e-107	Deplete	Prdm8
Nrip2	4.22221e-111	0.301508	0.716	0.617	8.75392e-107	Enrich	Nrip2
Mcfd2	7.44447e-111	0.21449	0.994	0.991	1.54346e-106	No	Mcfd2
Cyp39a1	8.20666e-111	-0.179566	0.136	0.241	1.70149e-106	No	Cyp39a1
Pde9a	8.96449e-111	0.147445	0.663	0.537	1.85861e-106	No	Pde9a
Gap43	1.30886e-110	0.247424	0.996	0.995	2.71367e-106	No	Gap43
Hnrnph3	1.52587e-110	0.215	0.992	0.99	3.16358e-106	No	Hnrnph3
Mapk4	1.83557e-110	-0.301828	0.764	0.828	3.80569e-106	Deplete	Mapk4
Gpr83	2.10266e-110	-0.417099	0.786	0.844	4.35944e-106	Deplete	Gpr83
Syt10	2.21422e-110	0.246841	0.739	0.655	4.59075e-106	No	Syt10
Olfm2	3.0372e-110	-0.305372	0.992	0.991	6.29702e-106	Deplete	Olfm2
Shroom2	3.23796e-110	-0.327352	0.965	0.965	6.71326e-106	Deplete	Shroom2
Pacrg	3.33588e-110	0.271478	0.98	0.976	6.91627e-106	Enrich	Pacrg
Lsm11	5.64151e-110	-0.264381	0.732	0.806	1.16965e-105	Deplete	Lsm11
Mei1	1.2065e-109	-0.176781	0.578	0.705	2.50145e-105	No	Mei1
Asl	2.34168e-109	0.255722	0.984	0.983	4.855e-105	No	Asl
Gm12408	2.40485e-109	0.0880043	0.14	0.065	4.98598e-105	No	Gm12408
Slc6a7	4.1029e-109	0.217283	0.984	0.98	8.50655e-105	No	Slc6a7
1110012J17Rik	4.65038e-109	-0.261497	0.941	0.953	9.64164e-105	No	1110012J17Rik
Grik3	8.5688e-109	0.316896	0.873	0.805	1.77657e-104	Enrich	Grik3
Fam59a	1.04919e-108	0.215513	0.896	0.862	2.17529e-104	No	Fam59a
Cd164l2	1.21194e-108	-0.205354	0.534	0.664	2.51272e-104	No	Cd164l2
Ahi1	1.94811e-108	0.198332	0.996	0.994	4.03901e-104	No	Ahi1
Cgn	3.09396e-108	0.221802	0.78	0.728	6.41471e-104	No	Cgn
Grm8	3.93474e-108	0.324628	0.955	0.944	8.15789e-104	Enrich	Grm8
Itgb8	4.30542e-108	-0.265781	0.793	0.856	8.92643e-104	Deplete	Itgb8
Tmem53	5.79439e-108	0.213916	0.9	0.867	1.20135e-103	No	Tmem53
Plekho1	7.66937e-108	-0.266143	0.961	0.965	1.59009e-103	Deplete	Plekho1
Airn	9.03911e-108	0.155773	0.34	0.232	1.87408e-103	No	Airn
Slc30a4	1.08265e-107	-0.302764	0.961	0.964	2.24465e-103	Deplete	Slc30a4
Fam26e	1.79076e-107	0.199697	0.906	0.877	3.71278e-103	No	Fam26e
Slc38a4	1.85928e-107	0.198729	0.907	0.873	3.85484e-103	No	Slc38a4
Sac3d1	2.08769e-107	-0.317988	0.907	0.942	4.3284e-103	Deplete	Sac3d1
Fbxo36	4.12077e-107	0.200909	0.936	0.918	8.54359e-103	No	Fbxo36
Slc35f1	1.3111e-106	0.266095	0.988	0.984	2.71831e-102	Enrich	Slc35f1
Ctxn3	1.62407e-106	-0.238633	0.413	0.535	3.36718e-102	No	Ctxn3
Zmym3	1.74704e-106	0.216167	0.99	0.988	3.62215e-102	No	Zmym3
Cd200	1.98134e-106	0.22889	0.995	0.993	4.10791e-102	No	Cd200
Ets2	3.11128e-106	0.279457	0.989	0.984	6.45063e-102	Enrich	Ets2
Gm11738	5.47486e-106	-0.131148	0.204	0.32	1.1351e-101	No	Gm11738
Prdx3	8.98176e-106	0.207473	0.992	0.991	1.86219e-101	No	Prdx3
Cyb5r3	1.48719e-105	0.206657	0.993	0.991	3.08339e-101	No	Cyb5r3
Adamts18	1.79966e-105	0.274313	0.608	0.516	3.73123e-101	Enrich	Adamts18
Them4	1.90246e-105	0.212331	0.989	0.987	3.94438e-101	No	Them4
Spink8	2.20458e-105	0.284638	0.886	0.829	4.57075e-101	Enrich	Spink8
Ocm	2.71079e-105	-0.271893	0.388	0.509	5.62028e-101	Deplete	Ocm
Gpr56	8.36352e-105	0.168459	0.652	0.551	1.73401e-100	No	Gpr56
Slc13a5	9.91001e-105	-0.131466	0.302	0.428	2.05464e-100	No	Slc13a5
Adam33	1.75278e-104	-0.694632	0.623	0.707	3.63403e-100	Deplete	Adam33
Cbln2	2.13955e-104	-0.410017	0.84	0.881	4.43593e-100	Deplete	Cbln2
Ptn	3.04169e-104	-0.502452	0.987	0.986	6.30633e-100	Deplete	Ptn
Sqle	5.2825e-104	0.264054	0.99	0.987	1.09522e-99	Enrich	Sqle
Tle6	7.12059e-104	-0.225509	0.666	0.763	1.47631e-99	No	Tle6
Vrk2	8.76762e-104	0.146017	0.553	0.424	1.81779e-99	No	Vrk2
Prdx4	9.82668e-104	0.205789	0.993	0.991	2.03737e-99	No	Prdx4
Krt1	1.60098e-103	0.137344	0.435	0.319	3.3193e-99	No	Krt1
Parva	2.7565e-103	-0.234947	0.785	0.841	5.71505e-99	No	Parva
Rnf182	5.89434e-103	0.265172	0.932	0.897	1.22207e-98	Enrich	Rnf182
H2-DMa	7.31221e-103	0.237551	0.981	0.975	1.51604e-98	No	H2-DMa
Rimklb	8.10813e-103	0.28384	0.951	0.933	1.68106e-98	Enrich	Rimklb
Hr	1.67248e-102	-0.118301	0.211	0.325	3.46755e-98	No	Hr
Fancd2	3.99736e-102	0.252641	0.893	0.823	8.28772e-98	No	Fancd2
Sema3c	9.37017e-102	0.331178	0.746	0.682	1.94272e-97	Enrich	Sema3c
Hpdl	9.93313e-102	-0.106359	0.317	0.444	2.05944e-97	No	Hpdl
Fam111a	1.13138e-101	0.194284	0.727	0.666	2.34569e-97	No	Fam111a
Ndn	1.26679e-101	0.235148	0.994	0.993	2.62644e-97	No	Ndn
Fbxo27	1.36384e-101	-0.243848	0.856	0.883	2.82765e-97	No	Fbxo27
Lman2l	2.80896e-101	0.214586	0.976	0.967	5.82382e-97	No	Lman2l
1700023F06Rik	4.0983e-101	0.170937	0.844	0.794	8.497e-97	No	1700023F06Rik
Nov	4.38013e-101	0.278752	0.988	0.977	9.08132e-97	Enrich	Nov
Crybb3	4.69372e-101	0.197398	0.665	0.566	9.73149e-97	No	Crybb3
Trhde	5.51995e-101	-0.291998	0.763	0.837	1.14445e-96	Deplete	Trhde
Tmem117	6.51521e-101	0.196439	0.737	0.656	1.3508e-96	No	Tmem117
Kit	6.61217e-101	0.350861	0.687	0.616	1.3709e-96	Enrich	Kit
Spink13	6.75992e-101	0.165843	0.339	0.235	1.40153e-96	No	Spink13
Psmg4	1.02379e-100	0.207326	0.988	0.984	2.12262e-96	No	Psmg4
Myc	1.25858e-100	0.121481	0.435	0.324	2.60942e-96	No	Myc
Cacng4	2.86325e-100	0.37445	0.83	0.778	5.93638e-96	Enrich	Cacng4
Plekha4	3.38747e-100	-0.220274	0.452	0.563	7.02324e-96	No	Plekha4
Rab4a	4.7459e-100	0.22623	0.99	0.989	9.83967e-96	No	Rab4a
Cntfr	5.2558e-100	0.274094	0.935	0.906	1.08968e-95	Enrich	Cntfr
Btc	9.86096e-100	0.105781	0.282	0.179	2.04447e-95	No	Btc
Dhcr7	1.0022e-99	0.18758	0.964	0.963	2.07787e-95	No	Dhcr7
Sema7a	1.21659e-99	-0.247213	0.943	0.95	2.52236e-95	No	Sema7a
Sorcs2	1.33974e-99	0.281421	0.886	0.84	2.77769e-95	Enrich	Sorcs2
Myo1b	6.01602e-99	-0.355534	0.705	0.785	1.2473e-94	Deplete	Myo1b
Dars	2.7045e-98	0.202317	0.988	0.986	5.60723e-94	No	Dars
Dtnbp1	3.52344e-98	-0.399885	0.983	0.983	7.30514e-94	Deplete	Dtnbp1
Cntnap4	7.64252e-98	0.409095	0.864	0.831	1.58452e-93	Enrich	Cntnap4
Adra1a	1.2052e-97	0.231232	0.818	0.749	2.49874e-93	No	Adra1a
Atp2b4	1.67714e-97	0.23423	0.994	0.992	3.47722e-93	No	Atp2b4
Prkag2	1.90624e-97	0.209169	0.99	0.987	3.9522e-93	No	Prkag2
Mina	2.32937e-97	0.198924	0.973	0.968	4.82948e-93	No	Mina
Kcnq5	2.40741e-97	-0.338093	0.969	0.969	4.99129e-93	Deplete	Kcnq5
Stxbp2	2.65968e-97	0.219296	0.911	0.884	5.51431e-93	No	Stxbp2
Ano3	4.06177e-97	-0.27945	0.985	0.987	8.42127e-93	Deplete	Ano3
Gadd45g	4.35825e-97	0.296281	0.986	0.984	9.03596e-93	Enrich	Gadd45g
Nsdhl	5.93806e-97	0.208121	0.982	0.977	1.23114e-92	No	Nsdhl
Syt9	7.13122e-97	0.166488	0.734	0.653	1.47852e-92	No	Syt9
Prmt2	8.86246e-97	0.218038	0.993	0.992	1.83745e-92	No	Prmt2
Galnt14	9.06582e-97	0.346912	0.811	0.759	1.87962e-92	Enrich	Galnt14
Tmtc1	1.77329e-96	-0.239257	0.842	0.887	3.67657e-92	No	Tmtc1
Maoa	2.97737e-96	0.20716	0.976	0.972	6.17298e-92	No	Maoa
Cd6	3.19616e-96	-0.156762	0.478	0.593	6.62659e-92	No	Cd6
Ccdc19	4.84646e-96	0.203033	0.845	0.793	1.00482e-91	No	Ccdc19
AC188461.4	6.26985e-96	0.15876	0.598	0.49	1.29993e-91	No	AC188461.4
Cd34	6.33313e-96	-0.313042	0.961	0.963	1.31305e-91	Deplete	Cd34
Myg1	7.84713e-96	0.202139	0.99	0.987	1.62695e-91	No	Myg1
Mettl16	8.04294e-96	0.205938	0.986	0.982	1.66754e-91	No	Mettl16
1700080G11Rik	8.80236e-96	0.137485	0.354	0.25	1.82499e-91	No	1700080G11Rik
Celf6	1.52908e-95	0.204604	0.893	0.875	3.17024e-91	No	Celf6
Phactr2	1.60822e-95	-0.306583	0.597	0.694	3.33433e-91	Deplete	Phactr2
C77080	2.00942e-95	-0.228264	0.7	0.777	4.16613e-91	No	C77080
Gprasp2	2.03312e-95	0.202198	0.993	0.991	4.21527e-91	No	Gprasp2
Ucn	2.21532e-95	-0.111462	0.103	0.194	4.59302e-91	No	Ucn
Bace1	2.31182e-95	0.222121	0.989	0.985	4.7931e-91	No	Bace1
Lrtm2	2.62475e-95	-0.284605	0.957	0.964	5.4419e-91	Deplete	Lrtm2
Gdpd2	2.69632e-95	0.0912729	0.237	0.145	5.59027e-91	No	Gdpd2
Ivd	3.23504e-95	0.172206	0.966	0.953	6.70721e-91	No	Ivd
Nrip3	3.46767e-95	0.554928	0.907	0.877	7.18952e-91	Enrich	Nrip3
Rspo2	5.33129e-95	0.297435	0.942	0.929	1.10534e-90	Enrich	Rspo2
Pgm2	1.01573e-94	0.195709	0.981	0.976	2.10591e-90	No	Pgm2
Arhgef25	1.89862e-94	-0.303708	0.985	0.985	3.93641e-90	Deplete	Arhgef25
Gnb4	2.04413e-94	0.282242	0.979	0.965	4.2381e-90	Enrich	Gnb4
Rasal1	2.59218e-94	0.24917	0.987	0.987	5.37436e-90	No	Rasal1
9030425E11Rik	3.42578e-94	-0.296975	0.726	0.813	7.10267e-90	Deplete	9030425E11Rik
Igtp	4.40629e-94	-0.172143	0.53	0.637	9.13555e-90	No	Igtp
Casp1	4.59281e-94	-0.124439	0.325	0.446	9.52228e-90	No	Casp1
Drd2	6.37658e-94	0.0914383	0.265	0.163	1.32206e-89	No	Drd2
Psmg1	1.25519e-93	0.195912	0.984	0.98	2.60239e-89	No	Psmg1
Mycl1	1.6374e-93	0.169162	0.743	0.676	3.39483e-89	No	Mycl1
Mpp5	2.11102e-93	0.173781	0.981	0.975	4.37677e-89	No	Mpp5
Cldn22	3.11311e-93	-0.26769	0.316	0.422	6.45441e-89	Deplete	Cldn22
Vangl1	3.15931e-93	0.0545504	0.156	0.081	6.5502e-89	No	Vangl1
Vamp1	4.90624e-93	-0.300467	0.87	0.889	1.01721e-88	Deplete	Vamp1
Kcnab3	6.4953e-93	-0.490387	0.702	0.774	1.34667e-88	Deplete	Kcnab3
Inf2	7.83629e-93	-0.406743	0.91	0.934	1.6247e-88	Deplete	Inf2
Gm13398	1.05578e-92	0.0787779	0.204	0.119	2.18896e-88	No	Gm13398
Kazald1	1.14872e-92	-0.258772	0.53	0.632	2.38164e-88	No	Kazald1
Cdo1	1.24988e-92	0.17599	0.98	0.976	2.59137e-88	No	Cdo1
Gstm6	1.29014e-92	0.309774	0.669	0.592	2.67485e-88	Enrich	Gstm6
Hdhd3	2.7801e-92	0.203715	0.976	0.972	5.76397e-88	No	Hdhd3
Arhgap12	3.7395e-92	0.235089	0.832	0.774	7.7531e-88	No	Arhgap12
Stard8	4.16432e-92	-0.462735	0.644	0.719	8.63389e-88	Deplete	Stard8
Fam126a	4.60693e-92	0.356372	0.733	0.641	9.55155e-88	Enrich	Fam126a
B9d2	5.35512e-92	0.204041	0.989	0.987	1.11028e-87	No	B9d2
Ssbp2	6.52866e-92	0.188847	0.995	0.993	1.35359e-87	No	Ssbp2
Arfip1	7.48909e-92	0.188832	0.936	0.924	1.55271e-87	No	Arfip1
BC089491	9.09356e-92	0.201397	0.612	0.495	1.88537e-87	No	BC089491
1700019N12Rik	1.36164e-91	-0.191374	0.698	0.772	2.82308e-87	No	1700019N12Rik
St6galnac5	1.45642e-91	0.268291	0.979	0.98	3.0196e-87	Enrich	St6galnac5
Ncs1	1.56986e-91	0.205943	0.99	0.989	3.2548e-87	No	Ncs1
Zbtb8a	1.5742e-91	-0.20747	0.843	0.895	3.2638e-87	No	Zbtb8a
Tmtc2	2.45206e-91	-0.16096	0.417	0.522	5.08386e-87	No	Tmtc2
Wdr1	3.90589e-91	0.195213	0.991	0.989	8.09808e-87	No	Wdr1
Cidea	6.19033e-91	0.263747	0.765	0.697	1.28344e-86	Enrich	Cidea
Adamts13	6.90175e-91	0.222387	0.845	0.781	1.43094e-86	No	Adamts13
Grp	7.26325e-91	0.525166	0.97	0.962	1.50589e-86	Enrich	Grp
Shd	7.26545e-91	-0.223791	0.926	0.949	1.50635e-86	No	Shd
Lsm6	9.13052e-91	0.199281	0.993	0.992	1.89303e-86	No	Lsm6
Grem2	9.8387e-91	0.183148	0.935	0.911	2.03986e-86	No	Grem2
2310046A06Rik	1.01424e-90	-0.248067	0.984	0.984	2.10283e-86	No	2310046A06Rik
Dip2a	1.02788e-90	0.215582	0.938	0.924	2.13109e-86	No	Dip2a
Adamts15	1.14669e-90	0.0760705	0.194	0.112	2.37742e-86	No	Adamts15
Tmcc3	1.2096e-90	0.166419	0.664	0.579	2.50786e-86	No	Tmcc3
Rorb	1.26388e-90	-0.737664	0.861	0.894	2.62041e-86	Deplete	Rorb
Phpt1	1.29672e-90	0.170113	0.986	0.984	2.68849e-86	No	Phpt1
Psme1	1.68263e-90	0.227714	0.991	0.99	3.48861e-86	No	Psme1
Spock3	3.47928e-90	-0.375096	0.952	0.955	7.21359e-86	Deplete	Spock3
Bcam	3.58287e-90	0.164131	0.675	0.592	7.42836e-86	No	Bcam
Gm16867	3.92459e-90	-0.187312	0.631	0.719	8.13684e-86	No	Gm16867
Thop1	3.98733e-90	0.188953	0.987	0.985	8.26694e-86	No	Thop1
Batf3	4.66765e-90	-0.234993	0.346	0.462	9.67745e-86	No	Batf3
4932425I24Rik	6.40298e-90	0.144997	0.589	0.504	1.32753e-85	No	4932425I24Rik
Syce2	6.6683e-90	0.190613	0.848	0.807	1.38254e-85	No	Syce2
Ptpru	9.48369e-90	0.160321	0.883	0.816	1.96625e-85	No	Ptpru
Fdft1	1.02682e-89	0.224541	0.995	0.993	2.1289e-85	No	Fdft1
S100a6	1.07166e-89	-0.713973	0.917	0.93	2.22188e-85	Deplete	S100a6
Tmem109	1.24991e-89	0.204443	0.987	0.986	2.59144e-85	No	Tmem109
Camkk2	1.28569e-89	-0.262697	0.992	0.991	2.66562e-85	No	Camkk2
Cacnb4	1.76226e-89	-0.208802	0.997	0.998	3.6537e-85	No	Cacnb4
Pnck	1.79947e-89	0.239448	0.994	0.993	3.73083e-85	No	Pnck
9530036O11Rik	1.88349e-89	-0.130038	0.304	0.41	3.90505e-85	No	9530036O11Rik
Aprt	2.57625e-89	0.20388	0.994	0.993	5.34134e-85	No	Aprt
Fgd4	2.81967e-89	0.17063	0.972	0.96	5.84602e-85	No	Fgd4
Adamts2	3.44849e-89	0.286623	0.312	0.215	7.14976e-85	Enrich	Adamts2
Isg15	4.41843e-89	-0.0969165	0.217	0.322	9.16073e-85	No	Isg15
Rsu1	4.90701e-89	0.20077	0.987	0.983	1.01737e-84	No	Rsu1
Lhfp	5.21075e-89	-0.264766	0.917	0.953	1.08035e-84	Deplete	Lhfp
Snap29	2.42155e-88	0.181055	0.947	0.933	5.02061e-84	No	Snap29
Ptpdc1	2.77633e-88	0.156173	0.878	0.839	5.75617e-84	No	Ptpdc1
Fat1	3.12524e-88	-0.199537	0.537	0.631	6.47955e-84	No	Fat1
Hexa	6.1976e-88	0.189194	0.992	0.989	1.28495e-83	No	Hexa
Slc9a5	6.22063e-88	-0.209884	0.868	0.898	1.28972e-83	No	Slc9a5
Alcam	7.4033e-88	-0.473336	0.972	0.973	1.53493e-83	Deplete	Alcam
Kcnb1	7.9059e-88	-0.199992	0.997	0.998	1.63913e-83	No	Kcnb1
Glipr1	8.75384e-88	0.179891	0.584	0.479	1.81493e-83	No	Glipr1
Fgf9	1.33401e-87	-0.269531	0.946	0.959	2.7658e-83	Deplete	Fgf9
Gstm1	1.63444e-87	0.384868	0.959	0.95	3.38869e-83	Enrich	Gstm1
Slc39a11	1.65192e-87	0.193031	0.862	0.823	3.42492e-83	No	Slc39a11
Adamts1	2.61888e-87	0.18623	0.624	0.54	5.42973e-83	No	Adamts1
Mettl1	3.38626e-87	0.184945	0.988	0.983	7.02073e-83	No	Mettl1
Gm4349	4.34605e-87	0.204958	0.914	0.896	9.01066e-83	No	Gm4349
Tnfrsf11b	5.51634e-87	-0.102696	0.267	0.378	1.1437e-82	No	Tnfrsf11b
Slitrk2	6.6206e-87	-0.215066	0.807	0.849	1.37265e-82	No	Slitrk2
Trpc3	1.01653e-86	-0.23709	0.488	0.59	2.10756e-82	No	Trpc3
Dhrs4	1.1585e-86	0.198796	0.918	0.897	2.40193e-82	No	Dhrs4
Abat	1.53678e-86	0.271654	0.968	0.954	3.18621e-82	Enrich	Abat
Tmem205	1.55221e-86	0.202564	0.992	0.991	3.21819e-82	No	Tmem205
Prps1	1.67276e-86	0.195937	0.995	0.993	3.46814e-82	No	Prps1
2810055G20Rik.1	1.93296e-86	0.205843	0.972	0.963	4.00761e-82	No	2810055G20Rik.1
Srpk3	2.49974e-86	-0.155436	0.407	0.514	5.18272e-82	No	Srpk3
Nmral1	4.00386e-86	0.186613	0.955	0.946	8.30119e-82	No	Nmral1
Acaa2	4.2133e-86	0.180017	0.751	0.682	8.73544e-82	No	Acaa2
Cdk18	4.83218e-86	0.236556	0.93	0.912	1.00186e-81	No	Cdk18
Hpgd	6.44997e-86	0.243914	0.554	0.467	1.33727e-81	No	Hpgd
Ccbp2	1.85746e-85	-0.148296	0.227	0.329	3.85107e-81	No	Ccbp2
Mrgpre	2.42164e-85	0.172998	0.851	0.803	5.02079e-81	No	Mrgpre
H2-D1	2.506e-85	-0.283644	0.933	0.954	5.19569e-81	Deplete	H2-D1
Slc39a6	3.30535e-85	0.228759	0.981	0.976	6.85298e-81	No	Slc39a6
Dbnl	3.64418e-85	0.184931	0.993	0.991	7.55549e-81	No	Dbnl
Hibadh	4.41155e-85	0.182206	0.985	0.983	9.14647e-81	No	Hibadh
Srrm4	5.32069e-85	0.237641	0.992	0.991	1.10314e-80	No	Srrm4
Nckap5	6.40719e-85	0.170144	0.422	0.321	1.3284e-80	No	Nckap5
Tmem145	1.01692e-84	-0.261207	0.772	0.819	2.10838e-80	No	Tmem145
Emx1	1.49745e-84	-0.211702	0.899	0.923	3.10467e-80	No	Emx1
Inpp1	1.50953e-84	0.175488	0.983	0.979	3.12971e-80	No	Inpp1
Plcl1	1.68474e-84	-0.124919	0.411	0.528	3.49298e-80	No	Plcl1
Ascc1	2.08695e-84	0.186292	0.983	0.978	4.32688e-80	No	Ascc1
Zfp804a	2.40942e-84	0.162258	0.921	0.877	4.99545e-80	No	Zfp804a
Lix1	2.56548e-84	0.200639	0.991	0.989	5.31901e-80	No	Lix1
BC053393	2.60148e-84	0.0636155	0.13	0.065	5.39365e-80	No	BC053393
Serpinb6a	3.86407e-84	0.194227	0.989	0.988	8.01138e-80	No	Serpinb6a
Mapk6	3.95421e-84	-0.247419	0.959	0.964	8.19826e-80	No	Mapk6
Wbp4	4.00145e-84	0.176501	0.995	0.993	8.29621e-80	No	Wbp4
Rab26	4.47064e-84	0.308308	0.992	0.99	9.26897e-80	Enrich	Rab26
Vasp	4.79512e-84	0.16112	0.839	0.788	9.94172e-80	No	Vasp
Hadhb	4.86681e-84	0.19803	0.984	0.984	1.00904e-79	No	Hadhb
Prkca	9.96445e-84	-0.346235	0.976	0.977	2.06593e-79	Deplete	Prkca
Cnnm4	1.16909e-83	0.204342	0.87	0.843	2.42388e-79	No	Cnnm4
Mgll	2.03385e-83	-0.289523	0.987	0.989	4.21677e-79	Deplete	Mgll
Hmgn2	2.51109e-83	0.180431	0.991	0.99	5.20625e-79	No	Hmgn2
Nsmce1	4.05413e-83	0.174693	0.988	0.984	8.40542e-79	No	Nsmce1
AI593442	7.72914e-83	-0.360361	0.989	0.989	1.60248e-78	Deplete	AI593442
Gspt2	9.88343e-83	0.167328	0.98	0.973	2.04913e-78	No	Gspt2
Gm12371	1.31739e-82	-0.548429	0.612	0.685	2.73135e-78	Deplete	Gm12371
Slco4c1	1.51448e-82	0.116026	0.479	0.377	3.13998e-78	No	Slco4c1
Fdps	1.51843e-82	0.226402	0.995	0.994	3.14817e-78	No	Fdps
Kcnc3	1.5419e-82	-0.353443	0.976	0.98	3.19683e-78	Deplete	Kcnc3
Lrrn4	1.69832e-82	0.0871315	0.311	0.213	3.52113e-78	No	Lrrn4
Acot5	2.02044e-82	-0.110287	0.208	0.305	4.18898e-78	No	Acot5
Tspo	2.12072e-82	0.119724	0.502	0.402	4.39688e-78	No	Tspo
Mpdz	2.29727e-82	0.227442	0.981	0.973	4.76293e-78	No	Mpdz
Cacna1e	2.91374e-82	0.217091	0.977	0.972	6.04106e-78	No	Cacna1e
Tspan11	3.40756e-82	-0.103046	0.141	0.231	7.06489e-78	No	Tspan11
Mcm6	4.04614e-82	0.205012	0.675	0.611	8.38887e-78	No	Mcm6
2610001J05Rik	4.34097e-82	0.189706	0.993	0.992	9.00013e-78	No	2610001J05Rik
Idi1	9.52721e-82	0.193923	0.973	0.97	1.97528e-77	No	Idi1
Gm10345	9.95461e-82	0.11105	0.428	0.334	2.06389e-77	No	Gm10345
Gm15417	1.06062e-81	-0.172624	0.253	0.343	2.19899e-77	No	Gm15417
Tmem28	1.09566e-81	0.154047	0.744	0.676	2.27164e-77	No	Tmem28
Tmem232	1.11721e-81	-0.21933	0.704	0.773	2.31631e-77	No	Tmem232
Rora	1.12373e-81	-0.44935	0.972	0.97	2.32982e-77	Deplete	Rora
Sc5d	1.25699e-81	0.190419	0.987	0.985	2.60611e-77	No	Sc5d
Camk2n2	1.47648e-81	-0.3373	0.797	0.857	3.06118e-77	Deplete	Camk2n2
Sipa1l2	1.95574e-81	-0.281565	0.754	0.807	4.05484e-77	Deplete	Sipa1l2
Pld5	2.1864e-81	-0.527264	0.309	0.421	4.53306e-77	Deplete	Pld5
Iqcb1	2.1954e-81	0.178714	0.989	0.989	4.55171e-77	No	Iqcb1
Tpm2	2.19794e-81	-0.131826	0.303	0.409	4.55699e-77	No	Tpm2
Grm1	2.2027e-81	0.28211	0.948	0.926	4.56686e-77	Enrich	Grm1
Mt2	2.97796e-81	0.182304	0.955	0.95	6.17421e-77	No	Mt2
Tmem43	3.11923e-81	0.168694	0.944	0.929	6.4671e-77	No	Tmem43
Tcap	3.60776e-81	-0.545527	0.745	0.808	7.47996e-77	Deplete	Tcap
Spag17	3.80833e-81	0.0437097	0.1	0.045	7.89581e-77	No	Spag17
Idh2	7.103e-81	0.181048	0.861	0.814	1.47266e-76	No	Idh2
Luzp1	9.35585e-81	-0.302577	0.981	0.981	1.93975e-76	Deplete	Luzp1
Fam46a	9.60444e-81	0.0908051	0.241	0.156	1.99129e-76	No	Fam46a
Ncam1	1.00214e-80	0.18189	0.995	0.994	2.07775e-76	No	Ncam1
Prtn3	1.07305e-80	0.312695	0.81	0.773	2.22475e-76	Enrich	Prtn3
Tcp11	1.14481e-80	0.0645515	0.172	0.099	2.37353e-76	No	Tcp11
Slc6a15	1.82032e-80	0.175916	0.977	0.975	3.77407e-76	No	Slc6a15
Gm4890	2.10426e-80	0.0800132	0.312	0.218	4.36277e-76	No	Gm4890
Rgs20	2.11803e-80	-0.211893	0.937	0.959	4.39131e-76	No	Rgs20
Arid5b	3.02567e-80	0.208827	0.992	0.99	6.27311e-76	No	Arid5b
Gpr149	3.26138e-80	-0.0830753	0.068	0.141	6.76182e-76	No	Gpr149
Xrcc4	3.33066e-80	0.16696	0.975	0.965	6.90546e-76	No	Xrcc4
Gpd2	3.4502e-80	0.18904	0.993	0.991	7.1533e-76	No	Gpd2
Lims1	3.49962e-80	0.180171	0.974	0.971	7.25577e-76	No	Lims1
Wnt7b	5.04998e-80	0.186227	0.914	0.887	1.04701e-75	No	Wnt7b
Dlg5	5.14703e-80	0.16324	0.748	0.681	1.06713e-75	No	Dlg5
Nans	5.64972e-80	0.193285	0.983	0.979	1.17136e-75	No	Nans
Wdr92	5.71687e-80	0.179548	0.941	0.924	1.18528e-75	No	Wdr92
Pdzrn3	6.091e-80	-0.302873	0.69	0.761	1.26285e-75	Deplete	Pdzrn3
Junb	7.31175e-80	0.395462	0.988	0.987	1.51594e-75	Enrich	Junb
Rab9b	8.81288e-80	0.181388	0.93	0.919	1.82717e-75	No	Rab9b
Gm14085	1.14029e-79	0.0460359	0.119	0.059	2.36415e-75	No	Gm14085
Telo2	1.38201e-79	0.202879	0.987	0.983	2.86533e-75	No	Telo2
Ass1	1.39936e-79	0.289439	0.986	0.984	2.90129e-75	Enrich	Ass1
Glrx2	1.72607e-79	0.203048	0.989	0.989	3.57866e-75	No	Glrx2
Ccdc13	1.88277e-79	0.114707	0.603	0.51	3.90354e-75	No	Ccdc13
Mum1l1	2.12122e-79	0.0941345	0.384	0.284	4.39793e-75	No	Mum1l1
Chst9	2.47743e-79	0.13011	0.299	0.211	5.13645e-75	No	Chst9
Ssbp3	2.5077e-79	0.211855	0.992	0.989	5.19921e-75	No	Ssbp3
Bhlhb9	2.61871e-79	0.165473	0.988	0.987	5.42936e-75	No	Bhlhb9
Sgpp2	2.83626e-79	-0.218328	0.431	0.525	5.88041e-75	No	Sgpp2
Arpc5	3.51096e-79	0.189927	0.994	0.993	7.27927e-75	No	Arpc5
Mapk11	4.32642e-79	-0.207261	0.968	0.974	8.96996e-75	No	Mapk11
Gm17396	6.22348e-79	-0.0859635	0.153	0.247	1.29031e-74	No	Gm17396
Drp2	7.44906e-79	-0.228135	0.952	0.957	1.54441e-74	No	Drp2
Gabrd	7.74812e-79	-0.29727	0.993	0.994	1.60642e-74	Deplete	Gabrd
Plekhh2	8.45426e-79	-0.14056	0.469	0.564	1.75282e-74	No	Plekhh2
BC048355	1.44117e-78	0.157607	0.911	0.886	2.98798e-74	No	BC048355
Krt12	1.57727e-78	-0.351471	0.96	0.963	3.27016e-74	Deplete	Krt12
Slc25a22	1.73555e-78	0.201608	0.992	0.992	3.59832e-74	No	Slc25a22
Gm16087	2.59647e-78	0.112002	0.263	0.173	5.38325e-74	No	Gm16087
Gm10451	2.83357e-78	-0.0890093	0.092	0.171	5.87484e-74	No	Gm10451
Nos3	2.86008e-78	0.161092	0.907	0.892	5.92979e-74	No	Nos3
Nudt4	3.25054e-78	-0.334247	0.985	0.986	6.73935e-74	Deplete	Nudt4
Etv1	3.36058e-78	0.211587	0.98	0.964	6.9675e-74	No	Etv1
Kcnk4	5.64904e-78	-0.188978	0.905	0.935	1.17122e-73	No	Kcnk4
Dlk1	1.03078e-77	0.0788584	0.195	0.12	2.13711e-73	No	Dlk1
Galntl1	1.21785e-77	0.234948	0.979	0.969	2.52496e-73	No	Galntl1
Six4	1.43457e-77	-0.108506	0.155	0.241	2.97429e-73	No	Six4
0610040F04Rik	1.46837e-77	-0.1226	0.434	0.536	3.04438e-73	No	0610040F04Rik
Gm17493	1.93868e-77	-0.142281	0.391	0.497	4.01947e-73	No	Gm17493
Ier5	2.67859e-77	-0.281625	0.969	0.975	5.55353e-73	Deplete	Ier5
Thap3	3.43762e-77	0.166113	0.99	0.988	7.12721e-73	No	Thap3
1810043G02Rik	3.61044e-77	0.162756	0.992	0.991	7.48552e-73	No	1810043G02Rik
Gins2	4.58674e-77	0.12793	0.481	0.388	9.50968e-73	No	Gins2
Pgam2	5.13644e-77	0.141104	0.752	0.664	1.06494e-72	No	Pgam2
Emid2	5.21647e-77	-0.175521	0.412	0.511	1.08153e-72	No	Emid2
Cryl1	6.03566e-77	0.182234	0.976	0.971	1.25137e-72	No	Cryl1
Phlda1	6.56312e-77	-0.460577	0.902	0.911	1.36073e-72	Deplete	Phlda1
Cd72	6.58358e-77	-0.103284	0.273	0.378	1.36497e-72	No	Cd72
Peli1	8.13818e-77	0.190449	0.984	0.978	1.68729e-72	No	Peli1
Rcan2	8.29767e-77	-0.414535	0.935	0.957	1.72036e-72	Deplete	Rcan2
Gm17717	9.33593e-77	0.0596678	0.208	0.128	1.93562e-72	No	Gm17717
Spag5	9.54392e-77	-0.204961	0.573	0.669	1.97874e-72	No	Spag5
Dact2	1.19778e-76	-0.295066	0.943	0.95	2.48336e-72	Deplete	Dact2
2310001H17Rik	1.31189e-76	0.0990953	0.158	0.091	2.71995e-72	No	2310001H17Rik
Smpd2	2.2334e-76	0.158708	0.919	0.895	4.63051e-72	No	Smpd2
Creb3l3	2.45816e-76	0.125084	0.66	0.578	5.09651e-72	No	Creb3l3
Lhpp	2.54208e-76	0.151366	0.917	0.878	5.2705e-72	No	Lhpp
Uchl3	2.55108e-76	0.180249	0.994	0.992	5.28915e-72	No	Uchl3
Yipf1	3.3695e-76	0.182203	0.991	0.99	6.98598e-72	No	Yipf1
Smpdl3b	4.01852e-76	0.14443	0.521	0.427	8.33161e-72	No	Smpdl3b
S100a1	4.3265e-76	-0.378236	0.907	0.915	8.97013e-72	Deplete	S100a1
Hsd3b7	4.63635e-76	0.130361	0.583	0.494	9.61255e-72	No	Hsd3b7
Kcnip2	7.53243e-76	-0.273871	0.946	0.955	1.5617e-71	Deplete	Kcnip2
N4bp2l1	1.05214e-75	0.184174	0.977	0.974	2.18141e-71	No	N4bp2l1
Fbxo34	1.32874e-75	-0.283911	0.985	0.986	2.75488e-71	Deplete	Fbxo34
Hsd17b10	1.48013e-75	0.192338	0.991	0.99	3.06876e-71	No	Hsd17b10
Cryba2	1.7466e-75	-0.113597	0.202	0.292	3.62123e-71	No	Cryba2
Npy	1.84981e-75	0.343811	0.944	0.941	3.83521e-71	Enrich	Npy
Commd1	2.26122e-75	0.177401	0.992	0.992	4.68818e-71	No	Commd1
Bank1	2.47671e-75	-0.113645	0.349	0.46	5.13497e-71	No	Bank1
Gabra5	2.93969e-75	0.277012	0.991	0.991	6.09486e-71	Enrich	Gabra5
Dus4l	3.10851e-75	0.149997	0.906	0.872	6.44488e-71	No	Dus4l
Cacng2	5.08097e-75	-0.231411	0.993	0.994	1.05344e-70	No	Cacng2
Ccdc126	5.69298e-75	0.160192	0.954	0.942	1.18033e-70	No	Ccdc126
Cabp1	7.03754e-75	-0.307506	0.98	0.979	1.45909e-70	Deplete	Cabp1
Esr1	7.19897e-75	0.169808	0.558	0.476	1.49256e-70	No	Esr1
Klhdc1	8.54033e-75	0.169018	0.94	0.931	1.77067e-70	No	Klhdc1
Gpc4	9.67024e-75	0.192048	0.721	0.657	2.00493e-70	No	Gpc4
Sirt5	1.03999e-74	0.163415	0.978	0.969	2.15621e-70	No	Sirt5
Mvk	1.36016e-74	0.194312	0.963	0.963	2.82001e-70	No	Mvk
Iqca	1.65737e-74	0.176257	0.5	0.413	3.43622e-70	No	Iqca
1700001L19Rik	1.747e-74	0.210053	0.994	0.992	3.62205e-70	No	1700001L19Rik
Slc22a3	2.10175e-74	-0.106906	0.191	0.285	4.35756e-70	No	Slc22a3
Lgals3bp	2.63008e-74	0.134458	0.406	0.317	5.45294e-70	No	Lgals3bp
1700027A23Rik	3.27958e-74	0.0834525	0.396	0.296	6.79955e-70	No	1700027A23Rik
Tmem2	3.86684e-74	0.178531	0.913	0.885	8.01713e-70	No	Tmem2
Prss35	4.11671e-74	0.310719	0.429	0.328	8.53518e-70	Enrich	Prss35
Atp1b2	4.83268e-74	-0.328062	0.968	0.968	1.00196e-69	Deplete	Atp1b2
Cast	5.80784e-74	-0.141908	0.481	0.567	1.20414e-69	No	Cast
1110002B05Rik	6.05369e-74	0.171841	0.988	0.986	1.25511e-69	No	1110002B05Rik
Lst1	6.63466e-74	0.1662	0.925	0.907	1.37557e-69	No	Lst1
Zdbf2	6.70427e-74	0.193496	0.937	0.929	1.39e-69	No	Zdbf2
Slc16a11	7.09529e-74	0.184462	0.968	0.963	1.47107e-69	No	Slc16a11
Bcap29	7.9594e-74	0.180666	0.993	0.99	1.65022e-69	No	Bcap29
Kif26b	7.98227e-74	0.104544	0.43	0.336	1.65496e-69	No	Kif26b
Capn3	1.13742e-73	0.204594	0.803	0.757	2.35822e-69	No	Capn3
Gpr4	1.15176e-73	0.111542	0.268	0.184	2.38793e-69	No	Gpr4
Stx16	1.73465e-73	0.164918	0.99	0.988	3.59645e-69	No	Stx16
Thsd7a	1.74696e-73	-0.577333	0.453	0.549	3.62197e-69	Deplete	Thsd7a
Hpcal1	1.89327e-73	0.47259	0.971	0.97	3.92532e-69	Enrich	Hpcal1
Znhit6	1.91395e-73	0.180441	0.983	0.981	3.96818e-69	No	Znhit6
Sult2b1	2.05624e-73	0.185629	0.987	0.986	4.26319e-69	No	Sult2b1
Tubb2a	2.06651e-73	0.184465	0.995	0.995	4.2845e-69	No	Tubb2a
Sfxn1	2.16501e-73	0.198575	0.993	0.99	4.48873e-69	No	Sfxn1
Wrb	2.43769e-73	0.170927	0.99	0.989	5.05406e-69	No	Wrb
Zfhx3	2.65646e-73	0.15081	0.524	0.421	5.50763e-69	No	Zfhx3
Enpp4	3.17413e-73	0.199374	0.952	0.939	6.58092e-69	No	Enpp4
Tspyl2	3.27567e-73	0.178035	0.989	0.987	6.79144e-69	No	Tspyl2
5033430I15Rik	3.83177e-73	-0.217564	0.639	0.717	7.94442e-69	No	5033430I15Rik
Rragb	4.14868e-73	0.152078	0.938	0.922	8.60145e-69	No	Rragb
Fam162a	4.71236e-73	0.162395	0.988	0.987	9.77013e-69	No	Fam162a
Cd164	5.11558e-73	0.195354	0.97	0.964	1.06061e-68	No	Cd164
Ugdh	5.66208e-73	0.150831	0.969	0.954	1.17392e-68	No	Ugdh
5930412G12Rik	6.09504e-73	-0.106938	0.153	0.239	1.26368e-68	No	5930412G12Rik
D930028M14Rik	6.18067e-73	0.0445545	0.121	0.062	1.28144e-68	No	D930028M14Rik
Scube1	6.45543e-73	-0.395479	0.817	0.854	1.3384e-68	Deplete	Scube1
Dfna5	7.57493e-73	0.159416	0.987	0.983	1.57051e-68	No	Dfna5
Aldh2	1.57173e-72	0.214952	0.973	0.967	3.25866e-68	No	Aldh2
Tfpt	3.37187e-72	0.159194	0.993	0.99	6.99089e-68	No	Tfpt
Pcbd2	3.65066e-72	0.139328	0.79	0.728	7.56891e-68	No	Pcbd2
Gpr45	4.97437e-72	0.164503	0.841	0.806	1.03134e-67	No	Gpr45
Wnt10a	4.99553e-72	-0.162204	0.43	0.516	1.03572e-67	No	Wnt10a
Onecut2	5.32193e-72	-0.205677	0.758	0.836	1.1034e-67	No	Onecut2
Synpo2	5.80884e-72	0.0622304	0.19	0.116	1.20435e-67	No	Synpo2
Mrps15	6.46879e-72	0.186547	0.991	0.991	1.34117e-67	No	Mrps15
Gmps	9.42053e-72	0.168702	0.994	0.992	1.95316e-67	No	Gmps
Tmem163	9.81922e-72	0.202074	0.36	0.269	2.03582e-67	No	Tmem163
Ppp4r1	9.90984e-72	-0.169021	0.782	0.823	2.05461e-67	No	Ppp4r1
Sec14l3	1.01147e-71	0.0804134	0.258	0.176	2.09707e-67	No	Sec14l3
Zbtb7b	1.09601e-71	-0.068307	0.106	0.185	2.27236e-67	No	Zbtb7b
Ehbp1l1	1.10956e-71	0.219264	0.991	0.988	2.30046e-67	No	Ehbp1l1
Ddr1	1.14413e-71	-0.194606	0.863	0.891	2.37213e-67	No	Ddr1
A930012L18Rik	1.34608e-71	-0.180459	0.713	0.787	2.79083e-67	No	A930012L18Rik
4930506M07Rik	1.36735e-71	0.17388	0.981	0.976	2.83494e-67	No	4930506M07Rik
Sc4mol	1.38422e-71	0.223572	0.992	0.99	2.8699e-67	No	Sc4mol
Lmcd1	1.79702e-71	-0.084345	0.286	0.387	3.72575e-67	No	Lmcd1
Baiap3	1.82121e-71	0.0843322	0.184	0.113	3.77592e-67	No	Baiap3
C530050E15Rik	4.60163e-71	0.141844	0.755	0.705	9.54057e-67	No	C530050E15Rik
F2	5.34248e-71	0.0702328	0.185	0.115	1.10766e-66	No	F2
Scd2	6.49348e-71	0.20613	0.994	0.993	1.34629e-66	No	Scd2
C730034F03Rik	1.09963e-70	0.135974	0.958	0.946	2.27987e-66	No	C730034F03Rik
Smyd3	1.11695e-70	0.240186	0.988	0.986	2.31577e-66	No	Smyd3
Rpa2	1.37671e-70	0.181775	0.977	0.97	2.85433e-66	No	Rpa2
2310003F16Rik	1.53071e-70	0.158171	0.994	0.993	3.17362e-66	No	2310003F16Rik
Dhx40	1.91421e-70	0.161053	0.957	0.938	3.96874e-66	No	Dhx40
Eci2	2.61228e-70	0.174518	0.969	0.964	5.41604e-66	No	Eci2
Dbc1	2.77048e-70	-0.240381	0.993	0.993	5.74404e-66	No	Dbc1
C130074G19Rik	2.92748e-70	-0.240991	0.842	0.88	6.06955e-66	No	C130074G19Rik
Qdpr	3.16119e-70	0.166146	0.99	0.989	6.5541e-66	No	Qdpr
Rchy1	5.57509e-70	0.156838	0.991	0.986	1.15588e-65	No	Rchy1
Oat	5.63408e-70	0.173055	0.992	0.992	1.16811e-65	No	Oat
Syngr2	1.03491e-69	0.12139	0.469	0.388	2.14569e-65	No	Syngr2
Efr3a	1.04792e-69	0.226973	0.991	0.989	2.17264e-65	No	Efr3a
Slc4a4	1.0616e-69	-0.257662	0.755	0.797	2.20102e-65	No	Slc4a4
Cpne4	1.25304e-69	-0.342572	0.981	0.976	2.59793e-65	Deplete	Cpne4
Banp	1.44849e-69	-0.334346	0.984	0.982	3.00316e-65	Deplete	Banp
Nop16	1.57494e-69	0.159986	0.985	0.982	3.26533e-65	No	Nop16
5730455O13Rik	1.60818e-69	0.162401	0.986	0.984	3.33425e-65	No	5730455O13Rik
Sema3e	1.90051e-69	0.244458	0.788	0.739	3.94032e-65	No	Sema3e
Synpr	2.33708e-69	-0.303626	0.938	0.948	4.84546e-65	Deplete	Synpr
Pygb	2.36855e-69	0.169306	0.947	0.932	4.91072e-65	No	Pygb
Col22a1	2.83766e-69	0.162505	0.77	0.727	5.88331e-65	No	Col22a1
2810432D09Rik	2.9792e-69	0.162261	0.991	0.988	6.17678e-65	No	2810432D09Rik
Smc2	3.11394e-69	0.143038	0.969	0.96	6.45612e-65	No	Smc2
Mphosph6	3.21261e-69	0.163234	0.987	0.985	6.66071e-65	No	Mphosph6
Ptrf	3.49526e-69	-0.0952119	0.204	0.294	7.24672e-65	No	Ptrf
Cd68	3.99992e-69	0.148169	0.634	0.537	8.29304e-65	No	Cd68
Nqo2	4.10996e-69	-0.127964	0.598	0.695	8.52118e-65	No	Nqo2
Ilk	4.11609e-69	0.178028	0.982	0.981	8.53389e-65	No	Ilk
Mesdc2	5.6558e-69	0.171511	0.993	0.991	1.17262e-64	No	Mesdc2
Pde8b	7.89038e-69	-0.25422	0.961	0.963	1.63591e-64	No	Pde8b
Snx10	8.11034e-69	0.176434	0.995	0.994	1.68152e-64	No	Snx10
Actl6b	8.15745e-69	0.172266	0.994	0.993	1.69128e-64	No	Actl6b
Npnt	8.93506e-69	-0.532183	0.431	0.526	1.85251e-64	Deplete	Npnt
Upf3b	1.49272e-68	0.156998	0.993	0.992	3.09485e-64	No	Upf3b
Erlin2	1.498e-68	0.153897	0.951	0.941	3.10581e-64	No	Erlin2
Gyg	1.52657e-68	0.177363	0.987	0.984	3.16505e-64	No	Gyg
Cflar	1.712e-68	0.333473	0.869	0.854	3.5495e-64	Enrich	Cflar
S1pr5	2.27467e-68	-0.0938883	0.315	0.415	4.71607e-64	No	S1pr5
Zfp566	2.76041e-68	0.148833	0.949	0.932	5.72315e-64	No	Zfp566
1110017D15Rik	3.08991e-68	0.130347	0.76	0.687	6.40631e-64	No	1110017D15Rik
Sh3gl3	3.28239e-68	0.191054	0.951	0.937	6.80537e-64	No	Sh3gl3
1110032A04Rik	3.54736e-68	-0.131241	0.251	0.341	7.35474e-64	No	1110032A04Rik
Ccdc137	3.59292e-68	0.142466	0.964	0.956	7.4492e-64	No	Ccdc137
AI987944	3.76718e-68	0.163875	0.839	0.812	7.81049e-64	No	AI987944
Zar1l	5.07641e-68	-0.129016	0.26	0.348	1.05249e-63	No	Zar1l
Tshz1	6.07031e-68	-0.354541	0.901	0.918	1.25856e-63	Deplete	Tshz1
Pip4k2c	6.91182e-68	-0.222427	0.989	0.989	1.43303e-63	No	Pip4k2c
Dnajc17	8.72251e-68	0.164337	0.982	0.979	1.80844e-63	No	Dnajc17
Haus4	1.13545e-67	0.0929636	0.294	0.206	2.35412e-63	No	Haus4
Mageh1	1.34242e-67	0.161273	0.991	0.99	2.78324e-63	No	Mageh1
Gm17455	1.44802e-67	0.0544023	0.197	0.124	3.00217e-63	No	Gm17455
Kcna2	1.50638e-67	-0.419378	0.81	0.874	3.12317e-63	Deplete	Kcna2
Ube2i	1.78443e-67	0.155034	0.993	0.991	3.69966e-63	No	Ube2i
Arl6	2.13902e-67	0.160765	0.992	0.991	4.43483e-63	No	Arl6
Adrbk2	2.41171e-67	0.157389	0.958	0.947	5.0002e-63	No	Adrbk2
Xkr8	2.64606e-67	0.0952294	0.421	0.331	5.48608e-63	No	Xkr8
1700007K13Rik	2.95575e-67	0.194119	0.93	0.907	6.12817e-63	No	1700007K13Rik
Traip	3.49583e-67	0.172788	0.929	0.922	7.24791e-63	No	Traip
Rph3al	3.74959e-67	0.0731971	0.256	0.175	7.77402e-63	No	Rph3al
Impdh2	3.88197e-67	0.154844	0.991	0.991	8.04849e-63	No	Impdh2
Ftsj2	4.26278e-67	0.183926	0.982	0.977	8.83803e-63	No	Ftsj2
Utp11l	4.92481e-67	0.164056	0.991	0.99	1.02106e-62	No	Utp11l
Kcnf1	7.13951e-67	0.180914	0.997	0.995	1.48023e-62	No	Kcnf1
Kctd10	7.63429e-67	0.147836	0.981	0.975	1.58282e-62	No	Kctd10
Mpped1	7.97015e-67	0.184783	0.992	0.991	1.65245e-62	No	Mpped1
Yap1	8.18352e-67	0.23328	0.829	0.8	1.69669e-62	No	Yap1
Rbms1	8.71118e-67	-0.191206	0.882	0.914	1.80609e-62	No	Rbms1
Hsbp1l1	8.93575e-67	-0.15507	0.449	0.533	1.85265e-62	No	Hsbp1l1
Atp5s	9.30462e-67	0.13387	0.963	0.951	1.92913e-62	No	Atp5s
3110040N11Rik	9.50771e-67	0.166616	0.984	0.978	1.97123e-62	No	3110040N11Rik
Fbln1	1.01376e-66	0.134039	0.326	0.246	2.10184e-62	No	Fbln1
Nos1	1.38321e-66	0.332229	0.853	0.816	2.86782e-62	Enrich	Nos1
Nefm	1.39304e-66	-0.287467	0.978	0.981	2.8882e-62	Deplete	Nefm
Atp6ap1l	1.45249e-66	0.182121	0.974	0.974	3.01145e-62	No	Atp6ap1l
Abcc8	2.39865e-66	-0.199428	0.828	0.845	4.97312e-62	No	Abcc8
Slco3a1	2.40667e-66	0.175843	0.98	0.975	4.98976e-62	No	Slco3a1
Commd7	2.42632e-66	0.159734	0.991	0.989	5.03048e-62	No	Commd7
Fam40b	2.4366e-66	-0.312966	0.501	0.573	5.0518e-62	Deplete	Fam40b
Gm16152	2.48973e-66	0.145502	0.928	0.905	5.16196e-62	No	Gm16152
Bcdin3d	2.81259e-66	0.164704	0.95	0.943	5.83133e-62	No	Bcdin3d
Tdrkh	2.82475e-66	0.173416	0.965	0.963	5.85655e-62	No	Tdrkh
Pafah1b3	3.57721e-66	0.19625	0.985	0.983	7.41663e-62	No	Pafah1b3
Rapgef6	4.29839e-66	0.168523	0.982	0.978	8.91184e-62	No	Rapgef6
Sox5	5.34994e-66	0.213921	0.976	0.975	1.1092e-61	No	Sox5
Slc7a3	5.73855e-66	0.179413	0.845	0.809	1.18977e-61	No	Slc7a3
Cdk19	5.76628e-66	-0.225863	0.948	0.954	1.19552e-61	No	Cdk19
Ccne1	6.24501e-66	-0.187655	0.85	0.887	1.29478e-61	No	Ccne1
Extl3	6.43036e-66	-0.295268	0.961	0.967	1.33321e-61	Deplete	Extl3
Suv39h1	6.4653e-66	0.15832	0.952	0.938	1.34045e-61	No	Suv39h1
Cadm1	9.74107e-66	0.184074	0.995	0.993	2.01962e-61	No	Cadm1
Vbp1	9.93559e-66	0.158632	0.993	0.992	2.05995e-61	No	Vbp1
Araf	1.05506e-65	0.149033	0.996	0.994	2.18746e-61	No	Araf
Slc46a2	1.0762e-65	0.090769	0.451	0.353	2.23129e-61	No	Slc46a2
Lbh	1.24243e-65	0.0859637	0.479	0.369	2.57593e-61	No	Lbh
Bmpr1b	1.28743e-65	0.11871	0.38	0.286	2.66922e-61	No	Bmpr1b
Muc15	1.52174e-65	-0.0598373	0.104	0.177	3.15502e-61	No	Muc15
Gm16894	1.73833e-65	0.158062	0.942	0.935	3.60408e-61	No	Gm16894
Cdkl4	1.78498e-65	0.247589	0.932	0.907	3.7008e-61	No	Cdkl4
Doc2b	2.1106e-65	0.288282	0.46	0.38	4.3759e-61	Enrich	Doc2b
Nrn1	2.14174e-65	-0.256538	0.993	0.992	4.44046e-61	No	Nrn1
Abcb6	2.76093e-65	0.134475	0.961	0.948	5.72423e-61	No	Abcb6
Sec16b	3.14586e-65	-0.0880401	0.314	0.413	6.52231e-61	No	Sec16b
Mterfd3	3.53877e-65	0.154063	0.976	0.97	7.33693e-61	No	Mterfd3
Hes6	3.65318e-65	0.172955	0.955	0.944	7.57414e-61	No	Hes6
Ifit3	3.7432e-65	-0.147948	0.512	0.608	7.76078e-61	No	Ifit3
Dscaml1	4.45436e-65	0.280526	0.712	0.628	9.23522e-61	Enrich	Dscaml1
Ppp1r3d	4.88159e-65	-0.121651	0.518	0.614	1.0121e-60	No	Ppp1r3d
Fam82b	5.03109e-65	0.153053	0.958	0.954	1.0431e-60	No	Fam82b
Tmem130	5.1912e-65	0.167699	0.99	0.987	1.07629e-60	No	Tmem130
Xpr1	6.58504e-65	0.179532	0.987	0.984	1.36528e-60	No	Xpr1
Gm13016	7.91615e-65	0.0851783	0.328	0.242	1.64126e-60	No	Gm13016
Pde2a	8.4045e-65	0.17809	0.993	0.993	1.74251e-60	No	Pde2a
Nrp2	8.79968e-65	0.178618	0.926	0.907	1.82444e-60	No	Nrp2
Atad2	9.04275e-65	-0.180102	0.837	0.874	1.87483e-60	No	Atad2
Pcdh8	9.23036e-65	0.296014	0.781	0.712	1.91373e-60	Enrich	Pcdh8
Rasd2	1.00988e-64	-0.216933	0.914	0.922	2.09379e-60	No	Rasd2
Rec8	1.18559e-64	0.126481	0.424	0.343	2.45808e-60	No	Rec8
Gm9493	1.23173e-64	0.148819	0.986	0.983	2.55374e-60	No	Gm9493
Nucb2	1.3315e-64	0.15642	0.989	0.987	2.76059e-60	No	Nucb2
Tle1	1.43875e-64	-0.211425	0.792	0.849	2.98296e-60	No	Tle1
Ccdc28a	1.46818e-64	0.162448	0.991	0.989	3.04397e-60	No	Ccdc28a
Gaa	1.81069e-64	0.181253	0.994	0.992	3.7541e-60	No	Gaa
Ccnc	2.00791e-64	0.147889	0.99	0.989	4.163e-60	No	Ccnc
Wdr44	2.01963e-64	0.183923	0.961	0.954	4.18729e-60	No	Wdr44
Mettl21d	2.07904e-64	-0.187946	0.966	0.97	4.31046e-60	No	Mettl21d
Fancl	2.10216e-64	0.158266	0.95	0.941	4.3584e-60	No	Fancl
Necab2	2.27659e-64	0.197317	0.788	0.709	4.72005e-60	No	Necab2
1190002H23Rik	2.45867e-64	-0.178759	0.455	0.526	5.09755e-60	No	1190002H23Rik
Vwa5a	2.55602e-64	-0.0999401	0.309	0.396	5.29941e-60	No	Vwa5a
C630043F03Rik	2.60873e-64	-0.124813	0.521	0.616	5.40868e-60	No	C630043F03Rik
Ngdn	2.62364e-64	0.151455	0.99	0.988	5.4396e-60	No	Ngdn
Mrpl38	2.68072e-64	0.150854	0.995	0.993	5.55793e-60	No	Mrpl38
Apaf1	3.15953e-64	0.28279	0.83	0.799	6.55065e-60	Enrich	Apaf1
Aff3	3.27777e-64	0.15099	0.961	0.954	6.7958e-60	No	Aff3
Pea15a	3.93405e-64	0.175806	0.995	0.994	8.15647e-60	No	Pea15a
Cluap1	5.49892e-64	0.155666	0.986	0.986	1.14009e-59	No	Cluap1
Slc3a2	5.67787e-64	0.219942	0.992	0.991	1.17719e-59	No	Slc3a2
Gm10116	5.98791e-64	0.186384	0.915	0.896	1.24147e-59	No	Gm10116
BC030499	5.99959e-64	-0.278838	0.903	0.924	1.2439e-59	Deplete	BC030499
Epha10	6.15671e-64	-0.280612	0.933	0.943	1.27647e-59	Deplete	Epha10
Ccdc30	7.04973e-64	0.13545	0.97	0.961	1.46162e-59	No	Ccdc30
5730469M10Rik	7.73141e-64	0.185193	0.992	0.99	1.60295e-59	No	5730469M10Rik
Pnrc1	8.91437e-64	0.159205	0.969	0.964	1.84822e-59	No	Pnrc1
Iqcj	9.66085e-64	-0.219019	0.661	0.725	2.00298e-59	No	Iqcj
Psmg3	1.24497e-63	0.152839	0.988	0.985	2.5812e-59	No	Psmg3
Bmp7	1.58491e-63	-0.0655761	0.123	0.198	3.28599e-59	No	Bmp7
Jph2	1.83087e-63	0.0588022	0.11	0.058	3.79594e-59	No	Jph2
Scara3	2.06656e-63	0.0859978	0.317	0.229	4.28459e-59	No	Scara3
Prr3	2.11881e-63	0.166982	0.984	0.982	4.39293e-59	No	Prr3
Pgrmc1	2.90462e-63	0.149766	0.996	0.995	6.02215e-59	No	Pgrmc1
Magel2	3.01918e-63	0.0697203	0.111	0.058	6.25966e-59	No	Magel2
Plxnd1	4.04781e-63	-0.366328	0.625	0.694	8.39233e-59	Deplete	Plxnd1
Gm16183	4.11722e-63	-0.109165	0.408	0.496	8.53623e-59	No	Gm16183
Krt2	4.33265e-63	0.149608	0.173	0.108	8.98288e-59	No	Krt2
Osbpl3	6.10678e-63	-0.290852	0.908	0.934	1.26612e-58	Deplete	Osbpl3
1110051M20Rik	7.13458e-63	0.160813	0.993	0.991	1.47921e-58	No	1110051M20Rik
Cdkn1a	7.26943e-63	-0.151682	0.964	0.968	1.50717e-58	No	Cdkn1a
Dusp26	7.36381e-63	0.168001	0.992	0.99	1.52674e-58	No	Dusp26
Gmpr2	8.13627e-63	0.150297	0.975	0.971	1.68689e-58	No	Gmpr2
D11Wsu47e	8.60334e-63	0.152584	0.907	0.9	1.78373e-58	No	D11Wsu47e
Ralgapa2	9.36948e-63	0.179769	0.953	0.938	1.94258e-58	No	Ralgapa2
Trim54	1.01802e-62	-0.0454784	0.048	0.105	2.11067e-58	No	Trim54
A330017A19Rik	1.25451e-62	0.171087	0.986	0.984	2.60097e-58	No	A330017A19Rik
Arhgef15	1.25918e-62	0.174994	0.963	0.948	2.61067e-58	No	Arhgef15
Cgrrf1	1.28507e-62	-0.195479	0.984	0.983	2.66434e-58	No	Cgrrf1
Tmem196	1.29952e-62	-0.122839	0.495	0.58	2.6943e-58	No	Tmem196
C430042M11Rik	1.3259e-62	-0.0782041	0.276	0.369	2.749e-58	No	C430042M11Rik
Cd200r1	1.32732e-62	-0.0547948	0.096	0.167	2.75193e-58	No	Cd200r1
2900005J15Rik	1.48655e-62	0.148156	0.908	0.885	3.08206e-58	No	2900005J15Rik
H2afy	1.78202e-62	0.164036	0.991	0.988	3.69466e-58	No	H2afy
Map6d1	1.95081e-62	-0.187278	0.817	0.848	4.0446e-58	No	Map6d1
Ccdc112	2.12433e-62	0.149254	0.958	0.944	4.40438e-58	No	Ccdc112
Dock9	2.31332e-62	0.19257	0.985	0.982	4.79621e-58	No	Dock9
Net1	2.40723e-62	-0.273164	0.912	0.927	4.99091e-58	Deplete	Net1
Tspan12	2.48354e-62	0.185912	0.645	0.563	5.14912e-58	No	Tspan12
Gm2000	2.93172e-62	0.163333	0.972	0.965	6.07833e-58	No	Gm2000
Mfsd9	3.13396e-62	0.105727	0.656	0.579	6.49765e-58	No	Mfsd9
9530008L14Rik	3.56726e-62	0.0939245	0.335	0.251	7.396e-58	No	9530008L14Rik
Cenpp	3.70364e-62	0.128598	0.699	0.639	7.67877e-58	No	Cenpp
D1Ertd622e	3.78889e-62	-0.23598	0.958	0.962	7.8555e-58	No	D1Ertd622e
Cdr2	3.79378e-62	-0.118741	0.452	0.544	7.86565e-58	No	Cdr2
Pnmal2	4.17498e-62	0.142362	0.989	0.985	8.65599e-58	No	Pnmal2
Klf5	4.31123e-62	0.207609	0.93	0.919	8.93848e-58	No	Klf5
Tbc1d4	4.44959e-62	-0.0705444	0.153	0.233	9.22534e-58	No	Tbc1d4
Pqlc3	4.74061e-62	0.11187	0.446	0.365	9.82871e-58	No	Pqlc3
RP23-71K9.1	5.0889e-62	-0.155869	0.728	0.781	1.05508e-57	No	RP23-71K9.1
Tmem159	6.07299e-62	0.222216	0.99	0.988	1.25911e-57	No	Tmem159
E130311K13Rik	6.18289e-62	0.145255	0.974	0.965	1.2819e-57	No	E130311K13Rik
Dok5	6.2643e-62	0.178431	0.99	0.988	1.29878e-57	No	Dok5
Fuca2	6.67351e-62	0.164609	0.984	0.981	1.38362e-57	No	Fuca2
Gulp1	7.78688e-62	0.0739478	0.169	0.104	1.61445e-57	No	Gulp1
Pak3	8.95296e-62	0.200181	0.993	0.991	1.85622e-57	No	Pak3
Hexb	9.41844e-62	0.146907	0.975	0.972	1.95272e-57	No	Hexb
Sh2d4a	9.81335e-62	-0.101707	0.114	0.187	2.0346e-57	No	Sh2d4a
Rgs13	1.01898e-61	0.30817	0.621	0.587	2.11266e-57	Enrich	Rgs13
Pfdn4	1.09025e-61	0.149254	0.994	0.994	2.26041e-57	No	Pfdn4
Gpr85	1.31156e-61	0.159205	0.99	0.987	2.71925e-57	No	Gpr85
Sgpp1	1.31722e-61	0.16027	0.963	0.955	2.731e-57	No	Sgpp1
Qk	1.43733e-61	0.191093	0.959	0.954	2.98003e-57	No	Qk
Hat1	1.86984e-61	0.160006	0.986	0.985	3.87674e-57	No	Hat1
Trem2	2.06785e-61	-0.18307	0.638	0.697	4.28727e-57	No	Trem2
Etnk2	2.2435e-61	-0.212635	0.769	0.836	4.65146e-57	No	Etnk2
Npy5r	2.44889e-61	-0.274234	0.818	0.875	5.07728e-57	Deplete	Npy5r
Pvrl4	2.48093e-61	-0.127822	0.438	0.527	5.1437e-57	No	Pvrl4
Cdkl1	2.62365e-61	0.18887	0.983	0.978	5.4396e-57	No	Cdkl1
2700097O09Rik	2.69313e-61	0.138581	0.977	0.97	5.58366e-57	No	2700097O09Rik
Nynrin	2.7346e-61	0.0885022	0.421	0.332	5.66964e-57	No	Nynrin
6820408C15Rik	2.89493e-61	0.11048	0.599	0.518	6.00206e-57	No	6820408C15Rik
Gm15663	3.17188e-61	-0.111871	0.336	0.427	6.57626e-57	No	Gm15663
Tspan1	3.24501e-61	0.108457	0.3	0.221	6.72789e-57	No	Tspan1
Angpt1	3.88495e-61	0.213481	0.631	0.565	8.05466e-57	No	Angpt1
Trit1	5.23064e-61	0.1467	0.958	0.95	1.08447e-56	No	Trit1
P4ha1	5.42014e-61	0.174944	0.981	0.98	1.12376e-56	No	P4ha1
Sstr2	5.43629e-61	0.0916188	0.878	0.807	1.12711e-56	No	Sstr2
Atp2b2	5.93144e-61	-0.20677	0.994	0.993	1.22977e-56	No	Atp2b2
Cnpy2	6.35902e-61	0.148536	0.993	0.992	1.31842e-56	No	Cnpy2
Thra	7.06633e-61	0.16185	0.996	0.994	1.46506e-56	No	Thra
2810468N07Rik	7.29512e-61	0.176677	0.969	0.959	1.5125e-56	No	2810468N07Rik
Plxdc2	1.08591e-60	0.24818	0.952	0.929	2.25141e-56	No	Plxdc2
Igfbp3	1.11994e-60	0.132435	0.757	0.7	2.32197e-56	No	Igfbp3
Acat2	1.23882e-60	0.17013	0.987	0.987	2.56844e-56	No	Acat2
Diap3	1.66295e-60	0.125488	0.688	0.616	3.4478e-56	No	Diap3
Slc25a37	1.76018e-60	-0.162042	0.788	0.836	3.64939e-56	No	Slc25a37
Htr2a	1.86871e-60	-0.182202	0.48	0.576	3.8744e-56	No	Htr2a
Mylk3	2.2092e-60	-0.256881	0.648	0.704	4.58034e-56	No	Mylk3
1700010I14Rik	2.47074e-60	0.0722678	0.325	0.24	5.12259e-56	No	1700010I14Rik
Relt	2.6759e-60	-0.225685	0.507	0.581	5.54795e-56	No	Relt
Pycr2	3.14274e-60	0.1576	0.989	0.986	6.51583e-56	No	Pycr2
Fam123a	3.5944e-60	0.167964	0.944	0.933	7.45227e-56	No	Fam123a
Arxes2	3.76753e-60	0.176949	0.993	0.991	7.81122e-56	No	Arxes2
Slc35a2	4.03889e-60	0.157563	0.982	0.979	8.37382e-56	No	Slc35a2
Osbpl1a	4.42943e-60	-0.215756	0.995	0.994	9.18353e-56	No	Osbpl1a
Anapc7	5.02887e-60	0.153318	0.985	0.98	1.04264e-55	No	Anapc7
Rnf150	6.19599e-60	0.194445	0.981	0.982	1.28462e-55	No	Rnf150
Espn	6.8679e-60	-0.173734	0.452	0.543	1.42392e-55	No	Espn
Zfp28	7.06356e-60	0.116348	0.726	0.666	1.46449e-55	No	Zfp28
Sytl1	7.62114e-60	-0.0638151	0.12	0.194	1.58009e-55	No	Sytl1
Haus7	8.15619e-60	0.145887	0.965	0.962	1.69102e-55	No	Haus7
Cdk2ap1	8.74397e-60	-0.235968	0.859	0.879	1.81289e-55	No	Cdk2ap1
Ccdc39	8.93383e-60	0.152503	0.969	0.959	1.85225e-55	No	Ccdc39
Rab3il1	9.84711e-60	0.0825019	0.37	0.287	2.0416e-55	No	Rab3il1
Sftpc	1.44036e-59	-0.139842	0.458	0.54	2.9863e-55	No	Sftpc
Apex1	1.78728e-59	0.152762	0.993	0.992	3.70558e-55	No	Apex1
Rai14	1.95842e-59	0.203732	0.742	0.7	4.06038e-55	No	Rai14
Gm15270	2.24115e-59	0.309143	0.507	0.426	4.64658e-55	Enrich	Gm15270
Far2	2.31785e-59	0.21077	0.902	0.886	4.8056e-55	No	Far2
Ufd1l	2.33501e-59	0.146093	0.99	0.988	4.84117e-55	No	Ufd1l
Slc31a2	3.039e-59	0.151099	0.958	0.949	6.30077e-55	No	Slc31a2
Gprin3	3.4719e-59	0.179227	0.794	0.754	7.19829e-55	No	Gprin3
Slc7a4	3.60343e-59	0.158916	0.992	0.991	7.47099e-55	No	Slc7a4
Robo1	3.65318e-59	0.324896	0.863	0.824	7.57414e-55	Enrich	Robo1
Btg3	3.81672e-59	0.177648	0.783	0.727	7.9132e-55	No	Btg3
Surf4	4.06929e-59	0.158478	0.984	0.981	8.43685e-55	No	Surf4
Gcnt2	4.55912e-59	-0.194492	0.765	0.825	9.45242e-55	No	Gcnt2
Ptprf	4.56282e-59	0.226191	0.986	0.98	9.46009e-55	No	Ptprf
Spag8	5.32781e-59	0.0892077	0.433	0.351	1.10461e-54	No	Spag8
Edil3	7.03698e-59	-0.238581	0.976	0.976	1.45898e-54	No	Edil3
Gm13601	7.21893e-59	-0.129561	0.495	0.587	1.4967e-54	No	Gm13601
Ip6k2	7.77144e-59	0.157082	0.992	0.991	1.61125e-54	No	Ip6k2
Hpcal4	8.34829e-59	0.180177	0.994	0.994	1.73085e-54	No	Hpcal4
Edc3	9.56195e-59	0.14354	0.979	0.974	1.98248e-54	No	Edc3
Pdzd2	9.99496e-59	0.232619	0.926	0.901	2.07226e-54	No	Pdzd2
Scml4	1.00537e-58	0.092678	0.473	0.391	2.08443e-54	No	Scml4
Mpp3	1.18524e-58	-0.204915	0.983	0.981	2.45736e-54	No	Mpp3
Lyrm2	1.18807e-58	0.15449	0.989	0.986	2.46322e-54	No	Lyrm2
A830036E02Rik	1.32857e-58	-0.259697	0.873	0.906	2.75453e-54	No	A830036E02Rik
Il12a	1.33124e-58	-0.141511	0.796	0.864	2.76005e-54	No	Il12a
H2-M3	1.46044e-58	-0.171463	0.553	0.631	3.02793e-54	No	H2-M3
Nkap	1.74259e-58	0.148844	0.988	0.987	3.61291e-54	No	Nkap
Odf2	2.08113e-58	0.159426	0.989	0.988	4.31481e-54	No	Odf2
Agt	2.12782e-58	-0.0776856	0.322	0.42	4.41161e-54	No	Agt
Usp43	2.23879e-58	-0.122138	0.523	0.615	4.64168e-54	No	Usp43
Steap2	3.15208e-58	-0.247051	0.375	0.453	6.53521e-54	No	Steap2
Cdc25c	3.80044e-58	0.250505	0.119	0.066	7.87944e-54	No	Cdc25c
A830009L08Rik	4.25289e-58	-0.28289	0.93	0.946	8.81752e-54	Deplete	A830009L08Rik
Tox	5.73319e-58	0.251152	0.971	0.981	1.18866e-53	No	Tox
Gm5879	6.00313e-58	0.131268	0.974	0.972	1.24463e-53	No	Gm5879
Foxp2	6.19535e-58	0.166167	0.7	0.615	1.28448e-53	No	Foxp2
Zfp831	6.97279e-58	0.128161	0.91	0.869	1.44567e-53	No	Zfp831
Ankrd34c	7.91304e-58	-0.124448	0.476	0.555	1.64061e-53	No	Ankrd34c
Otud3	8.77255e-58	-0.10044	0.439	0.53	1.81881e-53	No	Otud3
Trappc5	9.31778e-58	0.154887	0.993	0.991	1.93185e-53	No	Trappc5
0610009B22Rik	9.41548e-58	0.145411	0.994	0.992	1.95211e-53	No	0610009B22Rik
Il1rapl1	9.48076e-58	-0.293591	0.987	0.986	1.96565e-53	Deplete	Il1rapl1
Macrod2	1.02592e-57	0.176638	0.992	0.99	2.12703e-53	No	Macrod2
Dnajc9	1.14182e-57	0.162318	0.99	0.989	2.36734e-53	No	Dnajc9
Tmsb15b1	1.17374e-57	0.136176	0.949	0.942	2.43352e-53	No	Tmsb15b1
Vgf	1.3291e-57	-0.189274	0.956	0.966	2.75561e-53	No	Vgf
Armcx4	1.35318e-57	0.154244	0.97	0.966	2.80555e-53	No	Armcx4
Frmd4a	1.40665e-57	0.168554	0.982	0.976	2.91641e-53	No	Frmd4a
Zscan18	1.45755e-57	0.162189	0.94	0.929	3.02194e-53	No	Zscan18
Zfp524	1.49888e-57	0.13968	0.891	0.869	3.10763e-53	No	Zfp524
2410004N09Rik	1.804e-57	0.138143	0.947	0.927	3.74023e-53	No	2410004N09Rik
Crym	1.86465e-57	0.272876	0.994	0.993	3.86598e-53	Enrich	Crym
Endou	1.882e-57	-0.12739	0.092	0.157	3.90195e-53	No	Endou
Fam49a	1.99763e-57	0.174322	0.994	0.993	4.14169e-53	No	Fam49a
Morn4	2.08038e-57	0.154043	0.988	0.984	4.31324e-53	No	Morn4
Gm9866	2.08356e-57	0.206159	0.986	0.985	4.31984e-53	No	Gm9866
Rnaseh2c	2.23975e-57	0.151701	0.992	0.989	4.64368e-53	No	Rnaseh2c
Rab9	2.33483e-57	0.153566	0.992	0.99	4.84081e-53	No	Rab9
Farsb	2.53433e-57	0.145658	0.991	0.989	5.25444e-53	No	Farsb
Ift74	2.77393e-57	0.149999	0.99	0.988	5.75119e-53	No	Ift74
1500011H22Rik	2.81149e-57	0.162733	0.988	0.986	5.82906e-53	No	1500011H22Rik
Trps1	2.97893e-57	-0.283372	0.87	0.884	6.17621e-53	Deplete	Trps1
Grin2b	3.06393e-57	0.0722508	0.999	0.999	6.35245e-53	No	Grin2b
Arhgdia	3.08841e-57	0.146701	0.995	0.993	6.4032e-53	No	Arhgdia
A830093I24Rik	3.29468e-57	0.0958548	0.442	0.364	6.83085e-53	No	A830093I24Rik
Asb2	3.59395e-57	-0.0831912	0.197	0.275	7.45133e-53	No	Asb2
Taok3	4.10628e-57	0.157665	0.995	0.993	8.51355e-53	No	Taok3
Btbd3	4.11142e-57	-0.356089	0.962	0.963	8.52421e-53	Deplete	Btbd3
Hspb11	4.32413e-57	0.148347	0.988	0.985	8.96523e-53	No	Hspb11
Fchsd1	4.46953e-57	0.119818	0.625	0.554	9.26668e-53	No	Fchsd1
Fam159b	4.75323e-57	0.0964421	0.414	0.326	9.85488e-53	No	Fam159b
Gsto1	4.82868e-57	0.157369	0.992	0.99	1.00113e-52	No	Gsto1
Fpgs	5.2996e-57	0.12871	0.776	0.73	1.09877e-52	No	Fpgs
Tbkbp1	5.38989e-57	0.136075	0.836	0.803	1.11749e-52	No	Tbkbp1
C2cd4c	5.48144e-57	0.229675	0.941	0.925	1.13647e-52	No	C2cd4c
B2m	6.03218e-57	-0.223549	0.992	0.991	1.25065e-52	No	B2m
1810020D17Rik	6.40406e-57	0.15845	0.991	0.99	1.32775e-52	No	1810020D17Rik
Snrnp25	6.41659e-57	0.155163	0.99	0.99	1.33035e-52	No	Snrnp25
Psmc3ip	6.87051e-57	0.146693	0.83	0.782	1.42446e-52	No	Psmc3ip
Syne2	7.18353e-57	0.120863	0.871	0.84	1.48936e-52	No	Syne2
Lsp1	7.19965e-57	0.298952	0.708	0.642	1.4927e-52	Enrich	Lsp1
Rnf149	7.34899e-57	0.151735	0.978	0.97	1.52367e-52	No	Rnf149
Cbr4	7.90178e-57	0.160168	0.982	0.976	1.63828e-52	No	Cbr4
Dio3	8.28198e-57	0.196287	0.394	0.319	1.7171e-52	No	Dio3
Akap13	8.61086e-57	0.152961	0.89	0.869	1.78529e-52	No	Akap13
Fam155a	1.01956e-56	0.143381	0.964	0.951	2.11386e-52	No	Fam155a
Pml	1.03618e-56	-0.135075	0.79	0.828	2.14832e-52	No	Pml
Mrps22	1.0384e-56	0.154122	0.988	0.984	2.15291e-52	No	Mrps22
Clip4	1.34274e-56	0.1661	0.963	0.951	2.7839e-52	No	Clip4
Lsm12	1.40169e-56	0.156593	0.987	0.983	2.90613e-52	No	Lsm12
Izumo4	1.40613e-56	0.140126	0.989	0.988	2.91532e-52	No	Izumo4
Kcnk2	1.46738e-56	-0.54251	0.738	0.783	3.04231e-52	Deplete	Kcnk2
Fggy	1.49624e-56	0.145662	0.963	0.953	3.10215e-52	No	Fggy
P4ha2	1.524e-56	0.162572	0.914	0.895	3.15971e-52	No	P4ha2
Zfp580	1.56079e-56	0.133876	0.906	0.886	3.23599e-52	No	Zfp580
Ccdc90a	1.59407e-56	0.108319	0.717	0.653	3.30499e-52	No	Ccdc90a
Fras1	1.66038e-56	0.204596	0.86	0.841	3.44248e-52	No	Fras1
Cir1	1.70889e-56	0.155573	0.994	0.993	3.54304e-52	No	Cir1
Cct4	1.83893e-56	0.148483	0.995	0.993	3.81264e-52	No	Cct4
Ttc35	1.97189e-56	0.151994	0.993	0.994	4.08832e-52	No	Ttc35
Cyp7b1	2.02836e-56	0.14602	0.93	0.909	4.20541e-52	No	Cyp7b1
Hmgcr	2.09974e-56	0.174807	0.993	0.99	4.3534e-52	No	Hmgcr
2900041M22Rik	2.19427e-56	0.129453	0.707	0.636	4.54938e-52	No	2900041M22Rik
Nfia	2.23302e-56	0.279096	0.951	0.946	4.62971e-52	Enrich	Nfia
Fam195a	2.31699e-56	0.132581	0.914	0.893	4.80381e-52	No	Fam195a
Hspa13	2.32251e-56	0.168512	0.978	0.975	4.81526e-52	No	Hspa13
Klhl25	2.33077e-56	0.13417	0.654	0.598	4.83239e-52	No	Klhl25
Cacng8	2.44132e-56	0.110256	0.758	0.691	5.06159e-52	No	Cacng8
Smcr7	2.53605e-56	0.135699	0.957	0.952	5.25799e-52	No	Smcr7
Atp1a1	2.8713e-56	-0.202665	0.996	0.994	5.95307e-52	No	Atp1a1
Bmp8a	3.37984e-56	-0.0453474	0.057	0.113	7.00743e-52	No	Bmp8a
Eif2b3	3.4373e-56	0.155605	0.984	0.983	7.12654e-52	No	Eif2b3
2310003L22Rik	3.58887e-56	0.135377	0.991	0.988	7.44081e-52	No	2310003L22Rik
Pofut1	3.62827e-56	0.127015	0.925	0.9	7.52249e-52	No	Pofut1
Ak1	3.99242e-56	0.139503	0.995	0.993	8.27748e-52	No	Ak1
Pln	4.28199e-56	0.0959036	0.105	0.056	8.87786e-52	No	Pln
Tmem9	4.30849e-56	0.145775	0.992	0.992	8.9328e-52	No	Tmem9
Bend5	4.44657e-56	0.254097	0.966	0.965	9.21907e-52	No	Bend5
AW047730	4.53396e-56	-0.115158	0.499	0.572	9.40026e-52	No	AW047730
Ecsit	4.54173e-56	0.151249	0.991	0.989	9.41637e-52	No	Ecsit
Epha4	4.9323e-56	-0.263086	0.984	0.987	1.02261e-51	Deplete	Epha4
Agmat	5.78116e-56	-0.152718	0.141	0.215	1.19861e-51	No	Agmat
Sat2	6.01805e-56	0.143804	0.981	0.978	1.24772e-51	No	Sat2
Zfp459	6.04242e-56	-0.119773	0.615	0.698	1.25277e-51	No	Zfp459
A830018L16Rik	6.11436e-56	0.172871	0.989	0.989	1.26769e-51	No	A830018L16Rik
Frmd4b	6.96282e-56	0.0827437	0.42	0.336	1.4436e-51	No	Frmd4b
Rnf5	7.13754e-56	0.153532	0.994	0.992	1.47983e-51	No	Rnf5
Sla	7.45482e-56	0.422347	0.418	0.334	1.54561e-51	Enrich	Sla
Clstn2	7.66493e-56	0.147345	0.97	0.964	1.58917e-51	No	Clstn2
Ccdc34	8.26938e-56	0.162868	0.986	0.983	1.71449e-51	No	Ccdc34
Pdgfc	1.15213e-55	0.149096	0.86	0.812	2.3887e-51	No	Pdgfc
Igbp1b	1.23634e-55	0.0777472	0.343	0.262	2.56331e-51	No	Igbp1b
Hspa1a	1.5981e-55	0.189485	0.977	0.968	3.31335e-51	No	Hspa1a
Klhl1	2.09038e-55	0.0590329	0.204	0.134	4.33399e-51	No	Klhl1
Mrpl9	2.13153e-55	0.154442	0.987	0.984	4.4193e-51	No	Mrpl9
Grn	2.18993e-55	0.180554	0.987	0.986	4.54039e-51	No	Grn
Pou6f1	2.24871e-55	-0.199224	0.91	0.917	4.66224e-51	No	Pou6f1
Lass5	2.34418e-55	0.14743	0.987	0.984	4.86019e-51	No	Lass5
Mettl11a	2.49064e-55	0.151937	0.994	0.992	5.16385e-51	No	Mettl11a
Nipal3	2.88953e-55	0.189041	0.982	0.98	5.99085e-51	No	Nipal3
Efemp1	3.32763e-55	-0.0859915	0.26	0.344	6.89918e-51	No	Efemp1
A330070K13Rik	3.71293e-55	0.132732	0.244	0.172	7.69801e-51	No	A330070K13Rik
Cldn25	4.02299e-55	0.146171	0.995	0.994	8.34087e-51	No	Cldn25
Dagla	4.07139e-55	-0.161345	0.96	0.965	8.44121e-51	No	Dagla
Rit1	4.40844e-55	0.1556	0.992	0.99	9.14002e-51	No	Rit1
Msrb2	7.26149e-55	0.152852	0.988	0.988	1.50552e-50	No	Msrb2
Orc5	7.5623e-55	0.135487	0.985	0.982	1.56789e-50	No	Orc5
Aldh1a1	8.2001e-55	-0.144382	0.691	0.75	1.70013e-50	No	Aldh1a1
Gm15201	8.24617e-55	0.118497	0.843	0.803	1.70968e-50	No	Gm15201
St6gal1	8.82646e-55	0.126914	0.669	0.605	1.82999e-50	No	St6gal1
Gm16836	9.73431e-55	-0.203633	0.968	0.969	2.01822e-50	No	Gm16836
Slc35f4	9.78887e-55	0.194754	0.964	0.959	2.02953e-50	No	Slc35f4
Syce3	9.87381e-55	0.0486965	0.157	0.099	2.04714e-50	No	Syce3
Ccnd1	9.90645e-55	-0.234413	0.921	0.951	2.0539e-50	No	Ccnd1
2410091C18Rik	1.03685e-54	0.142826	0.992	0.99	2.14971e-50	No	2410091C18Rik
Ift140	1.75166e-54	0.130701	0.852	0.829	3.63171e-50	No	Ift140
A630023P12Rik	1.83935e-54	0.139715	0.675	0.604	3.81352e-50	No	A630023P12Rik
Rbfox3	1.91165e-54	-0.181064	0.994	0.993	3.96342e-50	No	Rbfox3
Fads2	2.00002e-54	0.122717	0.71	0.66	4.14664e-50	No	Fads2
Ankrd33b	2.04345e-54	-0.185985	0.958	0.964	4.23669e-50	No	Ankrd33b
Tm6sf1	2.68814e-54	-0.147053	0.838	0.874	5.57332e-50	No	Tm6sf1
Tmem179	2.83556e-54	0.155185	0.993	0.992	5.87897e-50	No	Tmem179
Pvrl3	2.98653e-54	-0.310766	0.713	0.76	6.19197e-50	Deplete	Pvrl3
Tmem65	3.59274e-54	-0.300841	0.962	0.967	7.44883e-50	Deplete	Tmem65
Ikzf2	3.64033e-54	0.182232	0.611	0.528	7.54749e-50	No	Ikzf2
Rasa4	4.03967e-54	-0.167563	0.35	0.421	8.37545e-50	No	Rasa4
Dpm3	4.41162e-54	0.156261	0.991	0.989	9.14661e-50	No	Dpm3
Osbp2	4.47704e-54	-0.294799	0.969	0.968	9.28225e-50	Deplete	Osbp2
Nav1	4.6348e-54	0.221191	0.989	0.981	9.60932e-50	No	Nav1
Usp51	5.21714e-54	0.0960338	0.259	0.188	1.08167e-49	No	Usp51
Rufy1	5.5558e-54	0.163549	0.982	0.975	1.15188e-49	No	Rufy1
Snx16	6.38135e-54	0.167778	0.991	0.99	1.32305e-49	No	Snx16
A330009N23Rik	7.85238e-54	-0.192263	0.964	0.962	1.62803e-49	No	A330009N23Rik
Npas4	7.87498e-54	0.324764	0.964	0.956	1.63272e-49	Enrich	Npas4
Clcn6	8.00746e-54	0.151648	0.988	0.983	1.66019e-49	No	Clcn6
Kdm6b	8.58564e-54	0.118625	0.844	0.807	1.78006e-49	No	Kdm6b
B3galt5	8.74795e-54	0.199696	0.476	0.413	1.81371e-49	No	B3galt5
Haus8	8.94922e-54	0.146829	0.94	0.93	1.85544e-49	No	Haus8
Thyn1	9.67952e-54	0.142866	0.994	0.993	2.00685e-49	No	Thyn1
2610528E23Rik	1.20737e-53	0.153314	0.984	0.982	2.50325e-49	No	2610528E23Rik
Nthl1	1.23031e-53	0.129109	0.839	0.809	2.5508e-49	No	Nthl1
Ctsf	1.2498e-53	0.15335	0.985	0.981	2.5912e-49	No	Ctsf
Ptprm	1.44995e-53	-0.312348	0.399	0.468	3.00618e-49	Deplete	Ptprm
Nkain3	1.72783e-53	0.1943	0.803	0.761	3.5823e-49	No	Nkain3
Sema4b	1.75597e-53	0.107293	0.715	0.661	3.64066e-49	No	Sema4b
C1d	2.09939e-53	0.135373	0.995	0.993	4.35267e-49	No	C1d
Fstl1	2.2627e-53	0.21155	0.952	0.944	4.69126e-49	No	Fstl1
Tm4sf5	2.81303e-53	0.096398	0.553	0.479	5.83226e-49	No	Tm4sf5
1500011B03Rik.1	2.84158e-53	0.123838	0.888	0.858	5.89144e-49	No	1500011B03Rik.1
Jam2	4.75234e-53	-0.17828	0.573	0.636	9.85303e-49	No	Jam2
Hunk	4.85157e-53	-0.188756	0.759	0.789	1.00588e-48	No	Hunk
Gpr126	5.27989e-53	-0.14829	0.353	0.444	1.09468e-48	No	Gpr126
Zfp296	6.82136e-53	-0.176471	0.826	0.87	1.41427e-48	No	Zfp296
Cenpt	7.61658e-53	0.137767	0.978	0.975	1.57915e-48	No	Cenpt
Klhl24	7.92882e-53	0.139868	0.978	0.976	1.64388e-48	No	Klhl24
Mybpc3	8.14737e-53	-0.0376297	0.049	0.101	1.68919e-48	No	Mybpc3
Fgfr1	8.48036e-53	0.308751	0.635	0.566	1.75823e-48	Enrich	Fgfr1
Snx32	9.16426e-53	0.132408	0.993	0.992	1.90003e-48	No	Snx32
Ech1	9.32488e-53	0.18415	0.989	0.988	1.93333e-48	No	Ech1
Atg10	9.47818e-53	0.136317	0.984	0.983	1.96511e-48	No	Atg10
Ccdc51	9.59369e-53	0.138743	0.935	0.922	1.98906e-48	No	Ccdc51
Klf4	9.70915e-53	0.120025	0.58	0.517	2.013e-48	No	Klf4
Klhl3	9.72158e-53	0.132624	0.927	0.918	2.01557e-48	No	Klhl3
Hpca	1.02235e-52	-0.21603	0.994	0.993	2.11965e-48	No	Hpca
Gm13306	1.06287e-52	0.0962735	0.309	0.235	2.20364e-48	No	Gm13306
Ky	1.08953e-52	-0.0417269	0.08	0.141	2.25891e-48	No	Ky
2810442I21Rik	1.22619e-52	0.0339641	0.101	0.055	2.54226e-48	No	2810442I21Rik
Zmym1	1.25945e-52	0.138164	0.981	0.974	2.61121e-48	No	Zmym1
Igsf3	1.28698e-52	-0.244423	0.839	0.863	2.6683e-48	No	Igsf3
Pmvk	1.47689e-52	0.142482	0.992	0.991	3.06204e-48	No	Pmvk
Dap	1.50927e-52	0.120323	0.727	0.679	3.12916e-48	No	Dap
Bckdha	1.52546e-52	0.141358	0.981	0.983	3.16275e-48	No	Bckdha
Adh5	1.61812e-52	0.142229	0.99	0.991	3.35485e-48	No	Adh5
Nipsnap3b	1.63463e-52	0.176998	0.976	0.972	3.38909e-48	No	Nipsnap3b
Abhd14a	1.95052e-52	0.167221	0.992	0.991	4.04402e-48	No	Abhd14a
Wdr53	2.02672e-52	0.128196	0.981	0.975	4.202e-48	No	Wdr53
Mrpl23	2.10154e-52	0.128663	0.995	0.994	4.35713e-48	No	Mrpl23
Sstr4	2.24935e-52	0.101722	0.6	0.508	4.66357e-48	No	Sstr4
Degs1	2.58884e-52	0.146408	0.99	0.99	5.36745e-48	No	Degs1
Txnl1	2.6289e-52	0.145355	0.994	0.994	5.4505e-48	No	Txnl1
Hddc2	2.80896e-52	0.166992	0.989	0.988	5.82381e-48	No	Hddc2
Zmiz1	2.84709e-52	0.131869	0.952	0.941	5.90288e-48	No	Zmiz1
Tatdn1	3.21336e-52	0.116357	0.965	0.959	6.66226e-48	No	Tatdn1
Col9a3	3.26281e-52	0.0746401	0.256	0.184	6.76479e-48	No	Col9a3
Eny2	3.34623e-52	0.13504	0.993	0.993	6.93774e-48	No	Eny2
Wls	3.54583e-52	-0.146647	0.897	0.921	7.35157e-48	No	Wls
Rpp30	4.09849e-52	0.130248	0.986	0.985	8.49739e-48	No	Rpp30
Cdh5	4.18126e-52	0.0425034	0.167	0.107	8.66901e-48	No	Cdh5
Tbca	4.24366e-52	0.130396	0.995	0.994	8.79837e-48	No	Tbca
Lrrc55	4.44161e-52	-0.142191	0.604	0.697	9.2088e-48	No	Lrrc55
Acvr1c	4.54896e-52	-0.248541	0.882	0.91	9.43136e-48	No	Acvr1c
Slc44a4	5.1635e-52	-0.0950984	0.419	0.508	1.07055e-47	No	Slc44a4
Ric8	5.32401e-52	0.1603	0.992	0.989	1.10383e-47	No	Ric8
Spag7	6.35556e-52	0.140041	0.994	0.993	1.3177e-47	No	Spag7
Golga7b	6.83225e-52	-0.197088	0.99	0.988	1.41653e-47	No	Golga7b
Ttc12	7.07644e-52	0.0464484	0.152	0.095	1.46716e-47	No	Ttc12
Fam69a	8.49289e-52	0.127538	0.984	0.979	1.76083e-47	No	Fam69a
Fam3a	9.13718e-52	0.128394	0.975	0.973	1.89441e-47	No	Fam3a
Ppfia1	9.24357e-52	0.137976	0.894	0.867	1.91647e-47	No	Ppfia1
Aifm2	9.51159e-52	0.0819887	0.422	0.34	1.97204e-47	No	Aifm2
Esyt3	1.01822e-51	0.0664063	0.129	0.078	2.11108e-47	No	Esyt3
Neurl1b	1.01992e-51	0.139756	0.911	0.896	2.1146e-47	No	Neurl1b
Tgfb1i1	1.0404e-51	0.148608	0.941	0.934	2.15707e-47	No	Tgfb1i1
Nagk	1.06004e-51	0.151426	0.993	0.991	2.19778e-47	No	Nagk
Polr2d	1.07572e-51	0.137931	0.985	0.986	2.2303e-47	No	Polr2d
Stk33	1.15134e-51	0.115437	0.395	0.32	2.38708e-47	No	Stk33
Impdh1	1.23541e-51	-0.144702	0.969	0.97	2.56138e-47	No	Impdh1
Glra3	1.29874e-51	0.166505	0.553	0.488	2.69269e-47	No	Glra3
Rab33b	1.37957e-51	0.150183	0.955	0.946	2.86025e-47	No	Rab33b
Tra2b	1.40429e-51	0.12712	0.994	0.992	2.91152e-47	No	Tra2b
Vgll3	1.4274e-51	0.0844696	0.168	0.11	2.95942e-47	No	Vgll3
Nup35	1.46045e-51	0.121291	0.97	0.961	3.02794e-47	No	Nup35
Lgals8	1.47563e-51	0.1286	0.923	0.914	3.05943e-47	No	Lgals8
Hn1l	2.01037e-51	0.0914916	0.526	0.449	4.1681e-47	No	Hn1l
Myo19	2.13468e-51	-0.132787	0.641	0.701	4.42583e-47	No	Myo19
Pigf	2.35463e-51	0.132397	0.986	0.984	4.88186e-47	No	Pigf
Gm561	2.53145e-51	0.137159	0.992	0.99	5.24845e-47	No	Gm561
Iqgap1	2.65388e-51	0.113681	0.902	0.872	5.50228e-47	No	Iqgap1
Nnmt	2.77724e-51	0.340178	0.667	0.631	5.75806e-47	Enrich	Nnmt
Dffa	2.78405e-51	0.166447	0.974	0.969	5.77216e-47	No	Dffa
Nop58	2.87813e-51	0.147333	0.991	0.989	5.96722e-47	No	Nop58
2410002F23Rik	2.90222e-51	0.138666	0.992	0.989	6.01718e-47	No	2410002F23Rik
Ltbp3	3.28324e-51	-0.145541	0.384	0.46	6.80714e-47	No	Ltbp3
6720463M24Rik	3.64082e-51	-0.0852456	0.323	0.401	7.54851e-47	No	6720463M24Rik
Ppm1m	3.94487e-51	-0.142209	0.801	0.845	8.17891e-47	No	Ppm1m
Foxp4	3.97568e-51	0.153006	0.974	0.969	8.24278e-47	No	Foxp4
Fam102b	4.13572e-51	0.140369	0.918	0.903	8.57459e-47	No	Fam102b
Ccndbp1	4.2474e-51	0.143184	0.993	0.991	8.80614e-47	No	Ccndbp1
Mtus1	4.27276e-51	-0.173195	0.609	0.671	8.8587e-47	No	Mtus1
Ccdc46	4.56069e-51	0.127777	0.782	0.743	9.45568e-47	No	Ccdc46
Neurod1	4.78274e-51	-0.316983	0.879	0.901	9.91606e-47	Deplete	Neurod1
Apoa1bp	4.8316e-51	0.131872	0.994	0.993	1.00174e-46	No	Apoa1bp
Sebox	5.78833e-51	0.237223	0.515	0.432	1.20009e-46	No	Sebox
Spsb1	6.35132e-51	0.145257	0.611	0.53	1.31682e-46	No	Spsb1
Rexo2	6.50888e-51	0.166698	0.99	0.989	1.34949e-46	No	Rexo2
Rassf3	6.75169e-51	-0.259662	0.864	0.871	1.39983e-46	No	Rassf3
2610002I17Rik	6.79878e-51	0.148963	0.97	0.968	1.40959e-46	No	2610002I17Rik
Arhgap15	7.29909e-51	-0.146866	0.962	0.97	1.51332e-46	No	Arhgap15
Thbs3	7.40374e-51	-0.180516	0.774	0.808	1.53502e-46	No	Thbs3
Kif26a	7.91494e-51	0.202015	0.304	0.237	1.641e-46	No	Kif26a
Ap1m1	7.94864e-51	0.130333	0.989	0.987	1.64799e-46	No	Ap1m1
AI847159	8.00539e-51	-0.0515692	0.118	0.186	1.65976e-46	No	AI847159
Mospd2	8.02656e-51	0.126654	0.881	0.855	1.66415e-46	No	Mospd2
Nek7	8.40997e-51	0.0865259	0.492	0.412	1.74364e-46	No	Nek7
Ckmt1	8.77317e-51	0.166889	0.995	0.994	1.81894e-46	No	Ckmt1
Bmp3	9.30537e-51	0.149064	0.789	0.752	1.92928e-46	No	Bmp3
Scd4	9.39053e-51	0.0557012	0.213	0.147	1.94694e-46	No	Scd4
0610010K14Rik	9.41735e-51	0.144011	0.984	0.982	1.9525e-46	No	0610010K14Rik
Lgals1	9.63065e-51	-0.176059	0.457	0.54	1.99672e-46	No	Lgals1
Pecr	9.85091e-51	0.162654	0.94	0.932	2.04239e-46	No	Pecr
4933433P14Rik	1.00979e-50	0.143904	0.992	0.99	2.09359e-46	No	4933433P14Rik
A830011K09Rik	1.01841e-50	0.111192	0.697	0.635	2.11147e-46	No	A830011K09Rik
Lrrc32	1.16219e-50	-0.0517143	0.089	0.149	2.40958e-46	No	Lrrc32
Camk4	1.22862e-50	-0.254111	0.992	0.992	2.5473e-46	No	Camk4
Nlrc4	1.25654e-50	-0.0728348	0.172	0.244	2.60518e-46	No	Nlrc4
Grip1	1.27933e-50	0.191297	0.951	0.943	2.65244e-46	No	Grip1
Gpr123	1.34496e-50	0.253711	0.994	0.992	2.7885e-46	No	Gpr123
Fam60a	1.43424e-50	-0.258252	0.503	0.565	2.97361e-46	No	Fam60a
Smarca1	1.43525e-50	0.137949	0.985	0.982	2.9757e-46	No	Smarca1
C77370	1.46889e-50	0.162906	0.985	0.981	3.04544e-46	No	C77370
Slfn2	1.62735e-50	-0.0650614	0.103	0.166	3.37399e-46	No	Slfn2
Kbtbd5	1.65745e-50	-0.17184	0.938	0.954	3.4364e-46	No	Kbtbd5
Cacna1h	1.86863e-50	0.430645	0.816	0.795	3.87424e-46	Enrich	Cacna1h
Sh3bp4	1.94051e-50	0.146114	0.63	0.55	4.02325e-46	No	Sh3bp4
Kiss1	2.08717e-50	-0.0703357	0.144	0.212	4.32732e-46	No	Kiss1
Nat14	2.2124e-50	0.137587	0.995	0.994	4.58698e-46	No	Nat14
Supt3h	2.3021e-50	0.147546	0.973	0.967	4.77295e-46	No	Supt3h
E130012A19Rik	2.62391e-50	-0.211873	0.916	0.922	5.44016e-46	No	E130012A19Rik
Rdh11	2.86265e-50	0.137245	0.954	0.952	5.93512e-46	No	Rdh11
Abcb10	3.12404e-50	0.143236	0.874	0.849	6.47708e-46	No	Abcb10
Ppp4c	3.14407e-50	0.125725	0.985	0.983	6.5186e-46	No	Ppp4c
Dpp4	3.35074e-50	-0.252306	0.455	0.536	6.9471e-46	No	Dpp4
Gm12976	3.49721e-50	-0.0810727	0.324	0.409	7.25076e-46	No	Gm12976
Stard3nl	3.49822e-50	0.143353	0.992	0.99	7.25285e-46	No	Stard3nl
Antxr2	3.71812e-50	-0.0403257	0.083	0.142	7.70878e-46	No	Antxr2
Slc41a3	3.99939e-50	-0.103085	0.548	0.638	8.29194e-46	No	Slc41a3
Hmg20a	5.05604e-50	0.140641	0.98	0.978	1.04827e-45	No	Hmg20a
Gpn1	5.29657e-50	0.133432	0.988	0.987	1.09814e-45	No	Gpn1
Nol4	5.7451e-50	0.168919	0.993	0.99	1.19113e-45	No	Nol4
Foxo6	5.90196e-50	0.109719	0.544	0.461	1.22365e-45	No	Foxo6
Vwc2	6.90876e-50	0.0645304	0.145	0.09	1.43239e-45	No	Vwc2
A930038C07Rik	6.95873e-50	0.103623	0.119	0.07	1.44275e-45	No	A930038C07Rik
Plagl1	8.30386e-50	-0.176455	0.753	0.796	1.72164e-45	No	Plagl1
Ubxn4	8.87105e-50	0.131811	0.988	0.988	1.83923e-45	No	Ubxn4
Gm19357	8.88662e-50	-0.104626	0.31	0.383	1.84246e-45	No	Gm19357
Dda1	9.07414e-50	0.153683	0.992	0.989	1.88134e-45	No	Dda1
Gabrb1	9.08883e-50	0.156188	0.993	0.991	1.88439e-45	No	Gabrb1
Amdhd1	9.65385e-50	0.087482	0.174	0.114	2.00153e-45	No	Amdhd1
Adcy3	9.71557e-50	0.157371	0.979	0.973	2.01433e-45	No	Adcy3
Expi	9.97308e-50	0.410574	0.798	0.772	2.06772e-45	Enrich	Expi
Mettl3	1.04613e-49	0.151937	0.965	0.957	2.16893e-45	No	Mettl3
Slc23a2	1.06527e-49	-0.199332	0.986	0.986	2.20862e-45	No	Slc23a2
Anapc10	1.1131e-49	0.132101	0.988	0.985	2.3078e-45	No	Anapc10
Tiprl	1.13706e-49	0.13871	0.993	0.992	2.35746e-45	No	Tiprl
Gm5507	1.14042e-49	0.0465496	0.208	0.143	2.36443e-45	No	Gm5507
Dnpep	1.14354e-49	0.140197	0.987	0.987	2.3709e-45	No	Dnpep
Ddx39b	1.24849e-49	0.133549	0.994	0.993	2.58849e-45	No	Ddx39b
4930572J05Rik	1.273e-49	-0.200213	0.951	0.957	2.63932e-45	No	4930572J05Rik
Mrps25	1.28799e-49	0.139394	0.994	0.994	2.6704e-45	No	Mrps25
Nudt17	1.50703e-49	-0.167133	0.896	0.909	3.12452e-45	No	Nudt17
Vps25	1.54674e-49	0.117279	0.843	0.808	3.20685e-45	No	Vps25
Hrasls	1.62256e-49	-0.192259	0.975	0.969	3.36405e-45	No	Hrasls
Robo3	1.66308e-49	-0.178392	0.349	0.429	3.44806e-45	No	Robo3
Atat1	1.71784e-49	0.149424	0.989	0.983	3.56159e-45	No	Atat1
Lrrk2	1.78696e-49	-0.175355	0.929	0.939	3.70491e-45	No	Lrrk2
Mafk	1.84071e-49	0.110926	0.615	0.548	3.81634e-45	No	Mafk
Snapc2	1.84833e-49	0.128992	0.987	0.984	3.83214e-45	No	Snapc2
Anp32b	1.94756e-49	0.134931	0.983	0.979	4.03787e-45	No	Anp32b
Il1rap	2.00273e-49	-0.164603	0.97	0.974	4.15225e-45	No	Il1rap
Gfod2	2.09502e-49	0.140314	0.984	0.982	4.34361e-45	No	Gfod2
9030624J02Rik	2.17258e-49	0.166406	0.975	0.971	4.50442e-45	No	9030624J02Rik
Agap1	2.22375e-49	0.143584	0.961	0.952	4.61049e-45	No	Agap1
Vrk3	2.25299e-49	0.144741	0.975	0.975	4.67113e-45	No	Vrk3
Coro1c	2.3494e-49	0.138813	0.988	0.987	4.87102e-45	No	Coro1c
Khnyn	2.45231e-49	0.122862	0.739	0.701	5.08437e-45	No	Khnyn
Rxrg	2.7559e-49	0.241902	0.764	0.719	5.7138e-45	No	Rxrg
Ruvbl2	2.85523e-49	0.132958	0.976	0.975	5.91975e-45	No	Ruvbl2
Dbx2	3.09772e-49	0.0960165	0.482	0.406	6.42251e-45	No	Dbx2
Col4a1	3.12046e-49	-0.0798724	0.541	0.63	6.46965e-45	No	Col4a1
Gm3510	3.36945e-49	-0.144574	0.683	0.733	6.98587e-45	No	Gm3510
Dzip3	3.48304e-49	0.150563	0.991	0.989	7.22138e-45	No	Dzip3
9030224M15Rik	3.57353e-49	-0.110546	0.446	0.523	7.409e-45	No	9030224M15Rik
Timm17b	3.89744e-49	0.132865	0.99	0.989	8.08057e-45	No	Timm17b
Krt77	3.95794e-49	0.128782	0.476	0.41	8.20599e-45	No	Krt77
Foxn3	4.05405e-49	0.124669	0.915	0.89	8.40525e-45	No	Foxn3
Tgfb2	4.48844e-49	0.117461	0.488	0.414	9.30588e-45	No	Tgfb2
BC004004	4.53524e-49	0.139053	0.993	0.99	9.40292e-45	No	BC004004
F2rl2	4.53763e-49	-0.0751279	0.404	0.503	9.40786e-45	No	F2rl2
Gstp1	4.58081e-49	0.14362	0.995	0.993	9.49739e-45	No	Gstp1
Zfp438	4.9905e-49	0.0853881	0.628	0.548	1.03468e-44	No	Zfp438
Gm14305	5.07158e-49	0.128359	0.987	0.982	1.05149e-44	No	Gm14305
Fam110a	5.24723e-49	0.130938	0.94	0.935	1.08791e-44	No	Fam110a
Mrpl40	5.36475e-49	0.132369	0.993	0.992	1.11227e-44	No	Mrpl40
Cntnap1	5.89086e-49	-0.192791	0.971	0.971	1.22135e-44	No	Cntnap1
Ttl	6.39654e-49	-0.168137	0.98	0.98	1.32619e-44	No	Ttl
Nfe2l3	6.65511e-49	0.132093	0.259	0.19	1.3798e-44	No	Nfe2l3
Scfd1	7.3137e-49	0.134257	0.989	0.985	1.51635e-44	No	Scfd1
Srp54c	7.31636e-49	0.0752846	0.419	0.342	1.5169e-44	No	Srp54c
Tulp3	7.6689e-49	0.112875	0.753	0.701	1.58999e-44	No	Tulp3
Trp53bp2	7.69111e-49	0.114667	0.789	0.74	1.5946e-44	No	Trp53bp2
A330076H08Rik	8.15655e-49	0.148406	0.994	0.992	1.6911e-44	No	A330076H08Rik
Cldn1	9.19284e-49	0.0543677	0.192	0.131	1.90595e-44	No	Cldn1
Arhgap42	1.17545e-48	-0.0812735	0.32	0.407	2.43707e-44	No	Arhgap42
Abhd10	1.21921e-48	0.131642	0.983	0.98	2.5278e-44	No	Abhd10
D10Jhu81e	1.26219e-48	0.151744	0.993	0.992	2.6169e-44	No	D10Jhu81e
Syne1	1.3385e-48	-0.1862	0.994	0.994	2.77512e-44	No	Syne1
BC006965	1.41026e-48	-0.114307	0.65	0.73	2.92389e-44	No	BC006965
Ifnar2	1.50746e-48	0.111015	0.816	0.777	3.12542e-44	No	Ifnar2
Nacad	1.62074e-48	0.149586	0.964	0.96	3.36028e-44	No	Nacad
Plekhj1	1.78869e-48	0.125944	0.993	0.992	3.70849e-44	No	Plekhj1
Papolg	1.80038e-48	0.137798	0.937	0.918	3.73273e-44	No	Papolg
Zfp775	2.02274e-48	0.117329	0.74	0.69	4.19375e-44	No	Zfp775
4833442J19Rik	2.16683e-48	0.105288	0.802	0.76	4.49249e-44	No	4833442J19Rik
B9d1	2.18195e-48	0.146206	0.987	0.984	4.52384e-44	No	B9d1
Pa2g4	2.46244e-48	0.14886	0.992	0.992	5.10537e-44	No	Pa2g4
Wibg	2.54343e-48	0.12017	0.987	0.983	5.27329e-44	No	Wibg
Scrt1	2.69193e-48	-0.0755628	0.257	0.332	5.58117e-44	No	Scrt1
Stx7	2.8296e-48	0.139358	0.995	0.993	5.8666e-44	No	Stx7
Kcnc4	2.86934e-48	0.127545	0.995	0.993	5.94901e-44	No	Kcnc4
Ahnak2	3.39969e-48	0.0936703	0.36	0.284	7.04857e-44	No	Ahnak2
Psg16	3.49022e-48	-0.0914875	0.627	0.708	7.23627e-44	No	Psg16
Nop14	3.54479e-48	0.135669	0.985	0.983	7.3494e-44	No	Nop14
Rnf38	3.72367e-48	-0.168351	0.907	0.931	7.72028e-44	No	Rnf38
Mmp16	3.96934e-48	0.155396	0.987	0.987	8.22964e-44	No	Mmp16
Gm12300	3.97219e-48	-0.233417	0.707	0.767	8.23553e-44	No	Gm12300
Vit	4.09059e-48	0.0846451	0.288	0.22	8.48102e-44	No	Vit
Thumpd3	4.64934e-48	0.135143	0.977	0.974	9.63948e-44	No	Thumpd3
Herpud1	4.85039e-48	-0.158854	0.991	0.99	1.00563e-43	No	Herpud1
Cdk5r2	5.02914e-48	-0.179386	0.992	0.992	1.04269e-43	No	Cdk5r2
Drg1	5.64789e-48	0.14025	0.993	0.992	1.17098e-43	No	Drg1
Snhg1	5.83186e-48	0.125203	0.976	0.971	1.20912e-43	No	Snhg1
1810048J11Rik	6.19143e-48	0.133362	0.978	0.976	1.28367e-43	No	1810048J11Rik
Cndp1	6.38528e-48	0.112278	0.302	0.229	1.32386e-43	No	Cndp1
Kcnj3	6.97038e-48	-0.229653	0.991	0.99	1.44517e-43	No	Kcnj3
Epb4.1l3	6.97615e-48	-0.176656	0.985	0.985	1.44637e-43	No	Epb4.1l3
Phf21b	7.71985e-48	-0.11424	0.534	0.613	1.60056e-43	No	Phf21b
Psmd6	9.30913e-48	0.148317	0.995	0.993	1.93006e-43	No	Psmd6
Comtd1	9.7454e-48	0.144247	0.989	0.986	2.02051e-43	No	Comtd1
6430527G18Rik	1.03396e-47	0.136142	0.988	0.985	2.14371e-43	No	6430527G18Rik
BB557941	1.05386e-47	0.0773688	0.38	0.304	2.18497e-43	No	BB557941
Th1l	1.08659e-47	0.138644	0.988	0.986	2.25282e-43	No	Th1l
Vcl	1.14131e-47	-0.102481	0.576	0.651	2.36627e-43	No	Vcl
Sri	1.21008e-47	0.132047	0.994	0.993	2.50886e-43	No	Sri
Ndrg2	1.22653e-47	0.241629	0.959	0.952	2.54297e-43	No	Ndrg2
Meig1	1.28278e-47	0.188516	0.939	0.927	2.65958e-43	No	Meig1
Rasgef1a	1.44422e-47	0.145199	0.994	0.994	2.99429e-43	No	Rasgef1a
Chmp2b	1.44715e-47	0.136133	0.989	0.99	3.00038e-43	No	Chmp2b
Epb4.1	2.20457e-47	-0.150605	0.732	0.796	4.57073e-43	No	Epb4.1
Ssr3	2.30319e-47	0.134284	0.989	0.987	4.7752e-43	No	Ssr3
D0H4S114	2.6199e-47	-0.236725	0.944	0.954	5.43184e-43	No	D0H4S114
Tpr	2.65007e-47	0.131277	0.993	0.992	5.49439e-43	No	Tpr
Vrk1	2.86888e-47	0.128449	0.958	0.956	5.94805e-43	No	Vrk1
4932443I19Rik	3.07218e-47	0.0533142	0.22	0.157	6.36954e-43	No	4932443I19Rik
Crtc3	3.16265e-47	0.125464	0.954	0.94	6.55712e-43	No	Crtc3
Cacybp	3.27673e-47	0.134475	0.995	0.994	6.79365e-43	No	Cacybp
Bcl6	3.32207e-47	0.123864	0.276	0.207	6.88764e-43	No	Bcl6
Cxadr	3.50223e-47	0.159982	0.941	0.929	7.26117e-43	No	Cxadr
Snx5	3.68007e-47	-0.171897	0.983	0.982	7.62988e-43	No	Snx5
Trp53inp1	3.79531e-47	0.114013	0.516	0.455	7.86882e-43	No	Trp53inp1
Lrp4	3.86446e-47	-0.102874	0.491	0.574	8.01218e-43	No	Lrp4
Grm2	4.04154e-47	-0.247178	0.93	0.932	8.37933e-43	No	Grm2
Gm16315	5.27354e-47	-0.0706113	0.228	0.301	1.09336e-42	No	Gm16315
Gm2716	5.29482e-47	0.0411311	0.199	0.136	1.09777e-42	No	Gm2716
Oxtr	5.48541e-47	-0.00345781	0.415	0.321	1.13729e-42	No	Oxtr
Fbxo18	5.65304e-47	-0.19222	0.968	0.966	1.17205e-42	No	Fbxo18
1810013D10Rik	5.83436e-47	0.133209	0.989	0.989	1.20964e-42	No	1810013D10Rik
Dguok	6.22276e-47	0.123283	0.987	0.983	1.29016e-42	No	Dguok
Entpd6	7.22927e-47	0.13311	0.984	0.98	1.49884e-42	No	Entpd6
Rabggtb	8.9533e-47	0.130211	0.993	0.992	1.85629e-42	No	Rabggtb
1810063B07Rik	9.28544e-47	0.121116	0.99	0.986	1.92515e-42	No	1810063B07Rik
Myh7	9.58209e-47	-0.00828923	0.947	0.911	1.98665e-42	No	Myh7
1110054M08Rik	1.00139e-46	0.0797585	0.25	0.182	2.07619e-42	No	1110054M08Rik
Zfyve21	1.00678e-46	0.138668	0.919	0.915	2.08735e-42	No	Zfyve21
Actr6	1.13072e-46	0.13113	0.99	0.988	2.34431e-42	No	Actr6
Scg3	1.22208e-46	0.150608	0.994	0.992	2.53375e-42	No	Scg3
Wdr52	1.31483e-46	0.069749	0.354	0.28	2.72604e-42	No	Wdr52
1700011I03Rik	1.33854e-46	-0.0588095	0.156	0.224	2.77519e-42	No	1700011I03Rik
Dusp23	1.37651e-46	0.155378	0.969	0.963	2.85392e-42	No	Dusp23
Bhlhe40	1.52102e-46	-0.0278602	0.944	0.958	3.15353e-42	No	Bhlhe40
Tln2	1.57362e-46	0.135583	0.983	0.978	3.26258e-42	No	Tln2
Coq3	1.57957e-46	0.154575	0.986	0.983	3.27492e-42	No	Coq3
2610002J02Rik	1.71547e-46	0.177465	0.986	0.983	3.55668e-42	No	2610002J02Rik
Nfatc2	1.76476e-46	0.13152	0.85	0.819	3.65888e-42	No	Nfatc2
Ttll12	1.87106e-46	0.109344	0.835	0.8	3.87926e-42	No	Ttll12
Nts	1.99287e-46	0.219771	0.283	0.221	4.13183e-42	No	Nts
Fdxacb1	2.00069e-46	0.126734	0.9	0.881	4.14803e-42	No	Fdxacb1
Aspscr1	2.13286e-46	0.156302	0.977	0.974	4.42206e-42	No	Aspscr1
Lmtk2	2.17077e-46	-0.195001	0.93	0.932	4.50066e-42	No	Lmtk2
Zfp275	2.33206e-46	-0.131485	0.735	0.789	4.83506e-42	No	Zfp275
2810408I11Rik	2.35673e-46	-0.111207	0.528	0.604	4.88621e-42	No	2810408I11Rik
Ppid	2.59346e-46	0.128151	0.994	0.993	5.37701e-42	No	Ppid
Cryga	2.69938e-46	0.0814782	0.55	0.469	5.59661e-42	No	Cryga
Rbmxl1	2.71755e-46	0.138611	0.994	0.992	5.6343e-42	No	Rbmxl1
Gng5	2.75694e-46	0.144705	0.755	0.72	5.71596e-42	No	Gng5
Prss16	2.86968e-46	-0.0643108	0.166	0.235	5.94971e-42	No	Prss16
Kidins220	2.87673e-46	0.137989	0.991	0.989	5.96432e-42	No	Kidins220
Pycrl	3.13817e-46	0.128176	0.985	0.984	6.50637e-42	No	Pycrl
Rnf112	3.21776e-46	-0.203965	0.988	0.988	6.67138e-42	No	Rnf112
Ddit3	3.2227e-46	0.128969	0.991	0.988	6.68162e-42	No	Ddit3
Ehd3	3.27469e-46	0.169255	0.992	0.99	6.78942e-42	No	Ehd3
Ppp1r8	3.28648e-46	0.132859	0.987	0.985	6.81385e-42	No	Ppp1r8
Dhrs3	3.2955e-46	0.130828	0.555	0.476	6.83255e-42	No	Dhrs3
Armcx2	3.38375e-46	0.136933	0.989	0.987	7.01552e-42	No	Armcx2
Eif3l	3.64615e-46	0.138332	0.991	0.989	7.55956e-42	No	Eif3l
Nubp2	3.85052e-46	0.156924	0.98	0.978	7.98329e-42	No	Nubp2
Akap5	3.92105e-46	-0.216084	0.983	0.982	8.12952e-42	No	Akap5
N4bp2	4.6402e-46	0.0836517	0.36	0.285	9.62053e-42	No	N4bp2
Gm10073	4.9866e-46	0.126158	0.986	0.981	1.03387e-41	No	Gm10073
Pigk	5.05529e-46	0.131227	0.989	0.989	1.04811e-41	No	Pigk
Clpp	5.16677e-46	0.122127	0.994	0.992	1.07123e-41	No	Clpp
5330416C01Rik	5.35427e-46	0.134491	0.6	0.518	1.1101e-41	No	5330416C01Rik
Mrps34	5.45177e-46	0.154674	0.986	0.984	1.13032e-41	No	Mrps34
Cetn2	6.62395e-46	0.12572	0.994	0.993	1.37334e-41	No	Cetn2
Ier3	6.70105e-46	-0.17591	0.954	0.956	1.38933e-41	No	Ier3
Bpifb1	6.9068e-46	0.0673122	0.264	0.198	1.43199e-41	No	Bpifb1
Rg9mtd1	8.15536e-46	0.134406	0.971	0.969	1.69085e-41	No	Rg9mtd1
Fgf10	8.33592e-46	0.168994	0.726	0.661	1.72829e-41	No	Fgf10
Gtf3c6	8.51646e-46	0.134618	0.988	0.987	1.76572e-41	No	Gtf3c6
Wrap53	8.56196e-46	0.12343	0.95	0.948	1.77515e-41	No	Wrap53
Clk4	9.06485e-46	0.126145	0.988	0.985	1.87942e-41	No	Clk4
Usp11	1.24813e-45	0.146838	0.99	0.987	2.58774e-41	No	Usp11
Thoc6	1.27195e-45	0.120896	0.942	0.936	2.63713e-41	No	Thoc6
St5	1.32689e-45	0.101401	0.477	0.41	2.75103e-41	No	St5
Amn1	1.33355e-45	0.128966	0.991	0.99	2.76485e-41	No	Amn1
Cpne5	1.42618e-45	-0.20822	0.977	0.975	2.95691e-41	No	Cpne5
Plxdc1	1.44034e-45	-0.202125	0.817	0.842	2.98627e-41	No	Plxdc1
Hax1	1.46809e-45	0.135627	0.993	0.992	3.0438e-41	No	Hax1
Armc4	1.47651e-45	-0.0476363	0.09	0.147	3.06125e-41	No	Armc4
Gm11273	1.49401e-45	0.142071	0.966	0.962	3.09754e-41	No	Gm11273
Cbx5	1.49697e-45	0.128673	0.995	0.994	3.10367e-41	No	Cbx5
Nsa2	1.51095e-45	0.151572	0.99	0.987	3.13266e-41	No	Nsa2
Eif3d	1.62519e-45	0.140482	0.993	0.992	3.3695e-41	No	Eif3d
Gadd45gip1	1.66205e-45	0.144174	0.991	0.991	3.44593e-41	No	Gadd45gip1
Anapc4	1.72484e-45	0.134143	0.988	0.985	3.57611e-41	No	Anapc4
Mycbp	2.29275e-45	0.114312	0.979	0.977	4.75356e-41	No	Mycbp
Nlrp6	2.3375e-45	0.137891	0.337	0.269	4.84635e-41	No	Nlrp6
Tspyl3	2.34799e-45	0.132679	0.972	0.966	4.86808e-41	No	Tspyl3
Inhba	2.40957e-45	-0.261637	0.737	0.795	4.99577e-41	No	Inhba
Kcnn2	2.41833e-45	0.180019	0.927	0.905	5.01392e-41	No	Kcnn2
AI854517	2.46466e-45	-0.179452	0.941	0.943	5.10998e-41	No	AI854517
Armcx5	2.46603e-45	0.136215	0.993	0.991	5.11282e-41	No	Armcx5
Dleu7	2.6313e-45	0.131586	0.742	0.7	5.45546e-41	No	Dleu7
Hnrnpr	2.65513e-45	0.131809	0.993	0.991	5.50487e-41	No	Hnrnpr
Ano4	2.71048e-45	0.121445	0.637	0.557	5.61963e-41	No	Ano4
Terf2ip	3.15887e-45	0.149992	0.985	0.983	6.54928e-41	No	Terf2ip
Rasgef1c	3.21233e-45	-0.160147	0.827	0.861	6.66012e-41	No	Rasgef1c
Ctnnb1	3.34612e-45	0.161377	0.994	0.991	6.9375e-41	No	Ctnnb1
Col15a1	3.60384e-45	-0.058018	0.107	0.167	7.47184e-41	No	Col15a1
Colq	3.74656e-45	-0.0701647	0.105	0.165	7.76775e-41	No	Colq
Ptchd1	3.7533e-45	0.134002	0.949	0.937	7.78171e-41	No	Ptchd1
Plscr1	3.83804e-45	0.0539259	0.103	0.06	7.95741e-41	No	Plscr1
1700012A16Rik	4.42638e-45	0.0733276	0.427	0.352	9.1772e-41	No	1700012A16Rik
Sdr42e1	4.50917e-45	0.108357	0.793	0.758	9.34885e-41	No	Sdr42e1
Trh	4.64546e-45	0.302878	0.239	0.174	9.63143e-41	Enrich	Trh
Oma1	4.82341e-45	0.429684	0.9	0.874	1.00004e-40	Enrich	Oma1
Mrps9	4.96368e-45	0.132347	0.992	0.991	1.02912e-40	No	Mrps9
D630023F18Rik	5.13907e-45	0.133947	0.961	0.95	1.06548e-40	No	D630023F18Rik
Mrps36	5.15154e-45	0.114196	0.98	0.973	1.06807e-40	No	Mrps36
Pqbp1	5.51624e-45	0.128354	0.994	0.992	1.14368e-40	No	Pqbp1
Sdf2	5.5768e-45	0.130306	0.994	0.993	1.15624e-40	No	Sdf2
Cat	5.61008e-45	0.124214	0.943	0.926	1.16314e-40	No	Cat
Odz3	5.6192e-45	0.218151	0.9	0.874	1.16503e-40	No	Odz3
Exosc8	5.87096e-45	0.126263	0.988	0.986	1.21723e-40	No	Exosc8
Ankrd10	5.89635e-45	0.109489	0.975	0.965	1.22249e-40	No	Ankrd10
Tram1l1	5.92749e-45	0.129623	0.992	0.991	1.22895e-40	No	Tram1l1
Tfg	5.92788e-45	0.145401	0.991	0.989	1.22903e-40	No	Tfg
Nhp2	6.75191e-45	0.14282	0.995	0.994	1.39987e-40	No	Nhp2
Commd2	6.76059e-45	0.123063	0.989	0.988	1.40167e-40	No	Commd2
Fign	7.19857e-45	-0.145454	0.444	0.516	1.49248e-40	No	Fign
Dgat2	7.66863e-45	0.156202	0.985	0.981	1.58994e-40	No	Dgat2
Ptprg	7.80976e-45	0.121057	0.965	0.951	1.6192e-40	No	Ptprg
Ap4m1	8.44106e-45	0.123152	0.947	0.948	1.75009e-40	No	Ap4m1
Cdk5rap1	8.67791e-45	0.119358	0.932	0.926	1.79919e-40	No	Cdk5rap1
Ccl17	8.74062e-45	-0.131815	0.929	0.941	1.81219e-40	No	Ccl17
Wnt7a	8.84591e-45	0.0577372	0.185	0.128	1.83402e-40	No	Wnt7a
Pou3f3	1.03833e-44	-0.134993	0.813	0.851	2.15276e-40	No	Pou3f3
2900055J20Rik	1.05379e-44	-0.199504	0.992	0.992	2.18483e-40	No	2900055J20Rik
Ap1s3	1.13698e-44	-0.0926966	0.617	0.704	2.3573e-40	No	Ap1s3
Cenpw	1.16076e-44	0.135031	0.975	0.974	2.40661e-40	No	Cenpw
Anxa11	1.36918e-44	-0.168099	0.971	0.972	2.83872e-40	No	Anxa11
Safb2	1.36977e-44	0.127608	0.987	0.988	2.83993e-40	No	Safb2
Mrpl24	1.51663e-44	0.121734	0.993	0.992	3.14443e-40	No	Mrpl24
Rxfp1	1.52953e-44	0.097763	0.338	0.263	3.17117e-40	No	Rxfp1
Cela1	1.69335e-44	-0.0898998	0.619	0.701	3.51081e-40	No	Cela1
Ctsz	1.73545e-44	0.235528	0.916	0.905	3.5981e-40	No	Ctsz
Kctd15	1.8795e-44	-0.112301	0.399	0.471	3.89676e-40	No	Kctd15
Acot11	1.89101e-44	0.0706855	0.398	0.325	3.92063e-40	No	Acot11
St6gal2	2.08617e-44	-0.171812	0.955	0.962	4.32525e-40	No	St6gal2
Vangl2	2.32053e-44	0.230381	0.589	0.531	4.81116e-40	No	Vangl2
Nhsl2	2.34471e-44	0.131854	0.98	0.974	4.86129e-40	No	Nhsl2
Fap	2.35239e-44	-0.139498	0.677	0.724	4.8772e-40	No	Fap
Gdpd1	2.72731e-44	0.136593	0.992	0.991	5.65454e-40	No	Gdpd1
Anxa5	2.86355e-44	-0.133368	0.958	0.964	5.93699e-40	No	Anxa5
Znfx1	2.93691e-44	-0.15321	0.957	0.963	6.0891e-40	No	Znfx1
Gpn3	3.01324e-44	0.147709	0.977	0.973	6.24735e-40	No	Gpn3
Mcc	3.14243e-44	-0.124267	0.609	0.678	6.51521e-40	No	Mcc
Cort	3.19351e-44	0.207899	0.359	0.297	6.6211e-40	No	Cort
Gm9990	3.63079e-44	-0.132798	0.839	0.866	7.52772e-40	No	Gm9990
Zfpm1	3.67433e-44	-0.0755493	0.22	0.288	7.61799e-40	No	Zfpm1
D330012F22Rik	3.82012e-44	0.117096	0.929	0.917	7.92026e-40	No	D330012F22Rik
Pvrl1	3.90404e-44	-0.280492	0.782	0.81	8.09425e-40	Deplete	Pvrl1
Eef1e1	4.15336e-44	0.128402	0.994	0.993	8.61117e-40	No	Eef1e1
Cct8	4.23823e-44	0.12961	0.994	0.993	8.78713e-40	No	Cct8
Eif3m	4.26898e-44	0.134959	0.994	0.994	8.85087e-40	No	Eif3m
Ablim3	4.56111e-44	-0.174975	0.903	0.908	9.45654e-40	No	Ablim3
Slc41a1	4.65013e-44	0.13097	0.908	0.89	9.64112e-40	No	Slc41a1
Echdc1	4.76869e-44	0.117542	0.974	0.973	9.88693e-40	No	Echdc1
Inpp5k	4.77481e-44	0.141276	0.977	0.974	9.89961e-40	No	Inpp5k
Golt1a	4.86964e-44	-0.126398	0.605	0.681	1.00962e-39	No	Golt1a
Fam57b	4.89375e-44	0.141062	0.99	0.989	1.01462e-39	No	Fam57b
Sfrp4	5.19232e-44	-0.0595049	0.211	0.282	1.07652e-39	No	Sfrp4
Lmo1	5.20515e-44	0.395457	0.851	0.845	1.07918e-39	Enrich	Lmo1
Rdh12	5.33868e-44	0.148406	0.711	0.683	1.10687e-39	No	Rdh12
Gbp7	5.5149e-44	-0.0557391	0.151	0.215	1.1434e-39	No	Gbp7
Slc5a3	5.67782e-44	0.139136	0.967	0.96	1.17718e-39	No	Slc5a3
R3hdm2	5.68834e-44	-0.178099	0.992	0.991	1.17936e-39	No	R3hdm2
Qpctl	5.86505e-44	0.123619	0.95	0.945	1.216e-39	No	Qpctl
Ksr2	5.93849e-44	0.101938	0.852	0.824	1.23123e-39	No	Ksr2
Rhbdl3	6.17233e-44	0.285298	0.563	0.518	1.27971e-39	Enrich	Rhbdl3
Letm2	6.19988e-44	0.135561	0.903	0.886	1.28542e-39	No	Letm2
G3bp1	6.28463e-44	0.116854	0.994	0.992	1.30299e-39	No	G3bp1
Gm15892	6.93993e-44	0.101672	0.599	0.531	1.43886e-39	No	Gm15892
Rnf125	7.13074e-44	-0.0490987	0.12	0.182	1.47842e-39	No	Rnf125
D430036J16Rik	7.51134e-44	0.18276	0.822	0.779	1.55733e-39	No	D430036J16Rik
Pla2g6	7.93376e-44	-0.124941	0.891	0.91	1.64491e-39	No	Pla2g6
Senp7	8.31815e-44	0.123627	0.985	0.979	1.7246e-39	No	Senp7
Timm9	8.86546e-44	0.130017	0.994	0.993	1.83808e-39	No	Timm9
BC030500	8.96632e-44	-0.239881	0.845	0.875	1.85899e-39	No	BC030500
Ldlr	9.38276e-44	0.140625	0.808	0.763	1.94533e-39	No	Ldlr
Hint2	9.68746e-44	0.137127	0.992	0.993	2.0085e-39	No	Hint2
9330188P03Rik	9.97937e-44	-0.0889805	0.352	0.43	2.06902e-39	No	9330188P03Rik
Agxt2l2	1.02602e-43	0.107434	0.819	0.784	2.12724e-39	No	Agxt2l2
Rpain	1.02671e-43	0.127613	0.988	0.986	2.12868e-39	No	Rpain
Tfr2	1.03108e-43	0.121508	0.878	0.859	2.13773e-39	No	Tfr2
Trpm6	1.07016e-43	-0.119549	0.579	0.659	2.21875e-39	No	Trpm6
Tssc4	1.36368e-43	0.122449	0.992	0.992	2.82731e-39	No	Tssc4
Fam58b	1.4075e-43	0.13348	0.986	0.985	2.91817e-39	No	Fam58b
Prpsap2	1.50691e-43	0.114898	0.981	0.977	3.12428e-39	No	Prpsap2
Pms2	1.52374e-43	0.123194	0.974	0.965	3.15917e-39	No	Pms2
Pdia5	1.54748e-43	-0.0863511	0.366	0.447	3.20838e-39	No	Pdia5
Lama4	1.60143e-43	-0.106901	0.371	0.451	3.32025e-39	No	Lama4
Rgs4	1.64462e-43	-0.258734	0.994	0.994	3.40979e-39	No	Rgs4
Gla	1.65396e-43	0.112067	0.919	0.907	3.42916e-39	No	Gla
5830416P10Rik	1.86827e-43	0.169038	0.336	0.265	3.87349e-39	No	5830416P10Rik
Rimkla	1.87043e-43	0.101821	0.514	0.453	3.87796e-39	No	Rimkla
Nat8l	1.89209e-43	-0.210615	0.99	0.989	3.92288e-39	No	Nat8l
Hscb	1.92597e-43	0.120301	0.961	0.957	3.9931e-39	No	Hscb
Parl	1.98755e-43	0.135919	0.99	0.989	4.12078e-39	No	Parl
Csmd3	2.00283e-43	0.146957	0.988	0.985	4.15248e-39	No	Csmd3
Adamts16	2.01394e-43	0.0666085	0.429	0.349	4.1755e-39	No	Adamts16
BC031781	2.29539e-43	0.13282	0.99	0.989	4.75903e-39	No	BC031781
Il1r2	2.36319e-43	0.0712828	0.343	0.272	4.8996e-39	No	Il1r2
Sdcbp	2.49157e-43	0.128278	0.994	0.993	5.16577e-39	No	Sdcbp
2610029G23Rik	2.83296e-43	0.122011	0.99	0.99	5.87357e-39	No	2610029G23Rik
Prickle3	2.88719e-43	-0.105021	0.434	0.502	5.98601e-39	No	Prickle3
Agphd1	2.96525e-43	0.0971726	0.57	0.5	6.14786e-39	No	Agphd1
Coq4	3.06417e-43	0.132643	0.986	0.981	6.35294e-39	No	Coq4
6430598A04Rik	3.08025e-43	0.150261	0.98	0.976	6.38629e-39	No	6430598A04Rik
Dpysl4	3.09569e-43	0.161012	0.972	0.971	6.4183e-39	No	Dpysl4
Tmx1	3.12499e-43	0.120191	0.993	0.99	6.47905e-39	No	Tmx1
Kcnk6	3.32674e-43	-0.214181	0.438	0.53	6.89733e-39	No	Kcnk6
Nat6	3.39746e-43	0.125871	0.959	0.953	7.04395e-39	No	Nat6
Zfp942	3.617e-43	0.115393	0.971	0.967	7.49913e-39	No	Zfp942
Ift46	3.7479e-43	0.124702	0.992	0.99	7.77053e-39	No	Ift46
Rgs12	3.89407e-43	0.183813	0.89	0.851	8.07358e-39	No	Rgs12
Thbd	3.95345e-43	0.0342732	0.115	0.07	8.19668e-39	No	Thbd
Chst12	3.99889e-43	0.150069	0.987	0.984	8.29089e-39	No	Chst12
Kalrn	4.01044e-43	-0.159792	0.994	0.993	8.31485e-39	No	Kalrn
Vamp3	4.1552e-43	0.111354	0.957	0.951	8.61498e-39	No	Vamp3
Sfxn2	4.17253e-43	0.115192	0.86	0.825	8.65091e-39	No	Sfxn2
Rxra	4.18806e-43	0.114286	0.736	0.685	8.68312e-39	No	Rxra
Bola1	4.22877e-43	0.138993	0.992	0.991	8.76752e-39	No	Bola1
Klhdc9	4.75668e-43	0.124019	0.976	0.974	9.86203e-39	No	Klhdc9
Rbpj	4.79812e-43	-0.136788	0.913	0.917	9.94795e-39	No	Rbpj
Ppm1e	5.10901e-43	0.15668	0.99	0.988	1.05925e-38	No	Ppm1e
Serinc5	5.124e-43	-0.126519	0.689	0.75	1.06236e-38	No	Serinc5
Ophn1	5.45103e-43	0.125231	0.97	0.968	1.13016e-38	No	Ophn1
Glt8d1	5.97543e-43	0.11202	0.975	0.968	1.23889e-38	No	Glt8d1
A430107O13Rik	6.09229e-43	0.0411912	0.157	0.105	1.26311e-38	No	A430107O13Rik
Gm19345	6.29937e-43	0.105788	0.807	0.767	1.30605e-38	No	Gm19345
Dbr1	6.46631e-43	0.134089	0.948	0.943	1.34066e-38	No	Dbr1
Fut10	6.5775e-43	0.163212	0.347	0.279	1.36371e-38	No	Fut10
Neu2	6.64054e-43	-0.130924	0.678	0.744	1.37678e-38	No	Neu2
Wdr89	6.72883e-43	0.0807093	0.528	0.454	1.39509e-38	No	Wdr89
Tspan31	7.04846e-43	0.141911	0.992	0.99	1.46136e-38	No	Tspan31
Maged1	7.13673e-43	0.111645	0.995	0.994	1.47966e-38	No	Maged1
Mkx	7.28128e-43	-0.155205	0.863	0.89	1.50963e-38	No	Mkx
E130303B06Rik	9.8204e-43	0.13266	0.961	0.953	2.03606e-38	No	E130303B06Rik
Lemd1	1.02302e-42	-0.132884	0.647	0.711	2.12103e-38	No	Lemd1
C1qtnf2	1.13131e-42	0.0353063	0.14	0.089	2.34554e-38	No	C1qtnf2
Mapre1	1.15162e-42	0.140536	0.993	0.992	2.38764e-38	No	Mapre1
Rfc2	1.15406e-42	0.138971	0.991	0.99	2.39271e-38	No	Rfc2
Trim7	1.16423e-42	-0.0668993	0.273	0.346	2.41379e-38	No	Trim7
6330416G13Rik	1.19354e-42	-0.149639	0.722	0.761	2.47457e-38	No	6330416G13Rik
D930020B18Rik	1.19375e-42	0.0729732	0.27	0.208	2.475e-38	No	D930020B18Rik
Pan2	1.21295e-42	-0.111292	0.654	0.712	2.51482e-38	No	Pan2
Cwf19l2	1.24535e-42	0.120542	0.951	0.951	2.58198e-38	No	Cwf19l2
Erp29	1.34054e-42	0.122582	0.995	0.994	2.77935e-38	No	Erp29
Zfp711	1.43976e-42	0.157182	0.858	0.827	2.98505e-38	No	Zfp711
Melk	1.45589e-42	-0.0596978	0.183	0.25	3.0185e-38	No	Melk
Irak2	1.86716e-42	0.135392	0.848	0.839	3.87119e-38	No	Irak2
Cct5	1.98233e-42	0.135666	0.995	0.993	4.10997e-38	No	Cct5
Angptl1	2.00228e-42	0.0375887	0.129	0.081	4.15132e-38	No	Angptl1
Dab2ip	2.00581e-42	-0.20501	0.983	0.981	4.15865e-38	No	Dab2ip
Tkt	2.08397e-42	0.122738	0.993	0.993	4.3207e-38	No	Tkt
Zdhhc15	2.18657e-42	0.14056	0.706	0.651	4.53342e-38	No	Zdhhc15
Gdap1l1	2.21674e-42	0.124008	0.993	0.99	4.59596e-38	No	Gdap1l1
Abhd4	2.23976e-42	0.111622	0.8	0.763	4.6437e-38	No	Abhd4
Fat3	2.24928e-42	-0.198644	0.979	0.98	4.66344e-38	No	Fat3
Gpcpd1	2.28292e-42	-0.173304	0.985	0.982	4.73319e-38	No	Gpcpd1
Cyth3	2.32102e-42	0.128307	0.836	0.809	4.81216e-38	No	Cyth3
4921524J17Rik	2.3407e-42	0.115912	0.993	0.99	4.85298e-38	No	4921524J17Rik
Slc27a2	2.45954e-42	-0.0506302	0.18	0.249	5.09936e-38	No	Slc27a2
1700019D03Rik	2.52273e-42	0.227683	0.914	0.913	5.23038e-38	No	1700019D03Rik
Nrp1	2.6214e-42	0.252278	0.948	0.946	5.43496e-38	No	Nrp1
Rnf181	2.68819e-42	0.132541	0.99	0.987	5.57342e-38	No	Rnf181
3830406C13Rik	2.82646e-42	0.110579	0.985	0.986	5.86011e-38	No	3830406C13Rik
Ogfr	2.8274e-42	0.132192	0.977	0.971	5.86205e-38	No	Ogfr
Abhd14b	2.83509e-42	0.110218	0.964	0.954	5.87799e-38	No	Abhd14b
Tceal1	3.21572e-42	0.122374	0.993	0.992	6.66716e-38	No	Tceal1
Zfp935	3.24387e-42	0.0815471	0.521	0.455	6.72553e-38	No	Zfp935
Egfl7	3.29729e-42	0.162868	0.99	0.988	6.83626e-38	No	Egfl7
Mxi1	3.57479e-42	-0.122481	0.973	0.975	7.41161e-38	No	Mxi1
Pgpep1	3.59191e-42	0.112744	0.91	0.901	7.44711e-38	No	Pgpep1
Slc7a8	3.59664e-42	0.181837	0.987	0.986	7.45691e-38	No	Slc7a8
Prkab1	3.60995e-42	-0.140977	0.809	0.854	7.48452e-38	No	Prkab1
Srp14	3.67589e-42	0.121084	0.996	0.995	7.62123e-38	No	Srp14
Cited4	3.80362e-42	-0.126772	0.543	0.609	7.88605e-38	No	Cited4
Vstm2l	3.96049e-42	-0.177444	0.757	0.811	8.21128e-38	No	Vstm2l
Rspo1	4.20952e-42	-0.326058	0.366	0.445	8.72761e-38	Deplete	Rspo1
Hebp1	4.21742e-42	0.138308	0.993	0.993	8.74397e-38	No	Hebp1
Cdr2l	4.346e-42	-0.12068	0.646	0.706	9.01057e-38	No	Cdr2l
Syt6	4.39349e-42	0.0947297	0.59	0.49	9.10901e-38	No	Syt6
Hpgds	4.56637e-42	0.0506891	0.233	0.169	9.46746e-38	No	Hpgds
Slc2a3	4.7029e-42	0.150599	0.993	0.99	9.75051e-38	No	Slc2a3
Cops6	4.79354e-42	0.120874	0.995	0.994	9.93844e-38	No	Cops6
Fam63a	4.87441e-42	0.100183	0.809	0.771	1.01061e-37	No	Fam63a
Med11	5.25434e-42	0.116286	0.947	0.934	1.08938e-37	No	Med11
Cdh22	5.28861e-42	-0.0815463	0.555	0.633	1.09649e-37	No	Cdh22
4930594M22Rik	5.35899e-42	0.0805063	0.381	0.314	1.11108e-37	No	4930594M22Rik
Kcna3	5.38572e-42	0.161444	0.477	0.407	1.11662e-37	No	Kcna3
Adcy2	5.95606e-42	-0.171287	0.986	0.986	1.23487e-37	No	Adcy2
Aip	6.39223e-42	0.122671	0.994	0.993	1.3253e-37	No	Aip
AY074887	7.05726e-42	0.0598648	0.165	0.114	1.46318e-37	No	AY074887
Vwa5b2	7.4596e-42	-0.159509	0.945	0.948	1.5466e-37	No	Vwa5b2
Erbb2ip	8.56838e-42	-0.117887	0.466	0.539	1.77648e-37	No	Erbb2ip
Mavs	8.57141e-42	0.0860529	0.472	0.413	1.77711e-37	No	Mavs
Gm5544	8.8957e-42	0.0377979	0.116	0.071	1.84434e-37	No	Gm5544
Hars	1.0757e-41	0.134739	0.993	0.992	2.23025e-37	No	Hars
1700088E04Rik	1.10111e-41	0.113058	0.913	0.907	2.28293e-37	No	1700088E04Rik
Sparcl1	1.19785e-41	0.161672	0.995	0.994	2.48351e-37	No	Sparcl1
Macc1	1.20916e-41	-0.0658101	0.233	0.304	2.50694e-37	No	Macc1
Zfp330	1.3326e-41	0.135358	0.991	0.989	2.76289e-37	No	Zfp330
Rpp38	1.35207e-41	0.121056	0.979	0.976	2.80325e-37	No	Rpp38
Inppl1	1.36313e-41	-0.110514	0.509	0.585	2.82618e-37	No	Inppl1
Gcnt4	1.39856e-41	-0.0900098	0.436	0.517	2.89963e-37	No	Gcnt4
Magohb	1.50292e-41	0.116164	0.984	0.981	3.116e-37	No	Magohb
Man2a1	1.56465e-41	-0.163379	0.91	0.917	3.24399e-37	No	Man2a1
Cpm	1.61003e-41	0.0904246	0.395	0.33	3.33807e-37	No	Cpm
Chid1	1.66004e-41	0.140228	0.991	0.989	3.44177e-37	No	Chid1
Mrps11	1.78709e-41	0.125221	0.992	0.991	3.70517e-37	No	Mrps11
Lass4	2.07525e-41	0.130592	0.993	0.99	4.30261e-37	No	Lass4
1700086L19Rik	2.13995e-41	0.138253	0.981	0.978	4.43676e-37	No	1700086L19Rik
Gda	2.14586e-41	0.150944	0.995	0.994	4.44902e-37	No	Gda
Robo4	2.18216e-41	0.0326735	0.11	0.067	4.52428e-37	No	Robo4
Ercc1	2.18802e-41	0.115372	0.989	0.987	4.53643e-37	No	Ercc1
Npm3	2.39158e-41	0.128775	0.969	0.962	4.95847e-37	No	Npm3
0610011F06Rik	2.4251e-41	0.12609	0.992	0.992	5.02796e-37	No	0610011F06Rik
Otop2	2.52569e-41	-0.0692831	0.288	0.367	5.23651e-37	No	Otop2
Fbxo17	2.55604e-41	-0.0600115	0.573	0.656	5.29945e-37	No	Fbxo17
A930005H10Rik	2.57788e-41	-0.0807933	0.548	0.619	5.34472e-37	No	A930005H10Rik
Col25a1	2.72001e-41	-0.22059	0.89	0.911	5.6394e-37	No	Col25a1
Prpf31	2.84135e-41	0.122562	0.991	0.991	5.89098e-37	No	Prpf31
Anapc16	2.89562e-41	0.11944	0.994	0.992	6.00349e-37	No	Anapc16
Gcsh	3.13684e-41	0.120926	0.992	0.991	6.50362e-37	No	Gcsh
Camk1g	3.17049e-41	-0.139862	0.896	0.918	6.57338e-37	No	Camk1g
Eps8l2	3.47011e-41	-0.0637711	0.24	0.312	7.19457e-37	No	Eps8l2
Adarb1	3.73105e-41	-0.157815	0.971	0.97	7.73559e-37	No	Adarb1
Qpct	3.95597e-41	0.28847	0.927	0.938	8.20192e-37	Enrich	Qpct
Pdcl3	4.1545e-41	0.121311	0.992	0.989	8.61352e-37	No	Pdcl3
Gm10250	4.21303e-41	0.133275	0.974	0.965	8.73488e-37	No	Gm10250
Akt2	4.4175e-41	-0.143193	0.955	0.955	9.1588e-37	No	Akt2
Bloc1s2	4.53198e-41	0.120998	0.991	0.99	9.39615e-37	No	Bloc1s2
Cux1	4.7957e-41	-0.28578	0.94	0.945	9.94293e-37	Deplete	Cux1
Fancb	4.825e-41	0.0987112	0.479	0.421	1.00037e-36	No	Fancb
Lyplal1	4.99199e-41	0.12962	0.952	0.952	1.03499e-36	No	Lyplal1
2310033P09Rik	5.02587e-41	0.170539	0.983	0.983	1.04201e-36	No	2310033P09Rik
Ngrn	5.27511e-41	0.122476	0.992	0.991	1.09369e-36	No	Ngrn
1110003E01Rik	5.30161e-41	0.121575	0.995	0.994	1.09918e-36	No	1110003E01Rik
Tsen2	5.74276e-41	0.13166	0.977	0.974	1.19065e-36	No	Tsen2
Rassf5	5.75066e-41	0.0907941	0.883	0.842	1.19228e-36	No	Rassf5
Mrps17	5.80007e-41	0.119234	0.995	0.994	1.20253e-36	No	Mrps17
Ebpl	5.97831e-41	0.13867	0.988	0.984	1.23948e-36	No	Ebpl
Pop7	6.30554e-41	0.118984	0.993	0.993	1.30733e-36	No	Pop7
Ddx47	6.49459e-41	0.120068	0.988	0.985	1.34652e-36	No	Ddx47
2010107H07Rik	6.51772e-41	0.119586	0.98	0.98	1.35132e-36	No	2010107H07Rik
Mrpl17	6.66953e-41	0.129229	0.994	0.992	1.38279e-36	No	Mrpl17
Nlk	7.25866e-41	-0.205051	0.985	0.987	1.50494e-36	No	Nlk
Slc25a1	7.39297e-41	0.135237	0.901	0.882	1.53278e-36	No	Slc25a1
Robo2	7.70031e-41	-0.19795	0.985	0.982	1.5965e-36	No	Robo2
Mrpl39	7.78688e-41	0.144925	0.988	0.985	1.61445e-36	No	Mrpl39
Ube2l3	7.84879e-41	0.121845	0.994	0.993	1.62729e-36	No	Ube2l3
1700008O03Rik	8.15078e-41	0.104617	0.855	0.819	1.6899e-36	No	1700008O03Rik
6330512M04Rik	8.18719e-41	-0.15402	0.95	0.955	1.69745e-36	No	6330512M04Rik
Amz2	8.76082e-41	0.12122	0.987	0.984	1.81638e-36	No	Amz2
Tulp4	1.02002e-40	0.125102	0.989	0.987	2.1148e-36	No	Tulp4
Slc35a3	1.03764e-40	0.0916978	0.747	0.69	2.15133e-36	No	Slc35a3
Slc35f2	1.17872e-40	0.0742092	0.361	0.294	2.44384e-36	No	Slc35f2
Opn3	1.23354e-40	0.127869	0.754	0.718	2.55751e-36	No	Opn3
Htra2	1.23473e-40	0.114946	0.989	0.989	2.55996e-36	No	Htra2
Rfc1	1.35755e-40	0.120963	0.989	0.987	2.81461e-36	No	Rfc1
Evi2a	1.59867e-40	-0.105047	0.541	0.608	3.31451e-36	No	Evi2a
Mkrn2	1.67271e-40	0.114286	0.983	0.98	3.46804e-36	No	Mkrn2
Vac14	1.7491e-40	0.113136	0.859	0.829	3.62642e-36	No	Vac14
Cyth1	1.8436e-40	-0.155201	0.951	0.95	3.82233e-36	No	Cyth1
B230354K17Rik	1.9471e-40	0.12456	0.936	0.92	4.03692e-36	No	B230354K17Rik
Paip2	2.21893e-40	0.123678	0.995	0.994	4.60052e-36	No	Paip2
B430010I23Rik	2.38383e-40	-0.111568	0.494	0.581	4.9424e-36	No	B430010I23Rik
Tmem136	2.44769e-40	0.120075	0.898	0.877	5.07479e-36	No	Tmem136
Ptpro	2.67921e-40	0.0747854	0.501	0.428	5.5548e-36	No	Ptpro
9530077C05Rik	2.86276e-40	0.117797	0.947	0.941	5.93537e-36	No	9530077C05Rik
Hopx	2.91629e-40	0.127964	0.41	0.338	6.04635e-36	No	Hopx
Spats2l	3.01505e-40	-0.209526	0.922	0.927	6.2511e-36	No	Spats2l
Wdr78	3.15863e-40	0.113464	0.883	0.864	6.5488e-36	No	Wdr78
Ifngr2	3.31441e-40	0.153263	0.952	0.944	6.87176e-36	No	Ifngr2
Grin3a	3.35079e-40	0.206593	0.799	0.794	6.9472e-36	No	Grin3a
Prmt1	3.46172e-40	0.121401	0.995	0.993	7.17717e-36	No	Prmt1
Kntc1	3.63934e-40	0.0632911	0.318	0.246	7.54543e-36	No	Kntc1
Dcaf12l2	3.77671e-40	0.0759537	0.421	0.355	7.83025e-36	No	Dcaf12l2
Hist1h1e	4.2103e-40	-0.0911211	0.671	0.744	8.72921e-36	No	Hist1h1e
Exoc3	4.24713e-40	0.123599	0.994	0.992	8.80558e-36	No	Exoc3
Chadl	4.26562e-40	-0.111733	0.842	0.875	8.8439e-36	No	Chadl
Polr1d	4.78868e-40	0.127862	0.995	0.994	9.92836e-36	No	Polr1d
Cux2	5.07179e-40	-0.239816	0.783	0.825	1.05153e-35	No	Cux2
Sh2d1a	5.58176e-40	0.042177	0.111	0.068	1.15727e-35	No	Sh2d1a
Zfp703	5.59637e-40	-0.125652	0.862	0.902	1.1603e-35	No	Zfp703
Gbas	5.6639e-40	0.139442	0.991	0.99	1.1743e-35	No	Gbas
Arhgdib	5.81737e-40	0.0821982	0.523	0.446	1.20612e-35	No	Arhgdib
A2ld1	6.07253e-40	0.121498	0.925	0.921	1.25902e-35	No	A2ld1
Haus5	6.45861e-40	0.102214	0.773	0.726	1.33906e-35	No	Haus5
Prkcc	6.5119e-40	0.0979173	0.603	0.553	1.35011e-35	No	Prkcc
Maml3	6.95019e-40	-0.121112	0.581	0.654	1.44098e-35	No	Maml3
Phf20	7.09863e-40	0.138333	0.992	0.991	1.47176e-35	No	Phf20
Arhgef40	7.1206e-40	0.122638	0.895	0.885	1.47631e-35	No	Arhgef40
Afg3l1	7.26232e-40	0.112517	0.973	0.968	1.5057e-35	No	Afg3l1
Capg	7.26726e-40	0.0393615	0.141	0.093	1.50672e-35	No	Capg
Athl1	7.84045e-40	0.11611	0.253	0.197	1.62556e-35	No	Athl1
2610002M06Rik	7.86461e-40	0.114633	0.99	0.988	1.63057e-35	No	2610002M06Rik
Ntrk3	7.96051e-40	0.133487	0.954	0.961	1.65045e-35	No	Ntrk3
Cetn4	8.03138e-40	0.113932	0.987	0.985	1.66515e-35	No	Cetn4
B4galt2	8.60056e-40	-0.22133	0.968	0.964	1.78315e-35	No	B4galt2
Zfp521	8.67847e-40	-0.0438181	0.09	0.142	1.79931e-35	No	Zfp521
Rbm8a	9.03301e-40	0.121112	0.994	0.993	1.87281e-35	No	Rbm8a
Timm22	9.29652e-40	0.133004	0.993	0.991	1.92745e-35	No	Timm22
Tmem194	9.31575e-40	0.0858567	0.69	0.628	1.93144e-35	No	Tmem194
Napg	9.50477e-40	0.119144	0.995	0.994	1.97062e-35	No	Napg
Erich1	9.94362e-40	0.109694	0.971	0.966	2.06161e-35	No	Erich1
Ctnnd2	1.01209e-39	0.162715	0.992	0.991	2.09837e-35	No	Ctnnd2
Bcl9l	1.20414e-39	0.104461	0.933	0.92	2.49654e-35	No	Bcl9l
Bcl9	1.21749e-39	0.126228	0.982	0.979	2.52422e-35	No	Bcl9
Gria4	1.24524e-39	-0.177606	0.995	0.993	2.58175e-35	No	Gria4
Atp4a	1.2544e-39	0.0824595	0.368	0.302	2.60074e-35	No	Atp4a
Vps26a	1.29004e-39	0.121038	0.989	0.989	2.67464e-35	No	Vps26a
Enc1	1.39645e-39	0.125909	0.993	0.992	2.89526e-35	No	Enc1
Cops3	1.42161e-39	0.129479	0.993	0.992	2.94743e-35	No	Cops3
Egr1	1.46591e-39	-0.192305	0.991	0.992	3.03927e-35	No	Egr1
Dner	1.56826e-39	0.368966	0.959	0.948	3.25147e-35	Enrich	Dner
Uck1	1.62185e-39	0.134705	0.954	0.95	3.36258e-35	No	Uck1
Map2k6	1.66556e-39	0.123836	0.91	0.893	3.45321e-35	No	Map2k6
Srsf10	1.80665e-39	0.119069	0.993	0.99	3.74572e-35	No	Srsf10
Ppp2r4	1.8281e-39	0.113451	0.991	0.991	3.7902e-35	No	Ppp2r4
Il17ra	1.8376e-39	-0.159073	0.812	0.847	3.8099e-35	No	Il17ra
Trim66	1.8666e-39	-0.154485	0.892	0.918	3.87002e-35	No	Trim66
BC005764	2.07076e-39	0.227372	0.943	0.931	4.2933e-35	No	BC005764
Fgf17	2.07934e-39	-0.0579635	0.346	0.437	4.3111e-35	No	Fgf17
Cbfa2t3	2.11868e-39	0.111883	0.974	0.968	4.39266e-35	No	Cbfa2t3
Gm10699	2.35155e-39	0.10865	0.986	0.984	4.87547e-35	No	Gm10699
Rabl5	2.3904e-39	0.126259	0.994	0.993	4.95602e-35	No	Rabl5
Eps8	2.40909e-39	0.0485987	0.246	0.182	4.99478e-35	No	Eps8
Chst2	2.50802e-39	-0.160077	0.913	0.923	5.19988e-35	No	Chst2
Bzrap1	2.54997e-39	-0.179545	0.978	0.978	5.28686e-35	No	Bzrap1
Mgat5b	2.66977e-39	-0.221528	0.919	0.927	5.53524e-35	No	Mgat5b
Ubac2	2.79382e-39	0.133797	0.985	0.982	5.79244e-35	No	Ubac2
Npc1l1	2.79803e-39	-0.0722368	0.218	0.286	5.80115e-35	No	Npc1l1
Mrpl47	2.83055e-39	0.115772	0.989	0.987	5.86859e-35	No	Mrpl47
Slc25a38	2.9924e-39	0.123004	0.962	0.961	6.20414e-35	No	Slc25a38
Slc29a4	3.04758e-39	0.0707103	0.316	0.25	6.31855e-35	No	Slc29a4
Taf1d	3.22118e-39	0.111413	0.985	0.983	6.67846e-35	No	Taf1d
Arhgap26	3.24051e-39	0.138825	0.985	0.981	6.71854e-35	No	Arhgap26
Arhgap5	3.31513e-39	-0.160768	0.99	0.986	6.87326e-35	No	Arhgap5
Cd59b	3.51873e-39	-0.126495	0.629	0.685	7.29539e-35	No	Cd59b
Ccdc74a	3.56737e-39	0.155514	0.771	0.759	7.39622e-35	No	Ccdc74a
Npy1r	3.63662e-39	-0.150372	0.945	0.958	7.53979e-35	No	Npy1r
Nars2	3.76304e-39	0.112211	0.882	0.869	7.8019e-35	No	Nars2
Rbm22	3.93079e-39	0.113397	0.99	0.987	8.1497e-35	No	Rbm22
Tmem101	4.23679e-39	0.114647	0.987	0.982	8.78414e-35	No	Tmem101
Zfp51	4.53411e-39	-0.100564	0.649	0.704	9.40056e-35	No	Zfp51
Zfp687	4.89852e-39	0.124533	0.918	0.907	1.01561e-34	No	Zfp687
Ccdc23	5.17247e-39	0.119486	0.986	0.983	1.07241e-34	No	Ccdc23
Dpf1	5.20889e-39	0.124884	0.989	0.987	1.07996e-34	No	Dpf1
Lass2	5.24479e-39	0.115142	0.923	0.911	1.0874e-34	No	Lass2
Slc25a10	5.26872e-39	0.110973	0.811	0.766	1.09236e-34	No	Slc25a10
H13	5.49836e-39	0.135991	0.968	0.963	1.13998e-34	No	H13
Gm2115	5.53768e-39	-0.0308142	0.057	0.102	1.14813e-34	No	Gm2115
Mrps31	5.83951e-39	0.112658	0.992	0.989	1.21071e-34	No	Mrps31
Ssbp1	5.98341e-39	0.116866	0.992	0.991	1.24054e-34	No	Ssbp1
Nisch	6.31851e-39	0.117687	0.994	0.993	1.31002e-34	No	Nisch
Dpy30	6.4436e-39	0.121079	0.994	0.993	1.33595e-34	No	Dpy30
Zadh2	6.58288e-39	-0.14127	0.822	0.855	1.36483e-34	No	Zadh2
Gm14412	6.75786e-39	-0.0636866	0.236	0.303	1.40111e-34	No	Gm14412
Impact	6.76357e-39	0.134975	0.995	0.993	1.40229e-34	No	Impact
Med10	6.88029e-39	0.152917	0.994	0.993	1.42649e-34	No	Med10
Ythdf2	7.26882e-39	0.140532	0.99	0.988	1.50704e-34	No	Ythdf2
Taf8	7.31945e-39	0.121396	0.836	0.814	1.51754e-34	No	Taf8
Tctex1d2	7.34977e-39	0.110031	0.99	0.989	1.52383e-34	No	Tctex1d2
Mylip	7.63897e-39	0.179833	0.8	0.781	1.58379e-34	No	Mylip
Cwh43	7.71006e-39	0.098563	0.634	0.555	1.59853e-34	No	Cwh43
Josd2	7.84655e-39	0.128666	0.991	0.99	1.62682e-34	No	Josd2
Eefsec	7.99812e-39	0.113129	0.968	0.965	1.65825e-34	No	Eefsec
Npm1	8.07142e-39	0.111037	0.995	0.995	1.67345e-34	No	Npm1
Nol12	8.12427e-39	0.116656	0.993	0.99	1.6844e-34	No	Nol12
Ttyh1	8.27074e-39	-0.166616	0.992	0.991	1.71477e-34	No	Ttyh1
Zmat5	8.55012e-39	0.123837	0.993	0.991	1.7727e-34	No	Zmat5
Dstn	8.58766e-39	0.124464	0.995	0.994	1.78048e-34	No	Dstn
Spa17	8.79562e-39	0.110764	0.883	0.873	1.8236e-34	No	Spa17
Rtdr1	8.8885e-39	0.0357333	0.146	0.097	1.84285e-34	No	Rtdr1
Otud6b	9.10517e-39	0.121187	0.987	0.983	1.88777e-34	No	Otud6b
Ocln	9.14478e-39	-0.0634701	0.207	0.272	1.89599e-34	No	Ocln
Tmem126b	1.08565e-38	0.111621	0.984	0.978	2.25088e-34	No	Tmem126b
Hmg20b	1.12403e-38	-0.11934	0.96	0.966	2.33046e-34	No	Hmg20b
Cdh20	1.15997e-38	-0.148877	0.529	0.623	2.40497e-34	No	Cdh20
Gm12198	1.18702e-38	0.0831116	0.125	0.082	2.46105e-34	No	Gm12198
Zfp68	1.19449e-38	0.122373	0.968	0.965	2.47654e-34	No	Zfp68
Ypel1	1.25069e-38	0.139091	0.94	0.936	2.59307e-34	No	Ypel1
Hmgcll1	1.25369e-38	0.158369	0.939	0.939	2.59928e-34	No	Hmgcll1
Armcx3	1.32386e-38	0.127596	0.991	0.989	2.74476e-34	No	Armcx3
Gm10657	1.37903e-38	0.062319	0.333	0.266	2.85913e-34	No	Gm10657
Acat1	1.43535e-38	0.12089	0.994	0.993	2.9759e-34	No	Acat1
1500012F01Rik	1.54699e-38	0.12126	0.992	0.991	3.20736e-34	No	1500012F01Rik
Mgat5	1.56348e-38	-0.0834998	0.517	0.593	3.24156e-34	No	Mgat5
Smn1	1.64317e-38	0.109828	0.99	0.99	3.40678e-34	No	Smn1
9430023L20Rik	1.66241e-38	0.124085	0.995	0.993	3.44668e-34	No	9430023L20Rik
Gm11818	1.66521e-38	0.118185	0.975	0.97	3.45249e-34	No	Gm11818
Uqcrc2	1.69421e-38	0.12239	0.996	0.994	3.51261e-34	No	Uqcrc2
Prdx1	1.71981e-38	0.125115	0.996	0.994	3.56567e-34	No	Prdx1
Rtn4r	1.78769e-38	-0.181774	0.974	0.978	3.70641e-34	No	Rtn4r
Samd4	1.91291e-38	-0.137168	0.907	0.928	3.96604e-34	No	Samd4
Trappc6a	1.98526e-38	0.123435	0.984	0.983	4.11603e-34	No	Trappc6a
Igfbp6	2.01993e-38	-0.203078	0.978	0.982	4.18793e-34	No	Igfbp6
Abca6	2.08181e-38	0.0423133	0.147	0.099	4.31622e-34	No	Abca6
Ctxn2	2.09868e-38	0.140021	0.991	0.99	4.3512e-34	No	Ctxn2
Cacna1i	2.13678e-38	-0.203466	0.958	0.969	4.43018e-34	No	Cacna1i
Zfp454	2.18764e-38	0.0957777	0.784	0.736	4.53564e-34	No	Zfp454
D10Wsu52e	2.20541e-38	0.127863	0.994	0.992	4.57247e-34	No	D10Wsu52e
Ftl1	2.24154e-38	0.115347	0.995	0.995	4.64738e-34	No	Ftl1
Rnmtl1	2.24764e-38	0.140079	0.984	0.981	4.66003e-34	No	Rnmtl1
Sit1	2.28356e-38	-0.0542093	0.127	0.184	4.73451e-34	No	Sit1
Pygm	2.34586e-38	-0.118212	0.257	0.315	4.86366e-34	No	Pygm
Afap1	2.56873e-38	0.0958219	0.491	0.43	5.32574e-34	No	Afap1
Shfm1	2.6677e-38	0.108593	0.995	0.994	5.53095e-34	No	Shfm1
N6amt1	2.92385e-38	0.12767	0.99	0.99	6.06202e-34	No	N6amt1
Pacsin3	3.0701e-38	-0.174091	0.944	0.965	6.36525e-34	No	Pacsin3
Eci1	3.13132e-38	0.111059	0.894	0.883	6.49216e-34	No	Eci1
Nrg1	3.1799e-38	0.159007	0.798	0.776	6.59289e-34	No	Nrg1
Gm12258	3.18004e-38	0.0895575	0.601	0.546	6.59318e-34	No	Gm12258
Fam163b	3.25883e-38	0.120867	0.988	0.988	6.75653e-34	No	Fam163b
Padi6	3.39112e-38	0.112343	0.215	0.159	7.0308e-34	No	Padi6
Lck	3.52338e-38	0.083203	0.545	0.484	7.30503e-34	No	Lck
Zdhhc8	3.54072e-38	-0.179627	0.982	0.98	7.34097e-34	No	Zdhhc8
Btbd19	3.64305e-38	0.103528	0.896	0.866	7.55313e-34	No	Btbd19
Sec23a	3.81035e-38	0.162332	0.988	0.986	7.90001e-34	No	Sec23a
Whsc2	3.8438e-38	0.109738	0.976	0.97	7.96935e-34	No	Whsc2
Fam19a2	4.06592e-38	-0.234673	0.611	0.657	8.42986e-34	No	Fam19a2
Ryr2	4.25549e-38	-0.1564	0.991	0.99	8.82291e-34	No	Ryr2
Homer1	4.26942e-38	-0.163913	0.993	0.992	8.85179e-34	No	Homer1
Epha6	4.55533e-38	0.0908831	0.397	0.333	9.44457e-34	No	Epha6
Csk	4.83473e-38	0.117523	0.836	0.808	1.00238e-33	No	Csk
Ap2a2	5.10014e-38	0.133212	0.993	0.992	1.05741e-33	No	Ap2a2
Plch2	5.19406e-38	-0.203693	0.934	0.941	1.07689e-33	No	Plch2
Scoc	5.31056e-38	0.115498	0.995	0.994	1.10104e-33	No	Scoc
Mrps18c	5.79262e-38	0.110722	0.995	0.994	1.20098e-33	No	Mrps18c
Ipcef1	6.43252e-38	0.179636	0.983	0.981	1.33365e-33	No	Ipcef1
A230006K03Rik	6.8571e-38	0.120009	0.97	0.96	1.42168e-33	No	A230006K03Rik
5330426P16Rik	6.88572e-38	0.129065	0.64	0.597	1.42762e-33	No	5330426P16Rik
Pcgf5	6.95569e-38	0.133411	0.948	0.938	1.44212e-33	No	Pcgf5
Phax	7.06924e-38	0.119889	0.993	0.991	1.46567e-33	No	Phax
Pnmal1	7.08749e-38	0.125067	0.991	0.989	1.46945e-33	No	Pnmal1
Sfxn4	7.21229e-38	0.110491	0.953	0.948	1.49532e-33	No	Sfxn4
Slc28a1	7.30148e-38	-0.0479259	0.078	0.127	1.51382e-33	No	Slc28a1
Tsr2	7.98546e-38	0.117859	0.993	0.991	1.65563e-33	No	Tsr2
Grm5	8.15349e-38	0.14231	0.999	0.997	1.69046e-33	No	Grm5
L3mbtl1	8.22654e-38	0.0901358	0.709	0.654	1.70561e-33	No	L3mbtl1
Snn	8.24722e-38	-0.160455	0.986	0.983	1.7099e-33	No	Snn
Zmym6	8.45484e-38	0.119761	0.926	0.919	1.75294e-33	No	Zmym6
Sfrp1	8.84904e-38	-0.0643901	0.371	0.448	1.83467e-33	No	Sfrp1
Ublcp1	8.95916e-38	0.122045	0.992	0.99	1.8575e-33	No	Ublcp1
Dusp12	8.97449e-38	0.112819	0.97	0.967	1.86068e-33	No	Dusp12
Kcnd3	9.26728e-38	0.162492	0.984	0.98	1.92139e-33	No	Kcnd3
Phb	1.0546e-37	0.112544	0.993	0.991	2.1865e-33	No	Phb
Brd3	1.0679e-37	0.124093	0.99	0.989	2.21408e-33	No	Brd3
2810432L12Rik	1.11022e-37	0.121255	0.992	0.991	2.30181e-33	No	2810432L12Rik
Slc16a3	1.14498e-37	0.116537	0.657	0.605	2.37388e-33	No	Slc16a3
Ddit4	1.1888e-37	0.15125	0.971	0.965	2.46475e-33	No	Ddit4
Actr1b	1.26189e-37	-0.127454	0.992	0.991	2.61627e-33	No	Actr1b
Osgep	1.30699e-37	0.105607	0.982	0.978	2.70979e-33	No	Osgep
Sugt1	1.33542e-37	0.121687	0.994	0.993	2.76872e-33	No	Sugt1
AU022754	1.35964e-37	0.0812159	0.591	0.522	2.81894e-33	No	AU022754
Mtm1	1.37325e-37	0.107864	0.897	0.877	2.84717e-33	No	Mtm1
Ncoa7	1.46433e-37	0.137422	0.993	0.991	3.036e-33	No	Ncoa7
Pcdhb3	1.49058e-37	-0.0725668	0.383	0.455	3.09043e-33	No	Pcdhb3
6330527O06Rik	1.5186e-37	-0.313414	0.966	0.965	3.14852e-33	Deplete	6330527O06Rik
D9Ertd402e	1.53121e-37	0.11625	0.935	0.919	3.17465e-33	No	D9Ertd402e
Orc6	1.5587e-37	0.114359	0.992	0.989	3.23165e-33	No	Orc6
Nqo1	1.5867e-37	0.0748018	0.481	0.413	3.28971e-33	No	Nqo1
Ccdc96	1.59583e-37	0.0867188	0.516	0.457	3.30863e-33	No	Ccdc96
Tex261	1.67019e-37	0.11691	0.986	0.984	3.4628e-33	No	Tex261
BC016495	1.73746e-37	0.122228	0.918	0.908	3.60228e-33	No	BC016495
Morn2	1.86251e-37	0.104598	0.981	0.979	3.86154e-33	No	Morn2
1110005A03Rik	1.91053e-37	0.123583	0.993	0.991	3.9611e-33	No	1110005A03Rik
Gstt2	2.04052e-37	0.104733	0.723	0.683	4.23062e-33	No	Gstt2
Sec11a	2.15265e-37	0.118461	0.993	0.992	4.46309e-33	No	Sec11a
Gm7204	2.25125e-37	0.0894963	0.577	0.525	4.66752e-33	No	Gm7204
Ina	2.33252e-37	0.179363	0.993	0.992	4.83601e-33	No	Ina
Gm10159	2.34605e-37	0.128002	0.957	0.952	4.86406e-33	No	Gm10159
Wwox	2.37239e-37	0.226353	0.962	0.965	4.91867e-33	No	Wwox
Gmds	2.54978e-37	0.13582	0.891	0.881	5.28646e-33	No	Gmds
Plch1	2.59664e-37	-0.0913567	0.607	0.679	5.38361e-33	No	Plch1
Dcaf12	2.61445e-37	0.124255	0.97	0.964	5.42055e-33	No	Dcaf12
Gm16062	2.62654e-37	-0.121526	0.813	0.838	5.4456e-33	No	Gm16062
Dcbld2	2.64879e-37	-0.210884	0.825	0.841	5.49174e-33	No	Dcbld2
Atic	2.71224e-37	0.122035	0.964	0.954	5.62329e-33	No	Atic
Fam158a	2.82074e-37	0.117173	0.994	0.992	5.84824e-33	No	Fam158a
Esyt2	2.98704e-37	0.124606	0.904	0.888	6.19304e-33	No	Esyt2
Tjp2	3.06466e-37	-0.116437	0.401	0.46	6.35396e-33	No	Tjp2
Dnajb3	3.19987e-37	0.0814879	0.551	0.486	6.63428e-33	No	Dnajb3
Abcd3	3.21964e-37	0.10579	0.98	0.975	6.67529e-33	No	Abcd3
Mlf1	3.23546e-37	0.096597	0.629	0.579	6.70808e-33	No	Mlf1
Cchcr1	3.36299e-37	-0.0709288	0.434	0.509	6.97249e-33	No	Cchcr1
Scx	3.52622e-37	-0.0706315	0.264	0.333	7.31092e-33	No	Scx
Arhgef26	3.65433e-37	0.29883	0.433	0.383	7.57653e-33	Enrich	Arhgef26
Gm11730	3.66343e-37	-0.0106863	0.107	0.065	7.59539e-33	No	Gm11730
Tprn	3.70085e-37	0.105573	0.65	0.604	7.67297e-33	No	Tprn
Nr1h2	3.801e-37	-0.128627	0.98	0.978	7.88062e-33	No	Nr1h2
Lsm10	3.91445e-37	0.129629	0.984	0.985	8.11584e-33	No	Lsm10
Pnpo	4.94317e-37	0.126102	0.987	0.986	1.02487e-32	No	Pnpo
Snrpd2	4.98417e-37	0.110857	0.995	0.994	1.03337e-32	No	Snrpd2
Hspb1	4.99678e-37	0.0448124	0.213	0.156	1.03598e-32	No	Hspb1
Prr12	5.63066e-37	0.125926	0.976	0.974	1.16741e-32	No	Prr12
Nek10	5.67476e-37	0.0579495	0.261	0.202	1.17655e-32	No	Nek10
Rufy2	5.84543e-37	0.136979	0.988	0.986	1.21193e-32	No	Rufy2
2310045N01Rik	5.99046e-37	0.118467	0.992	0.989	1.242e-32	No	2310045N01Rik
Immp1l	6.06224e-37	0.118036	0.992	0.99	1.25688e-32	No	Immp1l
Resp18	6.20869e-37	0.134937	0.995	0.994	1.28725e-32	No	Resp18
Mfng	6.22642e-37	-0.100467	0.184	0.245	1.29092e-32	No	Mfng
Plcxd2	6.43054e-37	-0.470594	0.895	0.918	1.33324e-32	Deplete	Plcxd2
BC029722	6.44744e-37	0.127917	0.991	0.987	1.33675e-32	No	BC029722
Rnf214	6.89237e-37	0.109268	0.989	0.986	1.429e-32	No	Rnf214
Neo1	6.93158e-37	0.149395	0.96	0.949	1.43712e-32	No	Neo1
Gm16628	7.25312e-37	-0.057025	0.149	0.208	1.50379e-32	No	Gm16628
Ly6a	7.26094e-37	0.105629	0.852	0.828	1.50541e-32	No	Ly6a
Dok6	7.69766e-37	0.123967	0.718	0.689	1.59596e-32	No	Dok6
Per3	7.92428e-37	-0.152351	0.985	0.985	1.64294e-32	No	Per3
Crbn	8.00031e-37	0.116896	0.994	0.991	1.6587e-32	No	Crbn
Exosc4	8.09805e-37	0.107591	0.993	0.993	1.67897e-32	No	Exosc4
Ostf1	8.11241e-37	0.0883912	0.817	0.784	1.68195e-32	No	Ostf1
Car7	8.29322e-37	-0.132872	0.935	0.943	1.71943e-32	No	Car7
Setd1b	8.42747e-37	0.120459	0.953	0.946	1.74727e-32	No	Setd1b
Stx12	8.69882e-37	0.121484	0.995	0.993	1.80353e-32	No	Stx12
Adrm1	8.72752e-37	0.124133	0.995	0.993	1.80948e-32	No	Adrm1
Gm10132	8.73347e-37	0.0948199	0.526	0.472	1.81071e-32	No	Gm10132
Cadm2	8.75612e-37	-0.160931	0.994	0.993	1.81541e-32	No	Cadm2
Gadd45a	9.06588e-37	0.124369	0.879	0.868	1.87963e-32	No	Gadd45a
Enox2	9.18083e-37	0.14216	0.892	0.866	1.90346e-32	No	Enox2
Hnrnpab	1.00636e-36	0.133137	0.99	0.988	2.08649e-32	No	Hnrnpab
Gm2824	1.01512e-36	-0.126193	0.856	0.908	2.10465e-32	No	Gm2824
Sun1	1.029e-36	-0.173448	0.986	0.985	2.13342e-32	No	Sun1
Zfp82	1.03292e-36	0.0974861	0.828	0.801	2.14156e-32	No	Zfp82
Mrpl13	1.08828e-36	0.117018	0.994	0.992	2.25632e-32	No	Mrpl13
Gstm5	1.09432e-36	0.115338	0.995	0.994	2.26886e-32	No	Gstm5
Smarcb1	1.10243e-36	0.118001	0.994	0.993	2.28567e-32	No	Smarcb1
Aatf	1.21696e-36	0.121574	0.974	0.965	2.52313e-32	No	Aatf
Il10rb	1.25608e-36	-0.0883902	0.398	0.462	2.60422e-32	No	Il10rb
Nphp3	1.27064e-36	-0.0600418	0.334	0.407	2.63441e-32	No	Nphp3
[truncated: 12,462 more rows]

## Sheet: g
DEG	ID	Description	GeneRatio	BgRatio	pvalue	p.adjust	qvalue	geneID	Count
Deplete	GO:0005244	voltage-gated ion channel activity	19/165	162/11774	1.0047e-12	1.6226e-10	1.41187e-10	Scn1b/Kcnh7/Scn4b/Kcnv1/Scn1a/Kcnc2/Kcnh1/Kcnh5/Kcnh4/Kcnq5/Kcnab3/Kcnc3/Kcnip2/Kcna2/Kcnk2/Kcnj2/Clic6/Kcnj10/Scn8a	19
Deplete	GO:0022832	voltage-gated channel activity	19/165	162/11774	1.0047e-12	1.6226e-10	1.41187e-10	Scn1b/Kcnh7/Scn4b/Kcnv1/Scn1a/Kcnc2/Kcnh1/Kcnh5/Kcnh4/Kcnq5/Kcnab3/Kcnc3/Kcnip2/Kcna2/Kcnk2/Kcnj2/Clic6/Kcnj10/Scn8a	19
Deplete	GO:0005249	voltage-gated potassium channel activity	14/165	76/11774	2.09465e-12	2.25523e-10	1.96235e-10	Kcnh7/Kcnv1/Kcnc2/Kcnh1/Kcnh5/Kcnh4/Kcnq5/Kcnab3/Kcnc3/Kcnip2/Kcna2/Kcnk2/Kcnj2/Kcnj10	14
Deplete	GO:0015079	potassium ion transmembrane transporter activity	16/165	129/11774	2.88881e-11	2.33271e-09	2.02977e-09	Kcnh7/Kcnv1/Kcnc2/Kcnh1/Kcnh5/Kcnh4/Kcnq5/Kcnab3/Kcnc3/Kcnip2/Atp1b2/Kcna2/Kcnk2/Kcnj2/Slc24a3/Kcnj10	16
Deplete	GO:0022836	gated channel activity	21/165	262/11774	9.71224e-11	6.27411e-09	5.4593e-09	Scn1b/Kcnh7/Scn4b/Kcnv1/Scn1a/Kcnc2/Kcnh1/Kcnh5/Kcnh4/Kcnq5/Kcnab3/Kcnc3/Gabrd/Kcnip2/Kcna2/Kcnk2/Kcnj2/Clic6/Kcnj10/Chrna10/Scn8a	21
Deplete	GO:0005267	potassium channel activity	14/165	104/11774	1.72816e-10	8.41258e-09	7.32006e-09	Kcnh7/Kcnv1/Kcnc2/Kcnh1/Kcnh5/Kcnh4/Kcnq5/Kcnab3/Kcnc3/Kcnip2/Kcna2/Kcnk2/Kcnj2/Kcnj10	14
Deplete	GO:0005216	ion channel activity	23/165	329/11774	1.82316e-10	8.41258e-09	7.32006e-09	Scn1b/Kcnh7/Scn4b/Kcnv1/Scn1a/Kcnc2/Kcnh1/Kcnh5/Kcnh4/Kcnq5/Ano3/Kcnab3/Kcnc3/Gabrd/Kcnip2/Kcna2/Kcnk2/Kcnj2/Slc24a3/Clic6/Kcnj10/Chrna10/Scn8a	23
Deplete	GO:0015267	channel activity	23/165	347/11774	5.22748e-10	1.87608e-08	1.63244e-08	Scn1b/Kcnh7/Scn4b/Kcnv1/Scn1a/Kcnc2/Kcnh1/Kcnh5/Kcnh4/Kcnq5/Ano3/Kcnab3/Kcnc3/Gabrd/Kcnip2/Kcna2/Kcnk2/Kcnj2/Slc24a3/Clic6/Kcnj10/Chrna10/Scn8a	23
Deplete	GO:0022803	passive transmembrane transporter activity	23/165	347/11774	5.22748e-10	1.87608e-08	1.63244e-08	Scn1b/Kcnh7/Scn4b/Kcnv1/Scn1a/Kcnc2/Kcnh1/Kcnh5/Kcnh4/Kcnq5/Ano3/Kcnab3/Kcnc3/Gabrd/Kcnip2/Kcna2/Kcnk2/Kcnj2/Slc24a3/Clic6/Kcnj10/Chrna10/Scn8a	23
Deplete	GO:0005261	cation channel activity	20/165	261/11774	6.23471e-10	2.01381e-08	1.75228e-08	Scn1b/Kcnh7/Scn4b/Kcnv1/Scn1a/Kcnc2/Kcnh1/Kcnh5/Kcnh4/Kcnq5/Kcnab3/Kcnc3/Kcnip2/Kcna2/Kcnk2/Kcnj2/Slc24a3/Kcnj10/Chrna10/Scn8a	20
Deplete	GO:0046873	metal ion transmembrane transporter activity	22/165	323/11774	7.70754e-10	2.26321e-08	1.9693e-08	Scn1b/Kcnh7/Scn4b/Kcnv1/Scn1a/Kcnc2/Kcnh1/Kcnh5/Slc30a3/Kcnh4/Slc30a4/Kcnq5/Kcnab3/Kcnc3/Kcnip2/Atp1b2/Kcna2/Kcnk2/Kcnj2/Slc24a3/Kcnj10/Scn8a	22
Deplete	GO:0022843	voltage-gated cation channel activity	14/165	120/11774	1.19916e-09	3.22773e-08	2.80855e-08	Kcnh7/Kcnv1/Kcnc2/Kcnh1/Kcnh5/Kcnh4/Kcnq5/Kcnab3/Kcnc3/Kcnip2/Kcna2/Kcnk2/Kcnj2/Kcnj10	14
Deplete	GO:0022890	inorganic cation transmembrane transporter activity	23/165	422/11774	2.20867e-08	5.4877e-07	4.77503e-07	Scn1b/Kcnh7/Scn4b/Kcnv1/Scn1a/Kcnc2/Kcnh1/Kcnh5/Slc30a3/Kcnh4/Slc30a4/Kcnq5/Kcnab3/Kcnc3/Kcnip2/Atp1b2/Kcna2/Kcnk2/Kcnj2/Slc24a3/Kcnj10/Chrna10/Scn8a	23
Deplete	GO:0008324	cation transmembrane transporter activity	23/165	458/11774	9.9215e-08	2.28903e-06	1.99176e-06	Scn1b/Kcnh7/Scn4b/Kcnv1/Scn1a/Kcnc2/Kcnh1/Kcnh5/Slc30a3/Kcnh4/Slc30a4/Kcnq5/Kcnab3/Kcnc3/Kcnip2/Atp1b2/Kcna2/Kcnk2/Kcnj2/Slc24a3/Kcnj10/Chrna10/Scn8a	23
Deplete	GO:0044325	ion channel binding	10/165	125/11774	9.8762e-06	0.000212667	0.000185049	Scn1b/Scn4b/Rims3/Kcnc2/Kcnh1/Kcnh5/Rnf207/Kcnab3/Tcap/Kcnip2	10
Deplete	GO:0005251	delayed rectifier potassium channel activity	5/165	29/11774	4.60105e-05	0.000928836	0.00080821	Kcnc2/Kcnh1/Kcnq5/Kcnc3/Kcna2	5
Deplete	GO:0005248	voltage-gated sodium channel activity	4/165	22/11774	0.00022338	0.00424423	0.00369304	Scn1b/Scn4b/Scn1a/Scn8a	4
Deplete	GO:0015271	outward rectifier potassium channel activity	3/165	13/11774	0.000697089	0.0125089	0.0108844	Kcnip2/Kcna2/Kcnk2	3
Deplete	GO:0005272	sodium channel activity	4/165	35/11774	0.00138776	0.0228674	0.0198977	Scn1b/Scn4b/Scn1a/Scn8a	4
Deplete	GO:0005509	calcium ion binding	14/165	398/11774	0.00141594	0.0228674	0.0198977	Cdh12/Fstl4/Pdp1/Enpp2/Ocm/Spock3/S100a6/S100a1/Kcnip2/Cabp1/Scube1/Npnt/Calb1/Pamr1	14
Deplete	GO:0015081	sodium ion transmembrane transporter activity	6/165	92/11774	0.00182618	0.0280884	0.0244407	Scn1b/Scn4b/Scn1a/Atp1b2/Slc24a3/Scn8a	6
Deplete	GO:0005242	inward rectifier potassium channel activity	3/165	20/11774	0.00258552	0.0379601	0.0330303	Kcnh7/Kcnj2/Kcnj10	3
Deplete	GO:1902936	phosphatidylinositol bisphosphate binding	5/165	78/11774	0.00471519	0.0662177	0.0576181	Sytl2/Kcnh1/Laptm4b/Myo1b/Kcnj2	5
Deplete	GO:0016247	channel regulator activity	6/165	113/11774	0.00509065	0.0685116	0.0596141	Scn1b/Scn4b/Kcnab3/Kcnip2/Kcnk2/Lynx1	6
Deplete	GO:0008200	ion channel inhibitor activity	3/165	26/11774	0.00554525	0.0716447	0.0623403	Scn1b/Kcnk2/Lynx1	3
Deplete	GO:0016248	channel inhibitor activity	3/165	27/11774	0.00617498	0.0767122	0.0667498	Scn1b/Kcnk2/Lynx1	3
Deplete	GO:0099106	ion channel regulator activity	5/165	87/11774	0.00746561	0.0893108	0.0777122	Scn1b/Kcnab3/Kcnip2/Kcnk2/Lynx1	5
Deplete	GO:0031402	sodium ion binding	2/165	10/11774	0.00815894	0.0941192	0.0818962	Scn1a/Scn8a	2
Deplete	GO:0005005	transmembrane-ephrin receptor activity	2/165	11/11774	0.00988081	0.110052	0.0957596	Epha10/Epha4	2
Deplete	GO:0005539	glycosaminoglycan binding	6/165	131/11774	0.0102623	0.110491	0.0961414	Hapln4/Ptn/Lrtm2/Spock3/Fgf9/Rspo1	6
Deplete	GO:0005003	ephrin receptor activity	2/165	12/11774	0.0117486	0.122413	0.106515	Epha10/Epha4	2
Deplete	GO:0044548	S100 protein binding	2/165	13/11774	0.013758	0.13887	0.120835	S100a6/S100a1	2
Deplete	GO:0003779	actin binding	10/165	321/11774	0.0149616	0.146442	0.127424	Fmnl1/Sntg2/Myh14/Adssl1/Fhod3/Shroom2/Myo1b/Phactr2/Inf2/Tnnt2	10
Deplete	GO:0015276	ligand-gated ion channel activity	5/165	105/11774	0.0159802	0.151812	0.132097	Kcnh7/Gabrd/Kcnj2/Kcnj10/Chrna10	5
Deplete	GO:0005496	steroid binding	4/165	70/11774	0.0166642	0.153209	0.133312	Rora/Osbpl3/Osbp2/Calb1	4
Deplete	GO:0015459	potassium channel regulator activity	3/165	39/11774	0.0170759	0.153209	0.133312	Kcnab3/Kcnip2/Kcnk2	3
Deplete	GO:0022834	ligand-gated channel activity	5/165	108/11774	0.0178463	0.155793	0.13556	Kcnh7/Gabrd/Kcnj2/Kcnj10/Chrna10	5
Deplete	GO:0005516	calmodulin binding	6/165	152/11774	0.0200728	0.170553	0.148403	Dapk2/Kcnh1/Kcnh5/Myh14/Myo1b/Kcnq5	6
Deplete	GO:0004551	nucleotide diphosphatase activity	2/165	16/11774	0.0205931	0.170553	0.148403	Enpp2/Nudt4	2
Deplete	GO:0099094	ligand-gated cation channel activity	4/165	76/11774	0.021871	0.173719	0.151159	Kcnh7/Kcnj2/Kcnj10/Chrna10	4
Deplete	GO:0004033	aldo-keto reductase (NADP) activity	2/165	17/11774	0.0231267	0.173719	0.151159	Akr1b10/Kcnab3	2
Deplete	GO:0005385	zinc ion transmembrane transporter activity	2/165	17/11774	0.0231267	0.173719	0.151159	Slc30a3/Slc30a4	2
Deplete	GO:0030898	actin-dependent ATPase activity	2/165	17/11774	0.0231267	0.173719	0.151159	Myh14/Myo1b	2
Deplete	GO:0005179	hormone activity	3/165	45/11774	0.0249531	0.183178	0.159389	Fndc5/Inhbb/Cartpt	3
Deplete	GO:0031420	alkali metal ion binding	2/165	18/11774	0.0257814	0.185053	0.161021	Scn1a/Scn8a	2
Deplete	GO:0032934	sterol binding	3/165	46/11774	0.0264262	0.185558	0.16146	Rora/Osbpl3/Osbp2	3
Deplete	GO:0051015	actin filament binding	6/165	163/11774	0.0271556	0.186623	0.162387	Fmnl1/Myh14/Adssl1/Fhod3/Shroom2/Myo1b	6
Deplete	GO:0000146	microfilament motor activity	2/165	19/11774	0.0285533	0.19214	0.167187	Myh14/Myo1b	2
Deplete	GO:0008188	neuropeptide receptor activity	2/165	21/11774	0.0344337	0.226981	0.197504	Gpr83/Npy5r	2
Deplete	GO:1901981	phosphatidylinositol phosphate binding	5/165	131/11774	0.0370028	0.239038	0.207994	Sytl2/Kcnh1/Laptm4b/Myo1b/Kcnj2	5
Deplete	GO:0005254	chloride channel activity	3/165	53/11774	0.0380096	0.240728	0.209465	Ano3/Gabrd/Clic6	3
Deplete	GO:0005178	integrin binding	4/165	91/11774	0.0388533	0.241339	0.209996	Itgb8/Ptn/Prkca/Npnt	4
Deplete	GO:0030545	receptor regulator activity	7/165	228/11774	0.0414976	0.252901	0.220057	Sema3a/Fndc5/Inhbb/Ptn/Fgf9/Lynx1/Cartpt	7
Deplete	GO:0008201	heparin binding	4/165	96/11774	0.0458079	0.273999	0.238416	Ptn/Lrtm2/Fgf9/Rspo1	4
Deplete	GO:0003823	antigen binding	2/165	25/11774	0.0474404	0.274671	0.239	Ighg2c/H2-D1	2
Deplete	GO:0005546	phosphatidylinositol-4,5-bisphosphate binding	3/165	58/11774	0.0476211	0.274671	0.239	Sytl2/Myo1b/Kcnj2	3
Deplete	GO:0015248	sterol transporter activity	2/165	26/11774	0.0509317	0.288613	0.251131	Osbpl3/Osbp2	2
Deplete	GO:0005253	anion channel activity	3/165	62/11774	0.0560856	0.312339	0.271776	Ano3/Gabrd/Clic6	3
Deplete	GO:0030246	carbohydrate binding	5/165	149/11774	0.058434	0.319901	0.278356	Cd302/Fbxo2/Hkdc1/Enpp2/Cd34	5
Deplete	GO:0004888	transmembrane signaling receptor activity	10/165	406/11774	0.0595116	0.320371	0.278765	Gpr88/Unc5d/Gpr83/Rorb/Gabrd/Epha10/Plxnd1/Npy5r/Epha4/Ptprm	10
Deplete	GO:0050839	cell adhesion molecule binding	6/165	199/11774	0.0611653	0.322628	0.280729	Cdh12/Itgb8/Ptn/Prkca/Npnt/Ptprm	6
Deplete	GO:0017080	sodium channel regulator activity	2/165	29/11774	0.0619286	0.322628	0.280729	Scn1b/Scn4b	2
Deplete	GO:0005319	lipid transporter activity	4/165	108/11774	0.0651394	0.333237	0.28996	Abcd2/Ano3/Osbpl3/Osbp2	4
Deplete	GO:0048018	receptor ligand activity	6/165	203/11774	0.0660283	0.333237	0.28996	Sema3a/Fndc5/Inhbb/Ptn/Fgf9/Cartpt	6
Deplete	GO:0030546	signaling receptor activator activity	6/165	207/11774	0.0711122	0.353373	0.307481	Sema3a/Fndc5/Inhbb/Ptn/Fgf9/Cartpt	6
Deplete	GO:0046915	transition metal ion transmembrane transporter activity	2/165	32/11774	0.0736461	0.360419	0.313612	Slc30a3/Slc30a4	2
Deplete	GO:0015108	chloride transmembrane transporter activity	3/165	72/11774	0.0800898	0.386105	0.335962	Ano3/Gabrd/Clic6	3
Deplete	GO:0008013	beta-catenin binding	3/165	75/11774	0.0880326	0.412095	0.358577	Shroom2/Rora/Dact2	3
Deplete	GO:0008083	growth factor activity	3/165	75/11774	0.0880326	0.412095	0.358577	Inhbb/Ptn/Fgf9	3
Deplete	GO:0003707	steroid hormone receptor activity	2/165	36/11774	0.0902565	0.416469	0.362383	Rorb/Rora	2
Deplete	GO:0004879	nuclear receptor activity	2/165	38/11774	0.0989365	0.434837	0.378366	Rorb/Rora	2
Deplete	GO:0098531	ligand-activated transcription factor activity	2/165	38/11774	0.0989365	0.434837	0.378366	Rorb/Rora	2
Deplete	GO:0005198	structural molecule activity	8/165	335/11774	0.0989486	0.434837	0.378366	Sntg2/Col19a1/Cldn22/Tcap/Krt12/Npnt/Nefm/Tnnt2	8
Deplete	GO:1901681	sulfur compound binding	5/165	175/11774	0.0996221	0.434837	0.378366	Ptn/Cd34/Lrtm2/Fgf9/Rspo1	5
Deplete	GO:0015485	cholesterol binding	2/165	40/11774	0.10784	0.457366	0.397968	Osbpl3/Osbp2	2
Deplete	GO:0031267	small GTPase binding	6/165	234/11774	0.111119	0.457366	0.397968	Fmnl1/Exph5/Rims3/Sytl2/Inf2/Net1	6
Deplete	GO:0005544	calcium-dependent phospholipid binding	2/165	41/11774	0.112369	0.457366	0.397968	Cpne9/Cpne4	2
Deplete	GO:0003774	motor activity	3/165	84/11774	0.113711	0.457366	0.397968	Myh14/Gpr88/Myo1b	3
Deplete	GO:0004714	transmembrane receptor protein tyrosine kinase activity	2/165	42/11774	0.116947	0.457366	0.397968	Epha10/Epha4	2
Deplete	GO:0004724	magnesium-dependent protein serine/threonine phosphatase activity	1/165	10/11774	0.131671	0.457366	0.397968	Pdp1	1
Deplete	GO:0035173	histone kinase activity	1/165	10/11774	0.131671	0.457366	0.397968	Prkca	1
Deplete	GO:0042043	neurexin family protein binding	1/165	10/11774	0.131671	0.457366	0.397968	Sytl2	1
Deplete	GO:0046974	histone methyltransferase activity (H3-K9 specific)	1/165	10/11774	0.131671	0.457366	0.397968	Prdm8	1
Deplete	GO:0047372	acylglycerol lipase activity	1/165	10/11774	0.131671	0.457366	0.397968	Mgll	1
Deplete	GO:0048495	Roundabout binding	1/165	10/11774	0.131671	0.457366	0.397968	Lrtm2	1
Deplete	GO:0051400	BH domain binding	1/165	10/11774	0.131671	0.457366	0.397968	Bok	1
Deplete	GO:0052650	NADP-retinol dehydrogenase activity	1/165	10/11774	0.131671	0.457366	0.397968	Akr1b10	1
Deplete	GO:0086008	voltage-gated potassium channel activity involved in cardiac muscle cell action potential repolarization	1/165	10/11774	0.131671	0.457366	0.397968	Kcnj2	1
Deplete	GO:0140358	P-type transmembrane transporter activity	1/165	10/11774	0.131671	0.457366	0.397968	Atp1b2	1
Deplete	GO:0042626	ATPase-coupled transmembrane transporter activity	2/165	46/11774	0.135703	0.457366	0.397968	Abcd2/Atp1b2	2
Deplete	GO:0019838	growth factor binding	3/165	92/11774	0.138615	0.457366	0.397968	Vasn/Fstl4/Ptn	3
Deplete	GO:0004697	protein kinase C activity	1/165	11/11774	0.14385	0.457366	0.397968	Prkca	1
Deplete	GO:0005522	profilin binding	1/165	11/11774	0.14385	0.457366	0.397968	Fmnl1	1
Deplete	GO:0005536	glucose binding	1/165	11/11774	0.14385	0.457366	0.397968	Hkdc1	1
Deplete	GO:0017154	semaphorin receptor activity	1/165	11/11774	0.14385	0.457366	0.397968	Plxnd1	1
Deplete	GO:0019107	myristoyltransferase activity	1/165	11/11774	0.14385	0.457366	0.397968	Zdhhc2	1
Deplete	GO:0022821	potassium ion antiporter activity	1/165	11/11774	0.14385	0.457366	0.397968	Slc24a3	1
Deplete	GO:0022841	potassium ion leak channel activity	1/165	11/11774	0.14385	0.457366	0.397968	Kcnk2	1
Deplete	GO:0034483	heparan sulfate sulfotransferase activity	1/165	11/11774	0.14385	0.457366	0.397968	Hs3st1	1
Deplete	GO:0042605	peptide antigen binding	1/165	11/11774	0.14385	0.457366	0.397968	H2-D1	1
Deplete	GO:1904315	transmitter-gated ion channel activity involved in regulation of postsynaptic membrane potential	2/165	48/11774	0.145317	0.457366	0.397968	Gabrd/Chrna10	2
Deplete	GO:0035091	phosphatidylinositol binding	5/165	198/11774	0.145448	0.457366	0.397968	Sytl2/Kcnh1/Laptm4b/Myo1b/Kcnj2	5
Deplete	GO:0030548	acetylcholine receptor regulator activity	1/165	12/11774	0.15586	0.457366	0.397968	Lynx1	1
Deplete	GO:0036122	BMP binding	1/165	12/11774	0.15586	0.457366	0.397968	Tcap	1
Deplete	GO:0071837	HMG box domain binding	1/165	12/11774	0.15586	0.457366	0.397968	Pou3f2	1
Deplete	GO:0099602	neurotransmitter receptor regulator activity	1/165	12/11774	0.15586	0.457366	0.397968	Lynx1	1
Deplete	GO:0042803	protein homodimerization activity	10/165	495/11774	0.157225	0.457366	0.397968	Abcd2/Inhbb/Cited1/Bok/Mapk4/Ocm/S100a6/Mgll/S100a1/Zdhhc2	10
Deplete	GO:0015103	inorganic anion transmembrane transporter activity	3/165	98/11774	0.158394	0.457366	0.397968	Ano3/Gabrd/Clic6	3
Deplete	GO:0015399	primary active transmembrane transporter activity	2/165	51/11774	0.159991	0.457366	0.397968	Abcd2/Atp1b2	2
Deplete	GO:0099529	neurotransmitter receptor activity involved in regulation of postsynaptic membrane potential	2/165	51/11774	0.159991	0.457366	0.397968	Gabrd/Chrna10	2
Deplete	GO:0005543	phospholipid binding	7/165	319/11774	0.161094	0.457366	0.397968	Cpne9/Sytl2/Kcnh1/Laptm4b/Myo1b/Cpne4/Kcnj2	7
Deplete	GO:0005044	scavenger receptor activity	1/165	13/11774	0.167701	0.457366	0.397968	Enpp2	1
Deplete	GO:0005324	long-chain fatty acid transporter activity	1/165	13/11774	0.167701	0.457366	0.397968	Abcd2	1
Deplete	GO:0005540	hyaluronic acid binding	1/165	13/11774	0.167701	0.457366	0.397968	Hapln4	1
Deplete	GO:0022840	leak channel activity	1/165	13/11774	0.167701	0.457366	0.397968	Kcnk2	1
Deplete	GO:0022842	narrow pore channel activity	1/165	13/11774	0.167701	0.457366	0.397968	Kcnk2	1
Deplete	GO:0022848	acetylcholine-gated cation-selective channel activity	1/165	13/11774	0.167701	0.457366	0.397968	Chrna10	1
Deplete	GO:0051020	GTPase binding	6/165	265/11774	0.16842	0.457366	0.397968	Fmnl1/Exph5/Rims3/Sytl2/Inf2/Net1	6
Deplete	GO:0022824	transmitter-gated ion channel activity	2/165	53/11774	0.169919	0.457366	0.397968	Gabrd/Chrna10	2
Deplete	GO:0022835	transmitter-gated channel activity	2/165	53/11774	0.169919	0.457366	0.397968	Gabrd/Chrna10	2
Deplete	GO:0004707	MAP kinase activity	1/165	14/11774	0.179378	0.459834	0.400116	Mapk4	1
Deplete	GO:0005104	fibroblast growth factor receptor binding	1/165	14/11774	0.179378	0.459834	0.400116	Fgf9	1
Deplete	GO:0005501	retinoid binding	1/165	14/11774	0.179378	0.459834	0.400116	Akr1b10	1
Deplete	GO:0008106	alcohol dehydrogenase (NADP+) activity	1/165	14/11774	0.179378	0.459834	0.400116	Akr1b10	1
Deplete	GO:0030247	polysaccharide binding	1/165	14/11774	0.179378	0.459834	0.400116	Enpp2	1
Deplete	GO:0097001	ceramide binding	1/165	14/11774	0.179378	0.459834	0.400116	Laptm4b	1
Deplete	GO:0045296	cadherin binding	2/165	56/11774	0.184997	0.467106	0.406444	Cdh12/Ptprm	2
Deplete	GO:0005184	neuropeptide hormone activity	1/165	15/11774	0.190892	0.467106	0.406444	Cartpt	1
Deplete	GO:0019840	isoprenoid binding	1/165	15/11774	0.190892	0.467106	0.406444	Akr1b10	1
Deplete	GO:0033130	acetylcholine receptor binding	1/165	15/11774	0.190892	0.467106	0.406444	Lynx1	1
Deplete	GO:0050431	transforming growth factor beta binding	1/165	15/11774	0.190892	0.467106	0.406444	Vasn	1
Deplete	GO:0070402	NADPH binding	1/165	15/11774	0.190892	0.467106	0.406444	Akr1b10	1
Deplete	GO:0019199	transmembrane receptor protein kinase activity	2/165	58/11774	0.195152	0.473942	0.412392	Epha10/Epha4	2
Deplete	GO:0008237	metallopeptidase activity	3/165	109/11774	0.19666	0.47404	0.412477	Mmel1/Adam33/Trhde	3
Deplete	GO:0004622	lysophospholipase activity	1/165	16/11774	0.202245	0.476826	0.414901	Enpp2	1
Deplete	GO:0008307	structural constituent of muscle	1/165	16/11774	0.202245	0.476826	0.414901	Tcap	1
Deplete	GO:0030547	receptor inhibitor activity	1/165	16/11774	0.202245	0.476826	0.414901	Lynx1	1
Deplete	GO:0005230	extracellular ligand-gated ion channel activity	2/165	60/11774	0.205377	0.480702	0.418274	Gabrd/Chrna10	2
Deplete	GO:0019888	protein phosphatase regulator activity	2/165	61/11774	0.210512	0.482106	0.419496	Ptn/Rcan2	2
Deplete	GO:0048306	calcium-dependent protein binding	2/165	61/11774	0.210512	0.482106	0.419496	S100a6/S100a1	2
Deplete	GO:0004890	GABA-A receptor activity	1/165	17/11774	0.21344	0.482106	0.419496	Gabrd	1
Deplete	GO:0015491	cation:cation antiporter activity	1/165	17/11774	0.21344	0.482106	0.419496	Slc24a3	1
Deplete	GO:0032794	GTPase activating protein binding	1/165	17/11774	0.21344	0.482106	0.419496	Fmnl1	1
Deplete	GO:0004222	metalloendopeptidase activity	2/165	62/11774	0.215659	0.483736	0.420914	Mmel1/Adam33	2
Deplete	GO:0098960	postsynaptic neurotransmitter receptor activity	2/165	63/11774	0.220819	0.491892	0.428011	Gabrd/Chrna10	2
Deplete	GO:0017147	Wnt-protein binding	1/165	18/11774	0.224479	0.496558	0.432071	Frzb	1
Deplete	GO:0008081	phosphoric diester hydrolase activity	2/165	64/11774	0.225988	0.496558	0.432071	Enpp2/Plcxd2	2
Deplete	GO:0016917	GABA receptor activity	1/165	19/11774	0.235363	0.505575	0.439917	Gabrd	1
Deplete	GO:0019200	carbohydrate kinase activity	1/165	19/11774	0.235363	0.505575	0.439917	Hkdc1	1
Deplete	GO:0008528	G protein-coupled peptide receptor activity	2/165	66/11774	0.236352	0.505575	0.439917	Gpr83/Npy5r	2
Deplete	GO:0043178	alcohol binding	2/165	66/11774	0.236352	0.505575	0.439917	Osbpl3/Osbp2	2
Deplete	GO:0004930	G protein-coupled receptor activity	4/165	180/11774	0.245691	0.519537	0.452065	Gpr88/Gpr83/Rorb/Npy5r	4
Deplete	GO:0015298	solute:cation antiporter activity	1/165	20/11774	0.246096	0.519537	0.452065	Slc24a3	1
Deplete	GO:0001653	peptide receptor activity	2/165	69/11774	0.251944	0.528429	0.459803	Gpr83/Npy5r	2
Deplete	GO:0016799	hydrolase activity, hydrolyzing N-glycosyl compounds	1/165	21/11774	0.256679	0.52904	0.460334	Il1rapl1	1
Deplete	GO:0030215	semaphorin receptor binding	1/165	21/11774	0.256679	0.52904	0.460334	Sema3a	1
Deplete	GO:0019905	syntaxin binding	2/165	70/11774	0.257149	0.52904	0.460334	Vamp1/Synpr	2
Deplete	GO:0019955	cytokine binding	2/165	71/11774	0.262356	0.536335	0.466683	Vasn/Tcap	2
Deplete	GO:0050780	dopamine receptor binding	1/165	22/11774	0.267115	0.540144	0.469997	Clic6	1
Deplete	GO:0016298	lipase activity	2/165	72/11774	0.267564	0.540144	0.469997	Enpp2/Mgll	2
Deplete	GO:0019208	phosphatase regulator activity	2/165	73/11774	0.272771	0.547236	0.476168	Ptn/Rcan2	2
Deplete	GO:0001223	transcription coactivator binding	1/165	23/11774	0.277405	0.549704	0.478315	Rora	1
Deplete	GO:0001671	ATPase activator activity	1/165	23/11774	0.277405	0.549704	0.478315	Atp1b2	1
Deplete	GO:0017075	syntaxin-1 binding	1/165	24/11774	0.287551	0.556161	0.483934	Synpr	1
Deplete	GO:0019706	protein-cysteine S-palmitoyltransferase activity	1/165	24/11774	0.287551	0.556161	0.483934	Zdhhc2	1
Deplete	GO:0019707	protein-cysteine S-acyltransferase activity	1/165	24/11774	0.287551	0.556161	0.483934	Zdhhc2	1
Deplete	GO:0046625	sphingolipid binding	1/165	24/11774	0.287551	0.556161	0.483934	Laptm4b	1
Deplete	GO:0004177	aminopeptidase activity	1/165	25/11774	0.297556	0.572086	0.49779	Trhde	1
Enrich	GO:0008066	glutamate receptor activity	5/170	26/11774	3.04385e-05	0.0108057	0.00925972	Gria1/Grid2/Grik3/Grm8/Grm1	5
Enrich	GO:0004888	transmembrane signaling receptor activity	16/170	406/11774	0.000259591	0.0223131	0.0191208	Gria1/Ramp3/Glra2/Trhr/Mas1/Mc4r/Grid2/Grik3/Grm8/Kit/Cntfr/Grm1/Gabra5/Robo1/Fgfr1/Gprc5b	16
Enrich	GO:0098960	postsynaptic neurotransmitter receptor activity	6/170	63/11774	0.000285255	0.0223131	0.0191208	Gria1/Glra2/Grid2/Grik3/Grm1/Gabra5	6
Enrich	GO:0005216	ion channel activity	14/170	329/11774	0.000294235	0.0223131	0.0191208	Gria1/Ryr3/Glra2/Tmem150c/Trpc7/Kcng1/Kcnk10/Scn3b/Grid2/Kcnn3/Grik3/Cacng4/Gabra5/Cacna1h	14
Enrich	GO:0022836	gated channel activity	12/170	262/11774	0.000416142	0.0223131	0.0191208	Gria1/Ryr3/Glra2/Tmem150c/Kcng1/Scn3b/Grid2/Kcnn3/Grik3/Cacng4/Gabra5/Cacna1h	12
Enrich	GO:0004175	endopeptidase activity	11/170	228/11774	0.000468805	0.0223131	0.0191208	Prss12/Pik3ip1/Nrip2/Adamts18/Nrip3/Adamts2/Prtn3/Prss35/Cflar/Oma1/Rhbdl3	11
Enrich	GO:0015267	channel activity	14/170	347/11774	0.000502831	0.0223131	0.0191208	Gria1/Ryr3/Glra2/Tmem150c/Trpc7/Kcng1/Kcnk10/Scn3b/Grid2/Kcnn3/Grik3/Cacng4/Gabra5/Cacna1h	14
Enrich	GO:0022803	passive transmembrane transporter activity	14/170	347/11774	0.000502831	0.0223131	0.0191208	Gria1/Ryr3/Glra2/Tmem150c/Trpc7/Kcng1/Kcnk10/Scn3b/Grid2/Kcnn3/Grik3/Cacng4/Gabra5/Cacna1h	14
Enrich	GO:1904315	transmitter-gated ion channel activity involved in regulation of postsynaptic membrane potential	5/170	48/11774	0.000613228	0.0241885	0.0207278	Gria1/Glra2/Grid2/Grik3/Gabra5	5
Enrich	GO:0017080	sodium channel regulator activity	4/170	29/11774	0.0007516	0.0262212	0.0224698	Fxyd2/Fxyd6/Scn3b/Nos1	4
Enrich	GO:0099529	neurotransmitter receptor activity involved in regulation of postsynaptic membrane potential	5/170	51/11774	0.000812489	0.0262212	0.0224698	Gria1/Glra2/Grid2/Grik3/Gabra5	5
Enrich	GO:0022824	transmitter-gated ion channel activity	5/170	53/11774	0.00096981	0.0264833	0.0226943	Gria1/Glra2/Grid2/Grik3/Gabra5	5
Enrich	GO:0022835	transmitter-gated channel activity	5/170	53/11774	0.00096981	0.0264833	0.0226943	Gria1/Glra2/Grid2/Grik3/Gabra5	5
Enrich	GO:0030594	neurotransmitter receptor activity	6/170	85/11774	0.00141466	0.0358719	0.0307397	Gria1/Glra2/Grid2/Grik3/Grm1/Gabra5	6
Enrich	GO:0005230	extracellular ligand-gated ion channel activity	5/170	60/11774	0.00170203	0.0384399	0.0329404	Gria1/Glra2/Grid2/Grik3/Gabra5	5
Enrich	GO:0005509	calcium ion binding	14/170	398/11774	0.00187922	0.0384399	0.0329404	Cdh13/Ryr3/Dgkg/Pls3/Caln1/Cdh15/Fstl5/Pcdh19/Mctp1/Hpcal1/Doc2b/Pcdh8/Rhbdl3/Dner	14
Enrich	GO:0097110	scaffold protein binding	5/170	62/11774	0.00197054	0.0384399	0.0329404	Gria1/Mapk3/Grid2/Nos1/Cacna1h	5
Enrich	GO:0004970	ionotropic glutamate receptor activity	3/170	18/11774	0.00205735	0.0384399	0.0329404	Gria1/Grid2/Grik3	3
Enrich	GO:0031681	G-protein beta-subunit binding	3/170	18/11774	0.00205735	0.0384399	0.0329404	Gria1/Gng12/Gng7	3
Enrich	GO:0004252	serine-type endopeptidase activity	5/170	64/11774	0.00226877	0.0402706	0.0345091	Prss12/Pik3ip1/Prtn3/Prss35/Rhbdl3	5
Enrich	GO:0015276	ligand-gated ion channel activity	6/170	105/11774	0.00411176	0.0695082	0.0595638	Gria1/Ryr3/Glra2/Grid2/Grik3/Gabra5	6
Enrich	GO:0004930	G protein-coupled receptor activity	8/170	180/11774	0.00458062	0.0698095	0.0598219	Ramp3/Trhr/Mas1/Mc4r/Grik3/Grm8/Grm1/Gprc5b	8
Enrich	GO:0005261	cation channel activity	10/170	261/11774	0.00459669	0.0698095	0.0598219	Gria1/Ryr3/Trpc7/Kcng1/Kcnk10/Scn3b/Kcnn3/Grik3/Cacng4/Cacna1h	10
Enrich	GO:0022834	ligand-gated channel activity	6/170	108/11774	0.00471951	0.0698095	0.0598219	Gria1/Ryr3/Glra2/Grid2/Grik3/Gabra5	6
Enrich	GO:0030020	extracellular matrix structural constituent conferring tensile strength	3/170	25/11774	0.00538538	0.0764723	0.0655315	Col23a1/Col6a2/Col6a1	3
Enrich	GO:0008236	serine-type peptidase activity	5/170	82/11774	0.00659922	0.0901047	0.0772135	Prss12/Pik3ip1/Prtn3/Prss35/Rhbdl3	5
Enrich	GO:0005201	extracellular matrix structural constituent	5/170	86/11774	0.00804531	0.097688	0.0837119	Col23a1/Col6a2/Col6a1/Spon1/Dcn	5
Enrich	GO:0017171	serine hydrolase activity	5/170	86/11774	0.00804531	0.097688	0.0837119	Prss12/Pik3ip1/Prtn3/Prss35/Rhbdl3	5
Enrich	GO:0008146	sulfotransferase activity	3/170	29/11774	0.00820291	0.097688	0.0837119	Wscd1/Chst8/Hs6st2	3
Enrich	GO:0050839	cell adhesion molecule binding	8/170	199/11774	0.00825533	0.097688	0.0837119	Cdh13/Ndrg1/Cxcl12/Cdh15/Jam3/Timp2/Dscaml1/Fgfr1	8
Enrich	GO:0019825	oxygen binding	2/170	11/11774	0.0104639	0.119829	0.102685	Tdo2/Ngb	2
Enrich	GO:0017022	myosin binding	4/170	60/11774	0.0109217	0.121163	0.103828	Gria1/Rab3b/Hap1/Cald1	4
Enrich	GO:0050661	NADP binding	3/170	34/11774	0.0127469	0.137125	0.117507	Srd5a1/Nos1/Crym	3
Enrich	GO:0005272	sodium channel activity	3/170	35/11774	0.0137966	0.144053	0.123444	Scn3b/Grik3/Cacna1h	3
Enrich	GO:0061134	peptidase regulator activity	5/170	101/11774	0.0154147	0.156349	0.133981	Crim1/Timp2/Spink8/Cflar/Apaf1	5
Enrich	GO:0004190	aspartic-type endopeptidase activity	2/170	14/11774	0.0168291	0.158809	0.136088	Nrip2/Nrip3	2
Enrich	GO:0070001	aspartic-type peptidase activity	2/170	14/11774	0.0168291	0.158809	0.136088	Nrip2/Nrip3	2
Enrich	GO:0008233	peptidase activity	11/170	366/11774	0.0171426	0.158809	0.136088	Prss12/Pik3ip1/Nrip2/Adamts18/Nrip3/Adamts2/Prtn3/Prss35/Cflar/Oma1/Rhbdl3	11
Enrich	GO:0030545	receptor regulator activity	8/170	228/11774	0.0176265	0.158809	0.136088	Lypd1/Mrap2/Cxcl12/Pgf/Sema3c/Grp/Npy/Trh	8
Enrich	GO:0003779	actin binding	10/170	321/11774	0.0180774	0.158809	0.136088	Myo5b/Samd14/Clmn/Pls3/Mtss1/Cotl1/Pdlim1/Cald1/Pacrg/Lsp1	10
Enrich	GO:0046873	metal ion transmembrane transporter activity	10/170	323/11774	0.01879	0.158809	0.136088	Ryr3/Slc5a5/Trpc7/Kcng1/Kcnk10/Scn3b/Kcnn3/Grik3/Cacng4/Cacna1h	10
Enrich	GO:0005184	neuropeptide hormone activity	2/170	15/11774	0.019236	0.158809	0.136088	Grp/Npy	2
Enrich	GO:0070402	NADPH binding	2/170	15/11774	0.019236	0.158809	0.136088	Srd5a1/Nos1	2
Enrich	GO:0005237	inhibitory extracellular ligand-gated ion channel activity	2/170	16/11774	0.021778	0.175709	0.15057	Glra2/Gabra5	2
Enrich	GO:0016782	transferase activity, transferring sulfur-containing groups	3/170	42/11774	0.0224939	0.177452	0.152064	Wscd1/Chst8/Hs6st2	3
Enrich	GO:0016247	channel regulator activity	5/170	113/11774	0.023831	0.183913	0.157601	Fxyd2/Fxyd6/Scn3b/Cacng4/Nos1	5
Enrich	GO:0016709	oxidoreductase activity, acting on paired donors, with incorporation or reduction of molecular oxygen, NAD(P)H as one donor, and incorporation of one atom of oxygen	2/170	17/11774	0.0244507	0.184681	0.158259	Sqle/Nos1	2
Enrich	GO:0005179	hormone activity	3/170	45/11774	0.0269497	0.18968	0.162543	Grp/Npy/Trh	3
Enrich	GO:0005518	collagen binding	3/170	45/11774	0.0269497	0.18968	0.162543	Col6a2/Col6a1/Dcn	3
Enrich	GO:0008373	sialyltransferase activity	2/170	18/11774	0.0272498	0.18968	0.162543	St3gal1/St6galnac5	2
Enrich	GO:0031489	myosin V binding	2/170	18/11774	0.0272498	0.18968	0.162543	Gria1/Rab3b	2
Enrich	GO:0099095	ligand-gated anion channel activity	2/170	19/11774	0.0301713	0.205977	0.176508	Glra2/Gabra5	2
Enrich	GO:0051015	actin filament binding	6/170	163/11774	0.0308146	0.2064	0.176871	Myo5b/Samd14/Clmn/Pls3/Mtss1/Cotl1	6
Enrich	GO:0071855	neuropeptide receptor binding	2/170	20/11774	0.033211	0.218332	0.187095	Mrap2/Npy	2
Enrich	GO:0099106	ion channel regulator activity	4/170	87/11774	0.0370528	0.239159	0.204943	Fxyd2/Fxyd6/Scn3b/Cacng4	4
Enrich	GO:0016597	amino acid binding	3/170	52/11774	0.0390356	0.242558	0.207856	Glra2/Tdo2/Ass1	3
Enrich	GO:0004364	glutathione transferase activity	2/170	22/11774	0.0396293	0.242558	0.207856	Gstm6/Gstm1	2
Enrich	GO:0005248	voltage-gated sodium channel activity	2/170	22/11774	0.0396293	0.242558	0.207856	Scn3b/Cacna1h	2
Enrich	GO:0005539	glycosaminoglycan binding	5/170	131/11774	0.0412216	0.248029	0.212543	Col23a1/Dpysl3/Dcn/Rspo2/Fgfr1	5
Enrich	GO:0022890	inorganic cation transmembrane transporter activity	11/170	422/11774	0.0422831	0.250175	0.214383	Gria1/Ryr3/Slc5a5/Trpc7/Kcng1/Kcnk10/Scn3b/Kcnn3/Grik3/Cacng4/Cacna1h	11
Enrich	GO:0015081	sodium ion transmembrane transporter activity	4/170	92/11774	0.0440455	0.252196	0.216115	Slc5a5/Scn3b/Grik3/Cacna1h	4
Enrich	GO:0019838	growth factor binding	4/170	92/11774	0.0440455	0.252196	0.216115	Crim1/Hap1/Col6a1/Fgfr1	4
Enrich	GO:0045296	cadherin binding	3/170	56/11774	0.0469825	0.260904	0.223577	Cdh13/Ndrg1/Cdh15	3
Enrich	GO:0030165	PDZ domain binding	4/170	94/11774	0.0470362	0.260904	0.223577	Gria1/Crim1/Gng12/Grid2	4
Enrich	GO:0005262	calcium channel activity	4/170	95/11774	0.048573	0.264015	0.226243	Ryr3/Trpc7/Cacng4/Cacna1h	4
Enrich	GO:0042562	hormone binding	3/170	57/11774	0.0490845	0.264015	0.226243	Cdh13/Mc4r/Crym	3
Enrich	GO:0098632	cell-cell adhesion mediator activity	2/170	27/11774	0.0574761	0.304537	0.260968	Jam3/Dscaml1	2
Enrich	GO:0004222	metalloendopeptidase activity	3/170	62/11774	0.0602672	0.31463	0.269617	Adamts18/Adamts2/Oma1	3
Enrich	GO:0050660	flavin adenine dinucleotide binding	3/170	63/11774	0.0626353	0.317363	0.271958	Maob/Sqle/Nos1	3
Enrich	GO:0005267	potassium channel activity	4/170	104/11774	0.0636363	0.317363	0.271958	Kcng1/Kcnk10/Kcnn3/Grik3	4
Enrich	GO:0020037	heme binding	3/170	64/11774	0.0650461	0.317363	0.271958	Tdo2/Nos1/Ngb	3
Enrich	GO:0035254	glutamate receptor binding	3/170	64/11774	0.0650461	0.317363	0.271958	Gria1/Myo5b/Cacng4	3
Enrich	GO:0008376	acetylgalactosaminyltransferase activity	2/170	29/11774	0.0652606	0.317363	0.271958	B3galt2/Galnt14	2
Enrich	GO:0002020	protease binding	4/170	106/11774	0.0672814	0.321522	0.275522	Chl1/Timp2/Kit/Cflar	4
Enrich	GO:0008324	cation transmembrane transporter activity	11/170	458/11774	0.0679272	0.321522	0.275522	Gria1/Ryr3/Slc5a5/Trpc7/Kcng1/Kcnk10/Scn3b/Kcnn3/Grik3/Cacng4/Cacna1h	11
Enrich	GO:0008528	G protein-coupled peptide receptor activity	3/170	66/11774	0.0699941	0.326946	0.28017	Ramp3/Mas1/Mc4r	3
Enrich	GO:0015085	calcium ion transmembrane transporter activity	4/170	109/11774	0.0729481	0.332298	0.284757	Ryr3/Trpc7/Cacng4/Cacna1h	4
Enrich	GO:0016504	peptidase activator activity	2/170	31/11774	0.0733742	0.332298	0.284757	Cflar/Apaf1	2
Enrich	GO:0048018	receptor ligand activity	6/170	203/11774	0.073948	0.332298	0.284757	Cxcl12/Pgf/Sema3c/Grp/Npy/Trh	6
Enrich	GO:0004866	endopeptidase inhibitor activity	3/170	68/11774	0.0751072	0.333288	0.285605	Crim1/Timp2/Spink8	3
Enrich	GO:0001653	peptide receptor activity	3/170	69/11774	0.0777243	0.337629	0.289325	Ramp3/Mas1/Mc4r	3
Enrich	GO:0030546	signaling receptor activator activity	6/170	207/11774	0.0795395	0.337629	0.289325	Cxcl12/Pgf/Sema3c/Grp/Npy/Trh	6
Enrich	GO:0030414	peptidase inhibitor activity	3/170	70/11774	0.0803811	0.337629	0.289325	Crim1/Timp2/Spink8	3
Enrich	GO:0046906	tetrapyrrole binding	3/170	70/11774	0.0803811	0.337629	0.289325	Tdo2/Nos1/Ngb	3
Enrich	GO:0004867	serine-type endopeptidase inhibitor activity	2/170	33/11774	0.0817918	0.337629	0.289325	Crim1/Spink8	2
Enrich	GO:0098631	cell adhesion mediator activity	2/170	33/11774	0.0817918	0.337629	0.289325	Jam3/Dscaml1	2
Enrich	GO:0001102	RNA polymerase II activating transcription factor binding	2/170	34/11774	0.0861071	0.347364	0.297667	Ldb2/Jun	2
Enrich	GO:0042805	actinin binding	2/170	34/11774	0.0861071	0.347364	0.297667	Csrp2/Pdlim1	2
Enrich	GO:0099094	ligand-gated cation channel activity	3/170	76/11774	0.0971233	0.387402	0.331977	Gria1/Ryr3/Grik3	3
Enrich	GO:0035255	ionotropic glutamate receptor binding	2/170	37/11774	0.0994447	0.387944	0.332441	Myo5b/Cacng4	2
Enrich	GO:0051879	Hsp90 protein binding	2/170	37/11774	0.0994447	0.387944	0.332441	Ksr1/Pacrg	2
Enrich	GO:0003924	GTPase activity	6/170	221/11774	0.100924	0.389437	0.333721	Tubb2b/Rab3b/Gng12/Gng7/Gnb4/Rab26	6
Enrich	GO:0005245	voltage-gated calcium channel activity	2/170	38/11774	0.104012	0.392811	0.336612	Cacng4/Cacna1h	2
Enrich	GO:0042169	SH2 domain binding	2/170	38/11774	0.104012	0.392811	0.336612	Kit/Fgfr1	2
Enrich	GO:0061135	endopeptidase regulator activity	3/170	79/11774	0.105984	0.396044	0.339382	Crim1/Timp2/Spink8	3
Enrich	GO:0004497	monooxygenase activity	2/170	39/11774	0.108636	0.400575	0.343265	Sqle/Nos1	2
Enrich	GO:1901681	sulfur compound binding	5/170	175/11774	0.109453	0.400575	0.343265	Col23a1/Dpysl3/Rspo2/Gstm1/Fgfr1	5
Enrich	GO:0005198	structural molecule activity	8/170	335/11774	0.112301	0.406324	0.348192	Tubb2b/Col23a1/Col6a2/Pls3/Col6a1/Spon1/Csrp2/Dcn	8
Enrich	GO:0016879	ligase activity, forming carbon-nitrogen bonds	2/170	40/11774	0.113313	0.406324	0.348192	Rimklb/Ass1	2
Enrich	GO:0015079	potassium ion transmembrane transporter activity	4/170	129/11774	0.116517	0.406842	0.348635	Kcng1/Kcnk10/Kcnn3/Grik3	4
Enrich	GO:0016757	transferase activity, transferring glycosyl groups	5/170	179/11774	0.117407	0.406842	0.348635	B3galt2/St3gal1/Mgat4c/Galnt14/St6galnac5	5
Enrich	GO:0005544	calcium-dependent phospholipid binding	2/170	41/11774	0.118041	0.406842	0.348635	Cpne7/Doc2b	2
Enrich	GO:0008375	acetylglucosaminyltransferase activity	2/170	41/11774	0.118041	0.406842	0.348635	B3galt2/Mgat4c	2
Enrich	GO:0004714	transmembrane receptor protein tyrosine kinase activity	2/170	42/11774	0.122819	0.415846	0.356352	Kit/Fgfr1	2
Enrich	GO:0008194	UDP-glycosyltransferase activity	3/170	85/11774	0.124601	0.415846	0.356352	B3galt2/Mgat4c/Galnt14	3
Enrich	GO:0016810	hydrolase activity, acting on carbon-nitrogen (but not peptide) bonds	3/170	85/11774	0.124601	0.415846	0.356352	Dpysl5/Dpysl3/Cda	3
Enrich	GO:0001228	DNA-binding transcription activator activity, RNA polymerase II-specific	7/170	289/11774	0.12534	0.415846	0.356352	Fezf2/Nfib/Jun/Bcl11b/Junb/Nfia/Npas4	7
Enrich	GO:0001216	DNA-binding transcription activator activity	7/170	293/11774	0.131937	0.424895	0.364106	Fezf2/Nfib/Jun/Bcl11b/Junb/Nfia/Npas4	7
Enrich	GO:0001664	G protein-coupled receptor binding	5/170	187/11774	0.134109	0.424895	0.364106	Gria1/Mrap2/Cxcl12/Pacrg/Npy	5
Enrich	GO:0004653	polypeptide N-acetylgalactosaminyltransferase activity	1/170	10/11774	0.135405	0.424895	0.364106	Galnt14	1
Enrich	GO:0008503	benzodiazepine receptor activity	1/170	10/11774	0.135405	0.424895	0.364106	Gabra5	1
Enrich	GO:0010181	FMN binding	1/170	10/11774	0.135405	0.424895	0.364106	Nos1	1
Enrich	GO:0016638	oxidoreductase activity, acting on the CH-NH2 group of donors	1/170	10/11774	0.135405	0.424895	0.364106	Maob	1
Enrich	GO:0051219	phosphoprotein binding	3/170	90/11774	0.140949	0.424895	0.364106	Mapk3/Dpysl3/Nos1	3
Enrich	GO:0005178	integrin binding	3/170	91/11774	0.144302	0.424895	0.364106	Cxcl12/Jam3/Timp2	3
Enrich	GO:0004143	diacylglycerol kinase activity	1/170	11/11774	0.147899	0.424895	0.364106	Dgkg	1
Enrich	GO:0008009	chemokine activity	1/170	11/11774	0.147899	0.424895	0.364106	Cxcl12	1
Enrich	GO:0015278	calcium-release channel activity	1/170	11/11774	0.147899	0.424895	0.364106	Ryr3	1
Enrich	GO:0022841	potassium ion leak channel activity	1/170	11/11774	0.147899	0.424895	0.364106	Kcnk10	1
Enrich	GO:0034483	heparan sulfate sulfotransferase activity	1/170	11/11774	0.147899	0.424895	0.364106	Hs6st2	1
Enrich	GO:0051371	muscle alpha-actinin binding	1/170	11/11774	0.147899	0.424895	0.364106	Pdlim1	1
Enrich	GO:0005200	structural constituent of cytoskeleton	2/170	49/11774	0.157435	0.424895	0.364106	Tubb2b/Pls3	2
Enrich	GO:0004708	MAP kinase kinase activity	1/170	12/11774	0.160214	0.424895	0.364106	Mapk3	1
Enrich	GO:0005078	MAP-kinase scaffold activity	1/170	12/11774	0.160214	0.424895	0.364106	Ksr1	1
Enrich	GO:0015279	store-operated calcium channel activity	1/170	12/11774	0.160214	0.424895	0.364106	Trpc7	1
Enrich	GO:0015296	anion:cation symporter activity	1/170	12/11774	0.160214	0.424895	0.364106	Slc5a5	1
Enrich	GO:0022851	GABA-gated chloride ion channel activity	1/170	12/11774	0.160214	0.424895	0.364106	Gabra5	1
Enrich	GO:0030548	acetylcholine receptor regulator activity	1/170	12/11774	0.160214	0.424895	0.364106	Lypd1	1
Enrich	GO:0043295	glutathione binding	1/170	12/11774	0.160214	0.424895	0.364106	Gstm1	1
Enrich	GO:0071837	HMG box domain binding	1/170	12/11774	0.160214	0.424895	0.364106	Jun	1
Enrich	GO:0099602	neurotransmitter receptor regulator activity	1/170	12/11774	0.160214	0.424895	0.364106	Lypd1	1
Enrich	GO:1900750	oligopeptide binding	1/170	12/11774	0.160214	0.424895	0.364106	Gstm1	1
Enrich	GO:0004713	protein tyrosine kinase activity	3/170	96/11774	0.161451	0.424895	0.364106	Kit/Sla/Fgfr1	3
Enrich	GO:0008201	heparin binding	3/170	96/11774	0.161451	0.424895	0.364106	Col23a1/Rspo2/Fgfr1	3
Enrich	GO:0016765	transferase activity, transferring alkyl or aryl (other than methyl) groups	2/170	51/11774	0.167639	0.424895	0.364106	Gstm6/Gstm1	2
Enrich	GO:0015103	inorganic anion transmembrane transporter activity	3/170	98/11774	0.168477	0.424895	0.364106	Glra2/Slc5a5/Gabra5	3
Enrich	GO:0005044	scavenger receptor activity	1/170	13/11774	0.172352	0.424895	0.364106	Prss12	1
Enrich	GO:0008483	transaminase activity	1/170	13/11774	0.172352	0.424895	0.364106	Abat	1
Enrich	GO:0016594	glycine binding	1/170	13/11774	0.172352	0.424895	0.364106	Glra2	1
Enrich	GO:0022840	leak channel activity	1/170	13/11774	0.172352	0.424895	0.364106	Kcnk10	1
Enrich	GO:0022842	narrow pore channel activity	1/170	13/11774	0.172352	0.424895	0.364106	Kcnk10	1
Enrich	GO:0030275	LRR domain binding	1/170	13/11774	0.172352	0.424895	0.364106	Robo1	1
Enrich	GO:0035497	cAMP response element binding	1/170	13/11774	0.172352	0.424895	0.364106	Jun	1
Enrich	GO:0140416	DNA-binding transcription factor inhibitor activity	1/170	13/11774	0.172352	0.424895	0.364106	Nfib	1
Enrich	GO:0005516	calmodulin binding	4/170	152/11774	0.177388	0.432693	0.370788	Ryr3/Myo5b/Kcnn3/Nos1	4
Enrich	GO:0005254	chloride channel activity	2/170	53/11774	0.177953	0.432693	0.370788	Glra2/Gabra5	2
Enrich	GO:0003951	NAD+ kinase activity	1/170	14/11774	0.184315	0.436212	0.373804	Dgkg	1
Enrich	GO:0004707	MAP kinase activity	1/170	14/11774	0.184315	0.436212	0.373804	Mapk3	1
Enrich	GO:0005123	death receptor binding	1/170	14/11774	0.184315	0.436212	0.373804	Cflar	1
Enrich	GO:0070679	inositol 1,4,5 trisphosphate binding	1/170	14/11774	0.184315	0.436212	0.373804	Trpc7	1
Enrich	GO:0005172	vascular endothelial growth factor receptor binding	1/170	15/11774	0.196106	0.439605	0.376711	Pgf	1
Enrich	GO:0005520	insulin-like growth factor binding	1/170	15/11774	0.196106	0.439605	0.376711	Crim1	1
Enrich	GO:0008179	adenylate cyclase binding	1/170	15/11774	0.196106	0.439605	0.376711	Gria1	1
Enrich	GO:0016646	oxidoreductase activity, acting on the CH-NH group of donors, NAD or NADP as acceptor	1/170	15/11774	0.196106	0.439605	0.376711	Crym	1
Enrich	GO:0016769	transferase activity, transferring nitrogenous groups	1/170	15/11774	0.196106	0.439605	0.376711	Abat	1
Enrich	GO:0019239	deaminase activity	1/170	15/11774	0.196106	0.439605	0.376711	Cda	1
Enrich	GO:0032183	SUMO binding	1/170	15/11774	0.196106	0.439605	0.376711	Zcchc12	1
Enrich	GO:0033130	acetylcholine receptor binding	1/170	15/11774	0.196106	0.439605	0.376711	Lypd1	1
Enrich	GO:0019199	transmembrane receptor protein kinase activity	2/170	58/11774	0.204126	0.439605	0.376711	Kit/Fgfr1	2
Enrich	GO:0005244	voltage-gated ion channel activity	4/170	162/11774	0.20667	0.439605	0.376711	Kcng1/Scn3b/Cacng4/Cacna1h	4
Enrich	GO:0022832	voltage-gated channel activity	4/170	162/11774	0.20667	0.439605	0.376711	Kcng1/Scn3b/Cacng4/Cacna1h	4
Enrich	GO:0005217	intracellular ligand-gated ion channel activity	1/170	16/11774	0.207728	0.439605	0.376711	Ryr3	1
Enrich	GO:0008307	structural constituent of muscle	1/170	16/11774	0.207728	0.439605	0.376711	Csrp2	1
Enrich	GO:0030547	receptor inhibitor activity	1/170	16/11774	0.207728	0.439605	0.376711	Lypd1	1
Enrich	GO:0050811	GABA receptor binding	1/170	16/11774	0.207728	0.439605	0.376711	Gabra5	1
Enrich	GO:0008237	metallopeptidase activity	3/170	109/11774	0.208559	0.439605	0.376711	Adamts18/Adamts2/Oma1	3
Enrich	GO:0004890	GABA-A receptor activity	1/170	17/11774	0.219183	0.439605	0.376711	Gabra5	1
Enrich	GO:0005227	calcium activated cation channel activity	1/170	17/11774	0.219183	0.439605	0.376711	Kcnn3	1
Enrich	GO:0015026	coreceptor activity	1/170	17/11774	0.219183	0.439605	0.376711	Ramp3	1
Enrich	GO:0016229	steroid dehydrogenase activity	1/170	17/11774	0.219183	0.439605	0.376711	Srd5a1	1
Enrich	GO:0016701	oxidoreductase activity, acting on single donors with incorporation of molecular oxygen	1/170	17/11774	0.219183	0.439605	0.376711	Tdo2	1
Enrich	GO:0016702	oxidoreductase activity, acting on single donors with incorporation of molecular oxygen, incorporation of two atoms of oxygen	1/170	17/11774	0.219183	0.439605	0.376711	Tdo2	1
Enrich	GO:0016814	hydrolase activity, acting on carbon-nitrogen (but not peptide) bonds, in cyclic amidines	1/170	17/11774	0.219183	0.439605	0.376711	Cda	1
Enrich	GO:0030898	actin-dependent ATPase activity	1/170	17/11774	0.219183	0.439605	0.376711	Myo5b	1
Enrich	GO:0035250	UDP-galactosyltransferase activity	1/170	17/11774	0.219183	0.439605	0.376711	B3galt2	1
Enrich	GO:0071813	lipoprotein particle binding	1/170	17/11774	0.219183	0.439605	0.376711	Cdh13	1
Enrich	GO:0071814	protein-lipid complex binding	1/170	17/11774	0.219183	0.439605	0.376711	Cdh13	1
Enrich	GO:0005253	anion channel activity	2/170	62/11774	0.225355	0.446933	0.382991	Glra2/Gabra5	2
Enrich	GO:0033613	activating transcription factor binding	2/170	62/11774	0.225355	0.446933	0.382991	Ldb2/Jun	2
Enrich	GO:0042923	neuropeptide binding	1/170	18/11774	0.230473	0.447093	0.383128	Mc4r	1
Enrich	GO:0070412	R-SMAD binding	1/170	18/11774	0.230473	0.447093	0.383128	Jun	1
Enrich	GO:0099604	ligand-gated calcium channel activity	1/170	18/11774	0.230473	0.447093	0.383128	Ryr3	1
Enrich	GO:0140103	catalytic activity, acting on a glycoprotein	1/170	18/11774	0.230473	0.447093	0.383128	Mgat4c	1
Enrich	GO:0031072	heat shock protein binding	3/170	117/11774	0.238922	0.44905	0.384804	Ksr1/Pacrg/Apaf1	3
Enrich	GO:0000146	microfilament motor activity	1/170	19/11774	0.241601	0.44905	0.384804	Myo5b	1
Enrich	GO:0003785	actin monomer binding	1/170	19/11774	0.241601	0.44905	0.384804	Mtss1	1
Enrich	GO:0016628	oxidoreductase activity, acting on the CH-CH group of donors, NAD or NADP as acceptor	1/170	19/11774	0.241601	0.44905	0.384804	Srd5a1	1
Enrich	GO:0016917	GABA receptor activity	1/170	19/11774	0.241601	0.44905	0.384804	Gabra5	1
Enrich	GO:0017134	fibroblast growth factor binding	1/170	19/11774	0.241601	0.44905	0.384804	Fgfr1	1
Enrich	GO:0031434	mitogen-activated protein kinase kinase binding	1/170	19/11774	0.241601	0.44905	0.384804	Ksr1	1
Enrich	GO:0042056	chemoattractant activity	1/170	19/11774	0.241601	0.44905	0.384804	Pgf	1
Enrich	GO:0022843	voltage-gated cation channel activity	3/170	120/11774	0.250502	0.462176	0.396053	Kcng1/Cacng4/Cacna1h	3
Enrich	GO:0005112	Notch binding	1/170	20/11774	0.252569	0.462176	0.396053	Dner	1
Enrich	GO:0035259	glucocorticoid receptor binding	1/170	20/11774	0.252569	0.462176	0.396053	Ets2	1
Enrich	GO:0031406	carboxylic acid binding	3/170	123/11774	0.262165	0.469848	0.402627	Glra2/Tdo2/Ass1	3
Enrich	GO:0030215	semaphorin receptor binding	1/170	21/11774	0.263379	0.469848	0.402627	Sema3c	1
Enrich	GO:0030742	GTP-dependent protein binding	1/170	21/11774	0.263379	0.469848	0.402627	Rab3b	1
Enrich	GO:0031690	adrenergic receptor binding	1/170	21/11774	0.263379	0.469848	0.402627	Gria1	1
Enrich	GO:0043028	cysteine-type endopeptidase regulator activity involved in apoptotic process	1/170	21/11774	0.263379	0.469848	0.402627	Apaf1	1
Enrich	GO:0044325	ion channel binding	3/170	125/11774	0.269979	0.479213	0.410652	Hap1/Scn3b/Nos1	3
Enrich	GO:0019955	cytokine binding	2/170	71/11774	0.273561	0.483155	0.41403	Kit/Cntfr	2
Enrich	GO:0015108	chloride transmembrane transporter activity	2/170	72/11774	0.278925	0.49019	0.420059	Glra2/Gabra5	2
Enrich	GO:0042379	chemokine receptor binding	1/170	23/11774	0.284536	0.497144	0.426018	Cxcl12	1
Enrich	GO:0016758	transferase activity, transferring hexosyl groups	3/170	129/11774	0.285683	0.497144	0.426018	B3galt2/Mgat4c/Galnt14	3
Enrich	GO:0019706	protein-cysteine S-palmitoyltransferase activity	1/170	24/11774	0.294886	0.505915	0.433534	Zdhhc12	1
Enrich	GO:0019707	protein-cysteine S-acyltransferase activity	1/170	24/11774	0.294886	0.505915	0.433534	Zdhhc12	1
Enrich	GO:0008083	growth factor activity	2/170	75/11774	0.294998	0.505915	0.433534	Cxcl12/Pgf	2
Enrich	GO:0005126	cytokine receptor binding	3/170	132/11774	0.297511	0.507771	0.435125	Cxcl12/Pgf/Cflar	3
Enrich	GO:0016645	oxidoreductase activity, acting on the CH-NH group of donors	1/170	25/11774	0.305088	0.511883	0.438648	Crym	1
Enrich	GO:0051393	alpha-actinin binding	1/170	25/11774	0.305088	0.511883	0.438648	Pdlim1	1
Enrich	GO:0071949	FAD binding	1/170	25/11774	0.305088	0.511883	0.438648	Sqle	1
Enrich	GO:0035258	steroid hormone receptor binding	2/170	77/11774	0.305688	0.511883	0.438648	Ets2/Grm1	2
Enrich	GO:0008200	ion channel inhibitor activity	1/170	26/11774	0.315143	0.520352	0.445906	Scn3b	1
Enrich	GO:0008378	galactosyltransferase activity	1/170	26/11774	0.315143	0.520352	0.445906	B3galt2	1
Enrich	GO:0043015	gamma-tubulin binding	1/170	26/11774	0.315143	0.520352	0.445906	Ndrg1	1
Enrich	GO:0003712	transcription coregulator activity	7/170	386/11774	0.323826	0.52933	0.453599	Ldb2/Tox2/Btg2/Pdlim1/Zcchc12/Crym/Tcerg1l	7
Enrich	GO:0016248	channel inhibitor activity	1/170	27/11774	0.325053	0.52933	0.453599	Scn3b	1
Enrich	GO:0032813	tumor necrosis factor receptor superfamily binding	1/170	27/11774	0.325053	0.52933	0.453599	Cflar	1
Enrich	GO:0016417	S-acyltransferase activity	1/170	28/11774	0.334821	0.536311	0.459582	Zdhhc12	1
Enrich	GO:0045499	chemorepellent activity	1/170	28/11774	0.334821	0.536311	0.459582	Sema3c	1
Enrich	GO:0098918	structural constituent of synapse	1/170	28/11774	0.334821	0.536311	0.459582	Pls3	1
Enrich	GO:0051087	chaperone binding	2/170	83/11774	0.33755	0.536311	0.459582	Ksr1/Pacrg	2
Enrich	GO:0005231	excitatory extracellular ligand-gated ion channel activity	1/170	29/11774	0.344448	0.536311	0.459582	Glra2	1
Enrich	GO:0005251	delayed rectifier potassium channel activity	1/170	29/11774	0.344448	0.536311	0.459582	Kcng1	1
Enrich	GO:0022839	ion gated channel activity	1/170	29/11774	0.344448	0.536311	0.459582	Kcnn3	1
Enrich	GO:0038024	cargo receptor activity	1/170	29/11774	0.344448	0.536311	0.459582	Prss12	1
Enrich	GO:0046875	ephrin receptor binding	1/170	29/11774	0.344448	0.536311	0.459582	Efnb3	1
Enrich	GO:0071889	14-3-3 protein binding	1/170	29/11774	0.344448	0.536311	0.459582	Ksr1	1
Enrich	GO:0004715	non-membrane spanning protein tyrosine kinase activity	1/170	30/11774	0.353937	0.546293	0.468136	Sla	1
Enrich	GO:0016409	palmitoyltransferase activity	1/170	30/11774	0.353937	0.546293	0.468136	Zdhhc12	1
Enrich	GO:0004712	protein serine/threonine/tyrosine kinase activity	1/170	31/11774	0.363289	0.558301	0.478425	Mapk3	1
Enrich	GO:0033218	amide binding	5/170	276/11774	0.36814	0.55899	0.479016	Gria1/Srd5a1/Mas1/Mc4r/Gstm1	5
Enrich	GO:0016705	oxidoreductase activity, acting on paired donors, with incorporation or reduction of molecular oxygen	2/170	89/11774	0.368967	0.55899	0.479016	Sqle/Nos1	2
Enrich	GO:0001965	G-protein alpha-subunit binding	1/170	32/11774	0.372506	0.55899	0.479016	Gria1	1
Enrich	GO:0005246	calcium channel regulator activity	1/170	32/11774	0.372506	0.55899	0.479016	Cacng4	1
Enrich	GO:0043531	ADP binding	1/170	32/11774	0.372506	0.55899	0.479016	Apaf1	1
Enrich	GO:0042277	peptide binding	4/170	214/11774	0.373185	0.55899	0.479016	Gria1/Mas1/Mc4r/Gstm1	4
Enrich	GO:0015370	solute:sodium symporter activity	1/170	33/11774	0.381591	0.566798	0.485707	Slc5a5	1
Enrich	GO:0017046	peptide hormone binding	1/170	33/11774	0.381591	0.566798	0.485707	Mc4r	1
Enrich	GO:0030170	pyridoxal phosphate binding	1/170	34/11774	0.390545	0.572907	0.490942	Abat	1
Enrich	GO:0043014	alpha-tubulin binding	1/170	34/11774	0.390545	0.572907	0.490942	Pacrg	1
Enrich	GO:0043548	phosphatidylinositol 3-kinase binding	1/170	34/11774	0.390545	0.572907	0.490942	Pik3ip1	1
Enrich	GO:0001784	phosphotyrosine residue binding	1/170	35/11774	0.39937	0.578679	0.495888	Mapk3	1
Enrich	GO:0005507	copper ion binding	1/170	35/11774	0.39937	0.578679	0.495888	Mt1	1
Enrich	GO:0070279	vitamin B6 binding	1/170	35/11774	0.39937	0.578679	0.495888	Abat	1

## Sheet: h
	avg.exp	pct.exp	features.plot	id	avg.exp.scaled
Npas4	1.23628	94.7445	Npas4	DP	-0.567126
Bdnf	1.19171	96.6423	Bdnf	DP	-1.30272
Junb	1.84345	97.8102	Junb	DP	-0.759505
Nr4a1	1.20064	92.2628	Nr4a1	DP	-0.944274
Nnat	6.46738	98.3942	Nnat	DP	1.24672
Bcl11b	4.78664	96.4964	Bcl11b	DP	1.68143
Fezf2	6.25154	95.7664	Fezf2	DP	1.53688
Kcng1	2.34979	93.5766	Kcng1	DP	1.7168
Cxcl12	2.74598	87.4453	Cxcl12	DP	0.984601
Cdh13	3.41267	98.6861	Cdh13	DP	1.09681
Scn4b	0.736344	54.5985	Scn4b	DP	-0.299376
Scn1b	8.73375	99.562	Scn1b	DP	0.608587
Scn1a	2.07749	98.9781	Scn1a	DP	-0.278718
Scn8a	3.56404	84.8175	Scn8a	DP	1.68012
S100a6	0.524842	92.4088	S100a6	DP	-1.32562
Slc30a3	0.818505	92.4088	Slc30a3	DP	-1.44137
Ptn	1.20871	97.2263	Ptn	DP	-1.30443
Nrn1	3.06142	98.6861	Nrn1	DP	-1.45161
Grp	2.20469	96.3504	Grp	DP	0.0999242
Mapk3	2.67308	98.5401	Mapk3	DP	0.332798
Hpcal1	1.27403	96.4964	Hpcal1	DP	0.131577
Npas41	1.37008	94.985	Npas4	ILA	-0.116352
Bdnf1	1.4054	97.1581	Bdnf	ILA	-1.0056
Junb1	2.09901	97.994	Junb	ILA	-0.303293
Nr4a11	1.24307	94.5838	Nr4a1	ILA	-0.805817
Nnat1	6.53719	97.5928	Nnat	ILA	1.2742
Bcl11b1	3.64695	96.6901	Bcl11b	ILA	0.788409
Fezf21	5.22287	94.0822	Fezf2	ILA	0.88311
Kcng11	1.61945	89.6356	Kcng1	ILA	0.629793
Cxcl121	3.0706	89.0672	Cxcl12	ILA	1.34411
Cdh131	3.53139	98.5958	Cdh13	ILA	1.207
Scn4b1	0.631444	48.5791	Scn4b	ILA	-0.486172
Scn1b1	6.278	99.9331	Scn1b	ILA	-0.72015
Scn1a1	1.66715	98.6627	Scn1a	ILA	-0.959769
Scn8a1	2.36181	86.2588	Scn8a	ILA	0.156767
S100a61	0.654856	91.675	S100a6	ILA	-1.06959
Slc30a31	1.1604	91.8756	Slc30a3	ILA	-1.05904
Ptn1	1.33295	97.9605	Ptn	ILA	-1.17385
Nrn11	3.75583	98.9301	Nrn1	ILA	-1.04585
Grp1	2.55671	96.9575	Grp	ILA	0.592831
Mapk31	2.92362	98.997	Mapk3	ILA	0.747385
Hpcal11	1.34343	96.9575	Hpcal1	ILA	0.347782
Npas42	1.7001	96.9078	Npas4	PL	0.995478
Bdnf2	2.62324	98.7391	Bdnf	PL	0.687747
Junb2	3.08972	99.0693	Junb	PL	1.46522
Nr4a12	1.81939	97.208	Nr4a1	PL	1.07511
Nnat2	2.6404	95.5569	Nnat	PL	-0.25998
Bcl11b2	1.9894	92.1645	Bcl11b	PL	-0.510393
Fezf22	3.41645	88.0817	Fezf2	PL	-0.264966
Kcng12	1.03822	84.5092	Kcng1	PL	-0.235292
Cxcl122	1.82685	86.7307	Cxcl12	PL	-0.0332933
Cdh132	2.44003	98.9192	Cdh13	PL	0.19407
Scn4b2	0.3805	60.8826	Scn4b	PL	-0.933026
Scn1b2	5.41316	99.97	Scn1b	PL	-1.18809
Scn1a2	1.73578	99.4296	Scn1a	PL	-0.845859
Scn8a2	1.37114	88.2017	Scn8a	PL	-1.09853
S100a62	1.25729	94.296	S100a6	PL	0.116761
Slc30a32	2.54425	94.9565	Slc30a3	PL	0.488448
Ptn2	2.65929	99.0393	Ptn	PL	0.220126
Nrn12	6.60466	99.4296	Nrn1	PL	0.618776
Grp2	3.16279	98.0787	Grp	PL	1.44147
Mapk32	3.18593	99.4296	Mapk3	PL	1.18146
Hpcal12	1.69038	98.2288	Hpcal1	PL	1.4286
Npas43	1.83272	96.9617	Npas4	ACAd	1.44227
Bdnf3	2.97744	98.1946	Bdnf	ACAd	1.18025
Junb3	2.81482	98.9432	Junb	ACAd	0.974511
Nr4a13	1.91652	96.8736	Nr4a1	ACAd	1.39212
Nnat3	1.84277	91.6336	Nnat	ACAd	-0.574013
Bcl11b3	1.805	87.8468	Bcl11b	ACAd	-0.654882
Fezf23	3.33202	88.8155	Fezf2	ACAd	-0.318624
Kcng13	0.906758	82.8269	Kcng1	ACAd	-0.430953
Cxcl123	1.63669	84.9406	Cxcl12	ACAd	-0.243889
Cdh133	1.69926	97.8864	Cdh13	ACAd	-0.493466
Scn4b3	0.717691	67.5033	Scn4b	ACAd	-0.332591
Scn1b3	7.05705	100	Scn1b	ACAd	-0.298629
Scn1a3	2.14429	99.2955	Scn1a	ACAd	-0.167849
Scn8a3	1.90978	88.2431	Scn8a	ACAd	-0.41601
S100a63	1.43379	93.3509	S100a6	ACAd	0.46435
Slc30a33	2.60518	94.76	Slc30a3	ACAd	0.556585
Ptn3	2.98551	98.723	Ptn	ACAd	0.562981
Nrn13	6.59435	99.1634	Nrn1	ACAd	0.612753
Grp3	2.14552	97.8864	Grp	ACAd	0.0170808
Mapk33	2.442	98.9432	Mapk3	ACAd	-0.0495919
Hpcal13	1.31478	97.358	Hpcal1	ACAd	0.258513
Npas44	1.19347	95.9199	Npas4	MOs	-0.711356
Bdnf4	2.57855	98.3294	Bdnf	MOs	0.625606
Junb4	2.09531	98.9077	Junb	MOs	-0.309893
Nr4a14	1.4513	96.6588	Nr4a1	MOs	-0.126216
Nnat4	1.24142	89.7837	Nnat	MOs	-0.810769
Bcl11b4	1.71415	88.0274	Bcl11b	MOs	-0.726067
Fezf24	2.40363	85.468	Fezf2	MOs	-0.908665
Kcng14	0.658237	78.9034	Kcng1	MOs	-0.800841
Cxcl124	1.08571	84.1722	Cxcl12	MOs	-0.854072
Cdh134	1.32172	97.1621	Cdh13	MOs	-0.843875
Scn4b4	0.979817	76.6117	Scn4b	MOs	0.134175
Scn1b4	7.57709	99.9465	Scn1b	MOs	-0.0172544
Scn1a4	2.56207	99.336	Scn1a	MOs	0.525551
Scn8a4	1.6371	90.8332	Scn8a	MOs	-0.761518
S100a64	1.82853	93.5746	S100a6	MOs	1.2417
Slc30a34	3.03631	95.5665	Slc30a3	MOs	1.0387
Ptn4	3.48774	98.9291	Ptn	MOs	1.09083
Nrn14	7.22103	99.411	Nrn1	MOs	0.97893
Grp4	1.61578	97.2585	Grp	MOs	-0.724683
Mapk34	2.10143	99.1112	Mapk3	MOs	-0.61318
Hpcal14	1.02892	97.1621	Hpcal1	MOs	-0.632004
Npas45	1.09505	94.5339	Npas4	MOp	-1.04292
Bdnf5	1.99536	96.6942	Bdnf	MOp	-0.185282
Junb5	1.67117	98.1006	Junb	MOp	-1.06704
Nr4a15	1.30891	96.4622	Nr4a1	MOp	-0.590929
Nnat5	1.07532	85.7039	Nnat	MOp	-0.876163
Bcl11b5	1.90248	86.7044	Bcl11b	MOp	-0.578497
Fezf25	2.37362	88.0528	Fezf2	MOp	-0.92774
Kcng15	0.605383	69.3925	Kcng1	MOp	-0.879506
Cxcl125	0.775642	83.4131	Cxcl12	MOp	-1.19746
Cdh135	0.980533	94.8963	Cdh13	MOp	-1.16054
Scn4b5	1.98101	82.0067	Scn4b	MOp	1.91699
Scn1b5	10.5948	99.9565	Scn1b	MOp	1.61554
Scn1a5	3.28575	99.2171	Scn1a	MOp	1.72665
Scn8a5	2.58468	90.7061	Scn8a	MOp	0.439168
S100a65	1.48866	90.8656	S100a6	MOp	0.572403
Slc30a35	2.48007	93.7364	Slc30a3	MOp	0.416679
Ptn5	3.02487	97.9411	Ptn	MOp	0.604346
Nrn15	6.03687	98.9126	Nrn1	MOp	0.287002
Grp5	1.11447	94.7223	Grp	MOp	-1.42663
Mapk35	1.50577	98.3906	Mapk3	MOp	-1.59887
Hpcal15	0.739224	95.6938	Hpcal1	MOp	-1.53447
