# Supplementary material for: Spatial transcriptomics reveals the distinct organization of mouse prefrontal cortex and neuronal subtypes regulating chronic pain
Source: Nat Neurosci. 2023 Oct 16;26(11):1880–93. doi: 10.1038/s41593-023-01455-9 (PMC10620082; doi:10.1038/s41593-023-01455-9)
Supplement: Supplementary file 9 — Statistical source data. [file 41593_2023_1455_MOESM9_ESM.xlsx]

## Sheet: a
	Interaction in PFC									Interaction out of PFC
	x	y	Obs	Exp	log2ObsExp	pval	FDR			x	y	Obs	Exp	log2ObsExp	pval	FDR
	L2/3 IT 1	L2/3 IT 1	1780.5	305.6	2.54257	0.000394085	0.132401			L2/3 IT 1	L2/3 IT 1	307	20.4	3.9116	0.0012805	0.105257
	L2/3 IT 1	L2/3 IT 2	552.6	167.1	1.72552	0.00244673	0.195674			L2/3 IT 1	L2/3 IT 2	214.9	42.9	2.32462	0.00280257	0.130854
	L2/3 IT 1	L2/3 IT 3	357.5	109.6	1.7057	0.00385148	0.195674			L2/3 IT 1	L2/3 IT 3	218	50.8	2.10143	0.000394085	0.0532803
	L2/3 IT 1	L2/3 IT 4	79.1	34.5	1.19708	0.00523283	0.195674			L2/3 IT 1	L2/3 IT 4	51.6	66.9	-0.374635	0.693506	0.965807
	L2/3 IT 1	L4/5 IT 1	67.3	39.1	0.783438	0.167305	0.696416			L2/3 IT 1	L4/5 IT 1	12.3	67.6	-2.45836	0.0657419	0.374326
	L2/3 IT 1	L4/5 IT 2	329.9	324.1	0.0255898	0.469975	0.959829			L2/3 IT 1	L4/5 IT 2	27	79.7	-1.56162	0.561888	0.924253
	L2/3 IT 1	L5 ET 1	59	407.1	-2.7866	0.00832965	0.210694			L2/3 IT 1	L5 ET 1	20	12.8	0.643856	0.392767	0.845477
	L2/3 IT 1	L5 ET 2	4.6	117.4	-4.67365	0.00693606	0.207051			L2/3 IT 1	L5 ET 2	3.2	44.6	-3.8009	0.00326886	0.130854
	L2/3 IT 1	L5 IT 1	116.2	276.6	-1.25119	0.13944	0.641234			L2/3 IT 1	L5 IT 1	13.8	11.4	0.275634	0.668539	0.957226
	L2/3 IT 1	L5 IT 2	4.7	48.8	-3.37615	0.00939223	0.217073			L2/3 IT 1	L5 IT 2	2.7	23.7	-3.13386	0.0109378	0.166156
	L2/3 IT 1	L5 IT 3	12.8	132.5	-3.37178	0.00779238	0.210694			L2/3 IT 1	L5 IT 3	2.3	70.4	-4.93587	0.00620653	0.135239
	L2/3 IT 1	L5/6 NP	8.4	192.3	-4.51683	0.00381159	0.195674			L2/3 IT 1	L5/6 NP	2.6	26.8	-3.36565	0.00534298	0.130854
	L2/3 IT 1	L6 CT 1	2.8	232.6	-6.37628	0.00352012	0.195674			L2/3 IT 1	L6 CT 1	8.2	104.9	-3.67725	0.00843737	0.151099
	L2/3 IT 1	L6 CT 2	4.7	206.5	-5.45734	0.0221279	0.308421			L2/3 IT 1	L6 CT 2	2.3	17.1	-2.89429	0.0300113	0.247395
	L2/3 IT 1	L6 CT 3	5	183.7	-5.19928	0.00576158	0.195674			L2/3 IT 1	L6 CT 3	1.3	10	-2.94342	0.00509217	0.130854
	L2/3 IT 1	L6 CT 4	3.2	29.6	-3.20945	0.0368957	0.372921			L2/3 IT 1	L6 CT 4	1.6	9.7	-2.59991	0.137949	0.540955
	L2/3 IT 1	L6 IT 1	2.2	11.8	-2.42321	0.0246376	0.319636			L2/3 IT 1	L6 IT 1	2.4	24.6	-3.35755	0.00433442	0.130854
	L2/3 IT 1	L6 IT 2	24.7	142.9	-2.53242	0.0234463	0.31231			L2/3 IT 1	L6 IT 2	11.5	48.9	-2.0882	0.0276905	0.239979
	L2/3 IT 1	Lamp5 1	26.5	18.4	0.526287	0.293151	0.854579			L2/3 IT 1	Lamp5 1	10.4	10.1	0.0422282	0.373872	0.823547
	L2/3 IT 1	Lamp5 2	15.7	7.7	1.02783	0.0483346	0.418737			L2/3 IT 1	Lamp5 2	4.2	2.9	0.534336	0.348509	0.816611
	L2/3 IT 1	Lamp5 3	56	35.6	0.65355	0.167305	0.696416			L2/3 IT 1	Lamp5 3	13.2	9.2	0.520832	0.130206	0.528125
	L2/3 IT 1	Pvalb 1	8.5	42.2	-2.31171	0.0324889	0.35178			L2/3 IT 1	Pvalb 1	8.3	20	-1.26882	0.292468	0.750283
	L2/3 IT 1	Pvalb 2	25.7	18.6	0.466466	0.620294	1			L2/3 IT 1	Pvalb 2	10	9.4	0.0892673	0.791076	0.979952
	L2/3 IT 1	Pvalb 3	1.6	31.6	-4.30378	0.00995682	0.222506			L2/3 IT 1	Pvalb 3	1.6	5	-1.64386	0.0852968	0.429253
	L2/3 IT 1	Pvalb 4	43.9	94.5	-1.10609	0.167305	0.696416			L2/3 IT 1	Pvalb 4	22.3	13.2	0.756506	0.0814925	0.417617
	L2/3 IT 1	Pvalb 5	9.1	4.7	0.953206	0.593029	1			L2/3 IT 1	Pvalb 5	2.8	1.4	1	0.152753	0.572083
	L2/3 IT 1	Pvalb 6	1.3	26	-4.32193	0.00306447	0.195674			L2/3 IT 1	Pvalb 6	1.5	15.6	-3.37851	0.00474818	0.130854
	L2/3 IT 1	Sncg 1	64.2	30.7	1.06433	0.0487166	0.418737			L2/3 IT 1	Sncg 1	12.9	7.4	0.801774	0.0866934	0.429253
	L2/3 IT 1	Sncg 2	16.4	12.1	0.438689	0.816952	1			L2/3 IT 1	Sncg 2	7.6	8.1	-0.0919225	0.894863	0.991941
	L2/3 IT 1	Sst 1	38.2	28.3	0.432771	0.263481	0.832494			L2/3 IT 1	Sst 1	13	7.9	0.718587	0.034838	0.26492
	L2/3 IT 1	Sst 2	1.8	19.4	-3.42999	0.0143515	0.261396			L2/3 IT 1	Sst 2	1.4	4.7	-1.74723	0.0526214	0.333498
	L2/3 IT 1	Sst 3	2.8	8.1	-1.5325	0.0428462	0.391181			L2/3 IT 1	Sst 3	2.4	3	-0.321928	0.322153	0.782038
	L2/3 IT 1	Sst 4	8.4	59.1	-2.8147	0.0122879	0.242609			L2/3 IT 1	Sst 4	1.8	10	-2.47393	0.0224429	0.218076
	L2/3 IT 1	Sst 5	29.7	33.1	-0.156368	0.921515	1			L2/3 IT 1	Sst 5	13.1	14.1	-0.106128	0.292331	0.750283
	L2/3 IT 1	Sst 6	17.1	56.8	-1.73189	0.0760702	0.492627			L2/3 IT 1	Sst 6	8.4	5.8	0.534336	0.427163	0.876843
	L2/3 IT 1	Vip 1	41.8	17.8	1.23163	0.00578918	0.195674			L2/3 IT 1	Vip 1	12.6	5.5	1.19592	0.0378864	0.277921
	L2/3 IT 1	Vip 2	106.5	43.8	1.28185	0.0355643	0.361526			L2/3 IT 1	Vip 2	24.4	13.8	0.822213	0.19949	0.627446
	L2/3 IT 1	Astro 1	251.9	225.4	0.160364	0.652185	1			L2/3 IT 1	Astro 1	79	70.2	0.170382	0.264157	0.709314
	L2/3 IT 1	Astro 2	253	249.8	0.0183639	0.693506	1			L2/3 IT 1	Astro 2	56.2	63	-0.164782	0.411621	0.856831
	L2/3 IT 1	Astro 3	71.2	68	0.0663425	0.699353	1			L2/3 IT 1	Astro 3	23.6	22.8	0.049753	0.324089	0.782038
	L2/3 IT 1	Endo 1	199.2	239.4	-0.265206	0.818175	1			L2/3 IT 1	Endo 1	64.7	70	-0.113589	1	1
	L2/3 IT 1	Endo 2	76.7	85.6	-0.158384	0.897663	1			L2/3 IT 1	Endo 2	22.2	36.4	-0.713379	1	1
	L2/3 IT 1	Endo 3	70.8	90.8	-0.358943	0.895426	1			L2/3 IT 1	Endo 3	33.2	34	-0.0343515	0.818125	0.98001
	L2/3 IT 1	Endo 4	16.3	18.8	-0.205861	0.895456	1			L2/3 IT 1	Endo 4	6	3.2	0.906891	0.0978772	0.458576
	L2/3 IT 1	Endo 5	99.9	115	-0.203077	0.846999	1			L2/3 IT 1	Endo 5	29.5	40.2	-0.446481	0.843744	0.98001
	L2/3 IT 1	Microglia 1	149	160.4	-0.106362	0.796936	1			L2/3 IT 1	Microglia 1	49.5	49.7	-0.00581733	0.742385	0.971489
	L2/3 IT 1	Microglia 2	79.1	47.2	0.744891	0.100475	0.574684			L2/3 IT 1	Microglia 2	22.8	17.7	0.365284	0.235624	0.679828
	L2/3 IT 1	Oligo 1	20.7	102.5	-2.30792	0.0487803	0.418737			L2/3 IT 1	Oligo 1	8.8	63.4	-2.84891	0.00580301	0.130854
	L2/3 IT 1	Oligo 2	8.9	63.9	-2.84394	0.00841879	0.210694			L2/3 IT 1	Oligo 2	6.4	39	-2.60733	0.0063387	0.135239
	L2/3 IT 1	OPC 1	129.4	118.4	0.128169	0.606318	1			L2/3 IT 1	OPC 1	40.1	32.8	0.289906	0.37509	0.823547
	L2/3 IT 1	OPC 2	59	51	0.210218	0.357798	0.900824			L2/3 IT 1	OPC 2	18	17.6	0.0324215	0.469347	0.898101
	L2/3 IT 1	VLMC	51.2	106.5	-1.05664	0.411621	0.932961			L2/3 IT 1	VLMC	10.6	37.7	-1.8305	0.139216	0.540955
	L2/3 IT 2	L2/3 IT 1	546.6	170.6	1.67987	0.00318103	0.195674			L2/3 IT 2	L2/3 IT 1	204.7	40.4	2.34108	0.00385148	0.130854
	L2/3 IT 2	L2/3 IT 2	641.4	103.6	2.6302	0.00473703	0.195674			L2/3 IT 2	L2/3 IT 2	841	120	2.80907	0.00185985	0.130854
	L2/3 IT 2	L2/3 IT 3	247.7	58.7	2.07716	0.0010405	0.165404			L2/3 IT 2	L2/3 IT 3	854.1	167.3	2.35197	0.0010405	0.0907582
	L2/3 IT 2	L2/3 IT 4	86.8	19.7	2.1395	0.000552853	0.132401			L2/3 IT 2	L2/3 IT 4	571.1	200.6	1.50942	0.0233077	0.218076
	L2/3 IT 2	L4/5 IT 1	48.9	21.9	1.1589	0.0277786	0.32658			L2/3 IT 2	L4/5 IT 1	89.2	196.6	-1.14015	0.400923	0.852277
	L2/3 IT 2	L4/5 IT 2	293.3	187.1	0.648568	0.116408	0.595137			L2/3 IT 2	L4/5 IT 2	92.5	218.3	-1.23879	0.375225	0.823547
	L2/3 IT 2	L5 ET 1	37.6	243.5	-2.69512	0.0192308	0.290766			L2/3 IT 2	L5 ET 1	21	48.5	-1.2076	0.292878	0.750283
	L2/3 IT 2	L5 ET 2	3.4	63.3	-4.2186	0.0083447	0.210694			L2/3 IT 2	L5 ET 2	12.4	143.9	-3.53665	0.0103307	0.160963
	L2/3 IT 2	L5 IT 1	53.3	152	-1.51186	0.130859	0.628497			L2/3 IT 2	L5 IT 1	17.4	31	-0.833181	0.263752	0.709314
	L2/3 IT 2	L5 IT 2	6.3	26.2	-2.05614	0.0352007	0.361526			L2/3 IT 2	L5 IT 2	22.4	73.4	-1.71228	0.188707	0.625385
	L2/3 IT 2	L5 IT 3	10.9	63.3	-2.53788	0.0196783	0.290766			L2/3 IT 2	L5 IT 3	10.7	205.1	-4.26064	0.00385148	0.130854
	L2/3 IT 2	L5/6 NP	8.7	114	-3.71187	0.00578918	0.195674			L2/3 IT 2	L5/6 NP	8.2	86.3	-3.39566	0.00471347	0.130854
	L2/3 IT 2	L6 CT 1	9.6	122.3	-3.67125	0.0201251	0.294142			L2/3 IT 2	L6 CT 1	44.6	350.7	-2.97512	0.0335964	0.259556
	L2/3 IT 2	L6 CT 2	7.7	145	-4.23505	0.0520633	0.427639			L2/3 IT 2	L6 CT 2	4.4	55.6	-3.65951	0.0273391	0.239979
	L2/3 IT 2	L6 CT 3	13.2	111.3	-3.07584	0.0354083	0.361526			L2/3 IT 2	L6 CT 3	4.9	30.4	-2.63322	0.0230556	0.218076
	L2/3 IT 2	L6 CT 4	2	18.9	-3.24031	0.023952	0.315933			L2/3 IT 2	L6 CT 4	3.1	26.5	-3.09565	0.02013	0.210161
	L2/3 IT 2	L6 IT 1	1.8	7.1	-1.97982	0.0525598	0.427639			L2/3 IT 2	L6 IT 1	14.9	87.5	-2.55397	0.0137461	0.179912
	L2/3 IT 2	L6 IT 2	18.8	87.3	-2.21525	0.0564534	0.443918			L2/3 IT 2	L6 IT 2	38.4	153.2	-1.99624	0.0355643	0.26492
	L2/3 IT 2	Lamp5 1	18.9	9.8	0.947533	0.24983	0.814888			L2/3 IT 2	Lamp5 1	41	28.9	0.504554	0.224049	0.663606
	L2/3 IT 2	Lamp5 2	8.4	5	0.748461	0.0695185	0.482606			L2/3 IT 2	Lamp5 2	14.7	9.1	0.691878	0.39223	0.845477
	L2/3 IT 2	Lamp5 3	25.6	23.2	0.142019	0.324089	0.867043			L2/3 IT 2	Lamp5 3	29.2	27.3	0.0970674	0.430318	0.876843
	L2/3 IT 2	Pvalb 1	15	21.1	-0.49228	0.692929	1			L2/3 IT 2	Pvalb 1	56.4	65.7	-0.220198	1	1
	L2/3 IT 2	Pvalb 2	20.4	11.1	0.878009	0.644829	1			L2/3 IT 2	Pvalb 2	37	26.2	0.497958	0.37482	0.823547
	L2/3 IT 2	Pvalb 3	2.1	19.4	-3.2076	0.0340635	0.359796			L2/3 IT 2	Pvalb 3	4.2	15.5	-1.88381	0.0862455	0.429253
	L2/3 IT 2	Pvalb 4	32	56.6	-0.82273	0.532632	0.985114			L2/3 IT 2	Pvalb 4	38.4	41.7	-0.118941	0.818175	0.98001
	L2/3 IT 2	Pvalb 5	4	3.1	0.367732	0.458318	0.959829			L2/3 IT 2	Pvalb 5	5.8	3.4	0.770518	0.388846	0.845477
	L2/3 IT 2	Pvalb 6	1.5	13.6	-3.18057	0.00500533	0.195674			L2/3 IT 2	Pvalb 6	8.7	49.1	-2.49664	0.0094325	0.159409
	L2/3 IT 2	Sncg 1	31.7	20.8	0.607899	0.107065	0.585208			L2/3 IT 2	Sncg 1	37.5	17.5	1.09954	0.081665	0.417617
	L2/3 IT 2	Sncg 2	4.4	7	-0.669851	0.643886	1			L2/3 IT 2	Sncg 2	10.9	23.8	-1.12663	0.621882	0.935317
	L2/3 IT 2	Sst 1	19.9	18.5	0.105243	0.509849	0.9847			L2/3 IT 2	Sst 1	29.6	22.1	0.421551	0.393034	0.845477
	L2/3 IT 2	Sst 2	2.4	11.1	-2.20945	0.0595112	0.458475			L2/3 IT 2	Sst 2	2.3	14.8	-2.68589	0.0157242	0.189509
	L2/3 IT 2	Sst 3	2.9	5.9	-1.02466	0.272003	0.836626			L2/3 IT 2	Sst 3	3.4	8.5	-1.32193	0.0646734	0.374326
	L2/3 IT 2	Sst 4	6.5	35.7	-2.45741	0.0353045	0.361526			L2/3 IT 2	Sst 4	4.6	31.4	-2.77106	0.011375	0.167279
	L2/3 IT 2	Sst 5	25.8	19.9	0.374603	0.693094	1			L2/3 IT 2	Sst 5	44.7	40.3	0.149495	0.532632	0.916764
	L2/3 IT 2	Sst 6	14.3	36.6	-1.35583	0.430318	0.945035			L2/3 IT 2	Sst 6	12.8	19.9	-0.636625	0.392364	0.845477
	L2/3 IT 2	Vip 1	22.9	9.2	1.31564	0.0704736	0.482606			L2/3 IT 2	Vip 1	36.4	13.9	1.38885	0.0124863	0.175316
	L2/3 IT 2	Vip 2	54.3	23.4	1.21444	0.0708718	0.482606			L2/3 IT 2	Vip 2	84.7	36.5	1.21447	0.0612092	0.365363
	L2/3 IT 2	Astro 1	145.3	129.1	0.170546	0.532632	0.985114			L2/3 IT 2	Astro 1	224.5	212.6	0.0785738	0.645671	0.95404
	L2/3 IT 2	Astro 2	106.6	152	-0.511864	0.897663	1			L2/3 IT 2	Astro 2	113.3	184.4	-0.702691	0.652185	0.955313
	L2/3 IT 2	Astro 3	64.4	44.7	0.526786	0.669333	1			L2/3 IT 2	Astro 3	89	79	0.171953	0.561888	0.924253
	L2/3 IT 2	Endo 1	115.9	142.9	-0.302125	0.973801	1			L2/3 IT 2	Endo 1	214.2	230.6	-0.106434	0.796936	0.979952
	L2/3 IT 2	Endo 2	48.5	55.6	-0.1971	0.84357	1			L2/3 IT 2	Endo 2	88.4	115	-0.379516	0.973801	1
	L2/3 IT 2	Endo 3	55.5	55.7	-0.00518956	0.947571	1			L2/3 IT 2	Endo 3	119.1	113.5	0.0694811	0.622276	0.935317
	L2/3 IT 2	Endo 4	8.1	9.1	-0.167945	0.84335	1			L2/3 IT 2	Endo 4	11.3	11.1	0.0257631	0.817821	0.98001
	L2/3 IT 2	Endo 5	65.2	73.1	-0.164999	0.895485	1			L2/3 IT 2	Endo 5	107.1	114.7	-0.0989069	0.897663	0.991941
	L2/3 IT 2	Microglia 1	97.3	99.6	-0.0337059	0.652185	1			L2/3 IT 2	Microglia 1	132.3	175.6	-0.40848	1	1
	L2/3 IT 2	Microglia 2	51.3	32.9	0.640871	0.122377	0.60541			L2/3 IT 2	Microglia 2	86.3	63	0.454009	0.157892	0.574617
	L2/3 IT 2	Oligo 1	16.4	63.3	-1.94851	0.087589	0.534396			L2/3 IT 2	Oligo 1	53.1	195.6	-1.88112	0.0233077	0.218076
	L2/3 IT 2	Oligo 2	7.4	44.1	-2.57518	0.0384334	0.37761			L2/3 IT 2	Oligo 2	35.1	127.1	-1.85642	0.0254499	0.230928
	L2/3 IT 2	OPC 1	58.3	72.1	-0.306503	0.742455	1			L2/3 IT 2	OPC 1	98.5	113.2	-0.200678	0.895485	0.991941
	L2/3 IT 2	OPC 2	33.3	37.8	-0.182864	0.430318	0.945035			L2/3 IT 2	OPC 2	53.7	45.7	0.232728	0.264157	0.709314
	L2/3 IT 2	VLMC	16.4	60.2	-1.87607	0.0935764	0.555875			L2/3 IT 2	VLMC	20.1	139	-2.78982	0.0708718	0.3927
	L2/3 IT 3	L2/3 IT 1	353	111.7	1.66004	0.00318103	0.195674			L2/3 IT 3	L2/3 IT 1	214.2	51	2.07039	0.00202101	0.130854
	L2/3 IT 3	L2/3 IT 2	252.5	56.9	2.14978	0.000765488	0.144756			L2/3 IT 3	L2/3 IT 2	868.2	154.8	2.48762	0.000394085	0.0532803
	L2/3 IT 3	L2/3 IT 3	261.1	43.6	2.5822	0.000189955	0.132401			L2/3 IT 3	L2/3 IT 3	2357.5	239.5	3.29916	5.38677e-05	0.0364146
	L2/3 IT 3	L2/3 IT 4	59.1	13.6	2.11955	0.000389775	0.132401			L2/3 IT 3	L2/3 IT 4	849.7	294.3	1.52967	0.00140056	0.111386
	L2/3 IT 3	L4/5 IT 1	41.6	17	1.29105	0.0277345	0.32658			L2/3 IT 3	L4/5 IT 1	91.3	275.7	-1.59441	0.130859	0.528125
	L2/3 IT 3	L4/5 IT 2	173.9	115.3	0.592865	0.0568031	0.443918			L2/3 IT 3	L4/5 IT 2	113.4	284	-1.32447	0.0651686	0.374326
	L2/3 IT 3	L5 ET 1	9.8	145.1	-3.88812	0.00385148	0.195674			L2/3 IT 3	L5 ET 1	7.3	76.9	-3.39702	0.0145479	0.18713
	L2/3 IT 3	L5 ET 2	2.8	43	-3.94084	0.00676144	0.207051			L2/3 IT 3	L5 ET 2	4.4	224.6	-5.67371	0.00380166	0.130854
	L2/3 IT 3	L5 IT 1	32.2	96.5	-1.58347	0.0525973	0.427639			L2/3 IT 3	L5 IT 1	4.9	51.6	-3.39652	0.00574781	0.130854
	L2/3 IT 3	L5 IT 2	3.6	19.1	-2.4075	0.0296344	0.340167			L2/3 IT 3	L5 IT 2	12.7	115.1	-3.17999	0.0165096	0.191597
	L2/3 IT 3	L5 IT 3	8.1	45.1	-2.47713	0.0164486	0.275059			L2/3 IT 3	L5 IT 3	7.2	301.1	-5.3861	0.003119	0.130854
	L2/3 IT 3	L5/6 NP	5.1	68	-3.73697	0.00382154	0.195674			L2/3 IT 3	L5/6 NP	3.2	152.4	-5.57365	0.00372272	0.130854
	L2/3 IT 3	L6 CT 1	3	89.4	-4.89724	0.00479668	0.195674			L2/3 IT 3	L6 CT 1	16.9	610.6	-5.17513	0.0215092	0.211494
	L2/3 IT 3	L6 CT 2	2	64.2	-5.0045	0.019482	0.290766			L2/3 IT 3	L6 CT 2	2.3	105.9	-5.52492	0.0161711	0.191597
	L2/3 IT 3	L6 CT 3	2.2	64.4	-4.87149	0.00480884	0.195674			L2/3 IT 3	L6 CT 3	1.5	55.8	-5.21723	0.00553566	0.130854
	L2/3 IT 3	L6 CT 4	1.7	9	-2.40439	0.0079359	0.210694			L2/3 IT 3	L6 CT 4	2.4	50.4	-4.39232	0.019482	0.206241
	L2/3 IT 3	L6 IT 1	2.6	5	-0.943416	0.257326	0.832308			L2/3 IT 3	L6 IT 1	13.2	145.9	-3.46637	0.0070323	0.137428
	L2/3 IT 3	L6 IT 2	5.5	52	-3.24101	0.0124615	0.242609			L2/3 IT 3	L6 IT 2	14.6	267.4	-4.19496	0.0150581	0.18713
	L2/3 IT 3	Lamp5 1	9.6	6.3	0.607683	0.234424	0.802351			L2/3 IT 3	Lamp5 1	83.6	46.8	0.836994	0.0525305	0.333498
	L2/3 IT 3	Lamp5 2	7.6	4.1	0.890376	0.0340131	0.359796			L2/3 IT 3	Lamp5 2	22.8	12	0.925999	0.0758214	0.402971
	L2/3 IT 3	Lamp5 3	20.6	17	0.27711	0.410561	0.932961			L2/3 IT 3	Lamp5 3	51.7	42.1	0.296344	0.278463	0.730324
	L2/3 IT 3	Pvalb 1	9.8	15.9	-0.698173	0.598533	1			L2/3 IT 3	Pvalb 1	77.7	101.7	-0.388333	0.796936	0.979952
	L2/3 IT 3	Pvalb 2	13.6	6.4	1.08746	0.530534	0.985114			L2/3 IT 3	Pvalb 2	48.9	41.3	0.243693	0.430578	0.876843
	L2/3 IT 3	Pvalb 3	1.4	13.3	-3.24793	0.011832	0.241076			L2/3 IT 3	Pvalb 3	2.6	26.1	-3.32747	0.0185143	0.206241
	L2/3 IT 3	Pvalb 4	15.3	29.7	-0.956931	0.264157	0.832494			L2/3 IT 3	Pvalb 4	37.4	60.6	-0.69628	0.511287	0.912554
	L2/3 IT 3	Pvalb 5	2.8	2.1	0.415037	0.451088	0.949216			L2/3 IT 3	Pvalb 5	7.6	3.7	1.03847	0.789175	0.979952
	L2/3 IT 3	Pvalb 6	1.4	9.5	-2.7625	0.00519632	0.195674			L2/3 IT 3	Pvalb 6	4.4	79.9	-4.18262	0.00461992	0.130854
	L2/3 IT 3	Sncg 1	20.5	10.3	0.99298	0.0195399	0.290766			L2/3 IT 3	Sncg 1	67.7	30.9	1.13155	0.100379	0.458576
	L2/3 IT 3	Sncg 2	3.6	3.6	0	1	1			L2/3 IT 3	Sncg 2	7.1	49.5	-2.80154	0.0871412	0.429253
	L2/3 IT 3	Sst 1	12.7	10.7	0.247218	0.410296	0.932961			L2/3 IT 3	Sst 1	44.4	34.6	0.359788	0.200254	0.627446
	L2/3 IT 3	Sst 2	1.1	7.1	-2.69032	0.00867999	0.211448			L2/3 IT 3	Sst 2	2.2	22.1	-3.32847	0.00952577	0.159986
	L2/3 IT 3	Sst 3	1.9	4.3	-1.17834	0.0446734	0.403874			L2/3 IT 3	Sst 3	6.6	12.2	-0.886343	0.196932	0.627446
	L2/3 IT 3	Sst 4	4	20.6	-2.36457	0.0162966	0.275059			L2/3 IT 3	Sst 4	2.4	51.2	-4.41504	0.00451595	0.130854
	L2/3 IT 3	Sst 5	14.8	12	0.302563	0.292742	0.854579			L2/3 IT 3	Sst 5	69.6	57.1	0.285597	0.293288	0.750283
	L2/3 IT 3	Sst 6	6.5	19.1	-1.55506	0.0414428	0.383814			L2/3 IT 3	Sst 6	16.3	34.8	-1.09422	0.148103	0.563766
	L2/3 IT 3	Vip 1	16.7	5.7	1.55081	0.0413852	0.383814			L2/3 IT 3	Vip 1	62.4	19.5	1.67807	0.000394085	0.0532803
	L2/3 IT 3	Vip 2	29.9	16.1	0.893085	0.199999	0.739735			L2/3 IT 3	Vip 2	151.7	60.1	1.33578	0.00410245	0.130854
	L2/3 IT 3	Astro 1	97	82.5	0.233591	0.393168	0.93175			L2/3 IT 3	Astro 1	375.5	326	0.203941	0.400923	0.852277
	L2/3 IT 3	Astro 2	69	87.4	-0.341037	0.76749	1			L2/3 IT 3	Astro 2	128.7	299.6	-1.21903	0.0758911	0.402971
	L2/3 IT 3	Astro 3	29.1	24.9	0.224873	0.818125	1			L2/3 IT 3	Astro 3	142.9	134.9	0.0831156	0.532632	0.916764
	L2/3 IT 3	Endo 1	78.2	83.6	-0.0963343	0.869567	1			L2/3 IT 3	Endo 1	338.5	350.5	-0.0502586	0.846999	0.98001
	L2/3 IT 3	Endo 2	27.4	29.3	-0.0967248	0.921493	1			L2/3 IT 3	Endo 2	148.3	170.4	-0.200407	0.94763	1
	L2/3 IT 3	Endo 3	31.4	29	0.114712	0.693259	1			L2/3 IT 3	Endo 3	189.4	183.6	0.0448703	0.767554	0.97166
	L2/3 IT 3	Endo 4	5.2	7.8	-0.584963	0.791427	1			L2/3 IT 3	Endo 4	17.3	17.8	-0.0411052	0.86953	0.986287
	L2/3 IT 3	Endo 5	42.5	43.5	-0.0335526	0.747658	1			L2/3 IT 3	Endo 5	181.4	186.1	-0.0369036	0.699353	0.965807
	L2/3 IT 3	Microglia 1	55.4	54.5	0.0236297	0.532516	0.985114			L2/3 IT 3	Microglia 1	206.9	268.2	-0.374376	1	1
	L2/3 IT 3	Microglia 2	27.7	16.2	0.773892	0.0874995	0.534396			L2/3 IT 3	Microglia 2	142.1	93.1	0.610053	0.0939478	0.444895
	L2/3 IT 3	Oligo 1	7.8	35.3	-2.17812	0.0609897	0.458475			L2/3 IT 3	Oligo 1	43.1	352.3	-3.03104	0.00410245	0.130854
	L2/3 IT 3	Oligo 2	3.8	23.6	-2.63472	0.0177572	0.286187			L2/3 IT 3	Oligo 2	37.6	223.5	-2.57147	0.0125611	0.175316
	L2/3 IT 3	OPC 1	39	49	-0.329308	0.792641	1			L2/3 IT 3	OPC 1	142.4	178.2	-0.323548	0.747658	0.971489
	L2/3 IT 3	OPC 2	19.8	18.1	0.129511	0.76717	1			L2/3 IT 3	OPC 2	85.5	77.1	0.149194	0.622178	0.935317
	L2/3 IT 3	VLMC	13.7	42.6	-1.63668	0.249561	0.814888			L2/3 IT 3	VLMC	27.6	213.5	-2.9515	0.0234463	0.218617
	L2/3 IT 4	L2/3 IT 1	75.5	37.3	1.0173	0.0327842	0.35178			L2/3 IT 4	L2/3 IT 1	47.7	65.6	-0.459707	0.511167	0.912554
	L2/3 IT 4	L2/3 IT 2	81.2	21	1.95109	0.00200917	0.195674			L2/3 IT 4	L2/3 IT 2	553.6	199.8	1.47029	0.0233077	0.218076
	L2/3 IT 4	L2/3 IT 3	55.4	15.2	1.86581	0.000499119	0.132401			L2/3 IT 4	L2/3 IT 3	804.3	307.6	1.38668	0.00318103	0.130854
	L2/3 IT 4	L2/3 IT 4	50.5	6.3	3.00286	0.000233858	0.132401			L2/3 IT 4	L2/3 IT 4	2657.4	372.6	2.83432	0.000189955	0.0532803
	L2/3 IT 4	L4/5 IT 1	26.4	7.3	1.85457	0.00123229	0.165404			L2/3 IT 4	L4/5 IT 1	913.9	343.5	1.41173	0.00318103	0.130854
	L2/3 IT 4	L4/5 IT 2	112.5	41.6	1.43527	0.0010405	0.165404			L2/3 IT 4	L4/5 IT 2	308.8	360.2	-0.222125	0.796936	0.979952
	L2/3 IT 4	L5 ET 1	4.5	47.7	-3.40599	0.00721224	0.207467			L2/3 IT 4	L5 ET 1	5.2	93.4	-4.16684	0.00692009	0.137428
	L2/3 IT 4	L5 ET 2	2.5	14.3	-2.51602	0.0153376	0.269305			L2/3 IT 4	L5 ET 2	19.7	295.4	-3.9064	0.00318103	0.130854
	L2/3 IT 4	L5 IT 1	13.7	30.1	-1.13559	0.122377	0.60541			L2/3 IT 4	L5 IT 1	8.7	61.5	-2.8215	0.00578918	0.130854
	L2/3 IT 4	L5 IT 2	2.4	6.3	-1.39232	0.153762	0.676609			L2/3 IT 4	L5 IT 2	53.9	138.9	-1.36569	0.167785	0.590744
	L2/3 IT 4	L5 IT 3	7.6	15.4	-1.01886	0.236687	0.802351			L2/3 IT 4	L5 IT 3	29.2	366.5	-3.64977	0.00244673	0.130854
	L2/3 IT 4	L5/6 NP	2.4	23.6	-3.29768	0.00380494	0.195674			L2/3 IT 4	L5/6 NP	10.7	179.4	-4.0675	0.00470172	0.130854
	L2/3 IT 4	L6 CT 1	4.2	25.7	-2.61331	0.00655812	0.207051			L2/3 IT 4	L6 CT 1	23.2	746.3	-5.00756	0.0104174	0.160963
	L2/3 IT 4	L6 CT 2	1.2	25.6	-4.41504	0.0118064	0.241076			L2/3 IT 4	L6 CT 2	1.3	114.8	-6.46447	0.0143515	0.185677
	L2/3 IT 4	L6 CT 3	2.1	22.7	-3.43423	0.0118577	0.241076			L2/3 IT 4	L6 CT 3	1.6	69.5	-5.44087	0.00837554	0.151099
	L2/3 IT 4	L6 CT 4	1.7	4.3	-1.3388	0.181623	0.730818			L2/3 IT 4	L6 CT 4	4.5	59.8	-3.73215	0.0207598	0.211494
	L2/3 IT 4	L6 IT 1	1.4	2.4	-0.777608	0.479892	0.967202			L2/3 IT 4	L6 IT 1	32.5	181.7	-2.48305	0.00860547	0.151099
	L2/3 IT 4	L6 IT 2	2.7	19.7	-2.86716	0.00684052	0.207051			L2/3 IT 4	L6 IT 2	10.9	303.9	-4.8012	0.00381159	0.130854
	L2/3 IT 4	Lamp5 1	4.1	2.9	0.499571	0.134046	0.638134			L2/3 IT 4	Lamp5 1	104.1	58.6	0.828997	0.0817512	0.417617
	L2/3 IT 4	Lamp5 2	2.1	1.9	0.14439	0.472606	0.964474			L2/3 IT 4	Lamp5 2	22.5	15.6	0.528379	0.167545	0.590744
	L2/3 IT 4	Lamp5 3	2.7	4.6	-0.768674	0.319807	0.867043			L2/3 IT 4	Lamp5 3	31.1	45.5	-0.548952	0.869567	0.986287
	L2/3 IT 4	Pvalb 1	7	6	0.222392	0.868793	1			L2/3 IT 4	Pvalb 1	219	130.1	0.75131	0.0817512	0.417617
	L2/3 IT 4	Pvalb 2	6.3	3	1.07039	0.182654	0.733872			L2/3 IT 4	Pvalb 2	67.6	49.4	0.452512	0.250365	0.690804
	L2/3 IT 4	Pvalb 3	1.1	5.7	-2.37346	0.00189803	0.195674			L2/3 IT 4	Pvalb 3	4.1	30	-2.87127	0.0207764	0.211494
	L2/3 IT 4	Pvalb 4	8.4	11.9	-0.5025	0.869237	1			L2/3 IT 4	Pvalb 4	34.4	71.2	-1.04947	0.13944	0.540955
	L2/3 IT 4	Pvalb 5	1.2	1.4	-0.222392	0.933264	1			L2/3 IT 4	Pvalb 5	3.8	5.7	-0.584963	0.161125	0.585594
	L2/3 IT 4	Pvalb 6	1.2	4	-1.73697	0.0346541	0.361526			L2/3 IT 4	Pvalb 6	37.7	93.3	-1.30731	0.107562	0.471391
	L2/3 IT 4	Sncg 1	7.5	5	0.584963	0.0783024	0.502921			L2/3 IT 4	Sncg 1	36.7	40.9	-0.156321	0.818024	0.98001
	L2/3 IT 4	Sncg 2	1.5	2.5	-0.736966	0.460501	0.959829			L2/3 IT 4	Sncg 2	8.4	54.3	-2.69249	0.0485892	0.323289
	L2/3 IT 4	Sst 1	6.5	3.8	0.77444	0.247	0.814888			L2/3 IT 4	Sst 1	47.3	39.1	0.274672	0.46985	0.898101
	L2/3 IT 4	Sst 2	1	2.8	-1.48543	0.0324568	0.35178			L2/3 IT 4	Sst 2	3.1	27.7	-3.15955	0.0107561	0.164665
	L2/3 IT 4	Sst 3	1.2	1.5	-0.321928	0.604996	1			L2/3 IT 4	Sst 3	3.9	16.4	-2.07215	0.0205584	0.211494
	L2/3 IT 4	Sst 4	1.8	9	-2.32193	0.0115864	0.240998			L2/3 IT 4	Sst 4	4	63.7	-3.99322	0.00379174	0.130854
	L2/3 IT 4	Sst 5	7.7	4.4	0.807355	0.079423	0.507608			L2/3 IT 4	Sst 5	111.9	73	0.616242	0.132994	0.533553
	L2/3 IT 4	Sst 6	4.8	6.3	-0.392317	0.552618	0.99327			L2/3 IT 4	Sst 6	16.6	40.3	-1.2796	0.178015	0.60589
	L2/3 IT 4	Vip 1	7.5	3.6	1.05889	0.185819	0.738352			L2/3 IT 4	Vip 1	43.4	25.1	0.790008	0.107562	0.471391
	L2/3 IT 4	Vip 2	8.9	5.5	0.694374	0.209443	0.760404			L2/3 IT 4	Vip 2	149	74.6	0.998065	0.0215092	0.211494
	L2/3 IT 4	Astro 1	28.5	28.2	0.0152668	0.532632	0.985114			L2/3 IT 4	Astro 1	395.9	405.4	-0.03421	0.897663	0.991941
	L2/3 IT 4	Astro 2	16.4	29.9	-0.86645	0.323952	0.867043			L2/3 IT 4	Astro 2	146.6	345.7	-1.23764	0.0612092	0.365363
	L2/3 IT 4	Astro 3	12.2	8.9	0.455004	0.598533	1			L2/3 IT 4	Astro 3	194.4	156.8	0.310103	0.438463	0.879529
	L2/3 IT 4	Endo 1	23.6	30.5	-0.370022	0.895456	1			L2/3 IT 4	Endo 1	414.6	435.6	-0.0712838	0.846999	0.98001
	L2/3 IT 4	Endo 2	7.7	12	-0.640104	0.766914	1			L2/3 IT 4	Endo 2	187.2	207.5	-0.148531	0.948729	1
	L2/3 IT 4	Endo 3	10.6	11.4	-0.10497	0.869126	1			L2/3 IT 4	Endo 3	259.7	216.4	0.263146	0.652185	0.955313
	L2/3 IT 4	Endo 4	2.4	3.2	-0.415037	0.504217	0.9847			L2/3 IT 4	Endo 4	14.1	19.7	-0.4825	0.669245	0.957226
	L2/3 IT 4	Endo 5	14.5	14.7	-0.0197633	0.55397	0.99327			L2/3 IT 4	Endo 5	231.5	215	0.106676	0.519032	0.916764
	L2/3 IT 4	Microglia 1	16.3	21.2	-0.379192	0.76717	1			L2/3 IT 4	Microglia 1	254.5	325.8	-0.356321	1	1
	L2/3 IT 4	Microglia 2	10.3	7.4	0.477047	0.196932	0.739735			L2/3 IT 4	Microglia 2	160	108	0.567041	0.216945	0.654709
	L2/3 IT 4	Oligo 1	3.2	14.3	-2.15987	0.021105	0.300357			L2/3 IT 4	Oligo 1	132.6	421.1	-1.66708	0.0192308	0.206241
	L2/3 IT 4	Oligo 2	3.7	9.8	-1.40526	0.0795954	0.507608			L2/3 IT 4	Oligo 2	107.6	252.2	-1.22889	0.0758911	0.402971
	L2/3 IT 4	OPC 1	9.4	12.8	-0.445411	0.449263	0.94921			L2/3 IT 4	OPC 1	126.3	213.5	-0.757381	0.365308	0.823547
	L2/3 IT 4	OPC 2	7.1	8	-0.172181	1	1			L2/3 IT 4	OPC 2	88	83.5	0.0757273	0.576633	0.924253
	L2/3 IT 4	VLMC	2.6	14.4	-2.46949	0.0429663	0.391181			L2/3 IT 4	VLMC	34.9	268.9	-2.94577	0.0233077	0.218076
	L4/5 IT 1	L2/3 IT 1	61.4	45.2	0.441916	0.411357	0.932961			L4/5 IT 1	L2/3 IT 1	11	61	-2.47131	0.114727	0.492515
	L4/5 IT 1	L2/3 IT 2	45.9	21.6	1.08746	0.0254915	0.319636			L4/5 IT 1	L2/3 IT 2	86.6	200.2	-1.209	0.477855	0.898735
	L4/5 IT 1	L2/3 IT 3	38.4	17.6	1.12553	0.0213987	0.301352			L4/5 IT 1	L2/3 IT 3	82.2	272.7	-1.7301	0.114932	0.492515
	L4/5 IT 1	L2/3 IT 4	26.6	4.8	2.47032	0.000627569	0.132401			L4/5 IT 1	L2/3 IT 4	872.1	340.5	1.35684	0.00524561	0.130854
	L4/5 IT 1	L4/5 IT 1	61.4	9	2.77024	0.000803009	0.144756			L4/5 IT 1	L4/5 IT 1	2370.1	314.5	2.91382	0.000189955	0.0532803
	L4/5 IT 1	L4/5 IT 2	168.8	45.2	1.90092	0.0017979	0.195674			L4/5 IT 1	L4/5 IT 2	893.4	333.6	1.42119	0.00244673	0.130854
	L4/5 IT 1	L5 ET 1	7.7	48.2	-2.6461	0.00849322	0.210694			L4/5 IT 1	L5 ET 1	9.6	84.2	-3.13271	0.0178867	0.205063
	L4/5 IT 1	L5 ET 2	8.9	20.1	-1.17532	0.235358	0.802351			L4/5 IT 1	L5 ET 2	85.6	264	-1.62486	0.0876786	0.429253
	L4/5 IT 1	L5 IT 1	24.9	34	-0.449389	0.490152	0.967202			L4/5 IT 1	L5 IT 1	10.3	51.4	-2.31912	0.0124366	0.175316
	L4/5 IT 1	L5 IT 2	4.7	7.7	-0.712198	0.666933	1			L4/5 IT 1	L5 IT 2	76.9	123.8	-0.686956	0.554307	0.924253
	L4/5 IT 1	L5 IT 3	16.7	21.3	-0.351005	0.717447	1			L4/5 IT 1	L5 IT 3	177.3	342.3	-0.949069	0.242648	0.685602
	L4/5 IT 1	L5/6 NP	5.8	26.5	-2.19187	0.0136928	0.258624			L4/5 IT 1	L5/6 NP	31.4	159.4	-2.34382	0.0103957	0.160963
	L4/5 IT 1	L6 CT 1	4.4	29.8	-2.75974	0.0201971	0.294142			L4/5 IT 1	L6 CT 1	22.7	607.8	-4.74283	0.00858671	0.151099
	L4/5 IT 1	L6 CT 2	1.4	22.3	-3.99354	0.0189232	0.290766			L4/5 IT 1	L6 CT 2	1.3	103.8	-6.31915	0.014322	0.185677
	L4/5 IT 1	L6 CT 3	1.7	21.8	-3.68072	0.00314596	0.195674			L4/5 IT 1	L6 CT 3	2	58.6	-4.87283	0.00552988	0.130854
	L4/5 IT 1	L6 CT 4	2.1	5.4	-1.36257	0.10967	0.589628			L4/5 IT 1	L6 CT 4	6.3	43.7	-2.79421	0.0385286	0.277921
	L4/5 IT 1	L6 IT 1	2	2.5	-0.321928	0.751412	1			L4/5 IT 1	L6 IT 1	34.1	151.6	-2.15243	0.0277345	0.239979
	L4/5 IT 1	L6 IT 2	3.5	17.2	-2.29698	0.00557039	0.195674			L4/5 IT 1	L6 IT 2	5.7	267.6	-5.55297	0.00302695	0.130854
	L4/5 IT 1	Lamp5 1	5.3	3.2	0.72792	0.302265	0.858583			L4/5 IT 1	Lamp5 1	70.3	46.8	0.587016	0.324363	0.782038
	L4/5 IT 1	Lamp5 2	1.8	1.5	0.263034	0.739358	1			L4/5 IT 1	Lamp5 2	13.1	13.8	-0.0751015	0.843482	0.98001
	L4/5 IT 1	Lamp5 3	2.6	5.5	-1.08092	0.184557	0.738352			L4/5 IT 1	Lamp5 3	16	43	-1.42626	0.177892	0.60589
	L4/5 IT 1	Pvalb 1	8.5	6.6	0.364997	0.508276	0.9847			L4/5 IT 1	Pvalb 1	244.5	114.6	1.09323	0.0473072	0.322213
	L4/5 IT 1	Pvalb 2	4.1	3	0.450661	0.312448	0.867043			L4/5 IT 1	Pvalb 2	85	47.1	0.851736	0.107562	0.471391
	L4/5 IT 1	Pvalb 3	1	4.3	-2.10434	0.00755027	0.210694			L4/5 IT 1	Pvalb 3	2.2	26.3	-3.57949	0.0135509	0.179912
	L4/5 IT 1	Pvalb 4	6.5	10.3	-0.664133	0.291096	0.854579			L4/5 IT 1	Pvalb 4	19.4	67.3	-1.79455	0.0326857	0.256952
	L4/5 IT 1	Pvalb 5	1.4	1.6	-0.192645	0.619166	1			L4/5 IT 1	Pvalb 5	1.6	4.8	-1.58496	0.0263903	0.237865
	L4/5 IT 1	Pvalb 6	1.6	4.5	-1.49185	0.250433	0.814888			L4/5 IT 1	Pvalb 6	60.2	84.5	-0.489188	0.699353	0.965807
	L4/5 IT 1	Sncg 1	6.8	3.5	0.95818	0.244825	0.814888			L4/5 IT 1	Sncg 1	13.8	37.9	-1.45753	0.016327	0.191597
	L4/5 IT 1	Sncg 2	1.6	1.2	0.415037	0.126037	0.61852			L4/5 IT 1	Sncg 2	5.3	40.3	-2.92672	0.0323906	0.256952
	L4/5 IT 1	Sst 1	6.5	4.6	0.498806	0.428352	0.945035			L4/5 IT 1	Sst 1	36.7	36.4	0.0118416	0.94763	1
	L4/5 IT 1	Sst 2	1.2	3.2	-1.41504	0.052399	0.427639			L4/5 IT 1	Sst 2	4.6	29.3	-2.67119	0.0123621	0.175316
	L4/5 IT 1	Sst 3	1.2	2.1	-0.807355	0.380113	0.924305			L4/5 IT 1	Sst 3	4.1	12.1	-1.56131	0.0191613	0.206241
	L4/5 IT 1	Sst 4	3.5	6.7	-0.936806	0.113084	0.594827			L4/5 IT 1	Sst 4	6.8	55.7	-3.03407	0.00706453	0.137428
	L4/5 IT 1	Sst 5	9.1	6.6	0.463401	0.113084	0.594827			L4/5 IT 1	Sst 5	142.4	65.5	1.12038	0.0335964	0.259556
	L4/5 IT 1	Sst 6	3.8	7.7	-1.01886	0.175677	0.717858			L4/5 IT 1	Sst 6	17.1	33.8	-0.983027	0.138881	0.540955
	L4/5 IT 1	Vip 1	5.2	2.3	1.17688	0.0503344	0.427639			L4/5 IT 1	Vip 1	31	19.8	0.646768	0.323815	0.782038
	L4/5 IT 1	Vip 2	11.6	7.3	0.668156	0.199363	0.739735			L4/5 IT 1	Vip 2	78.8	61.2	0.364664	0.200254	0.627446
	L4/5 IT 1	Astro 1	31.1	34.6	-0.153857	0.843744	1			L4/5 IT 1	Astro 1	365.7	370.9	-0.0203696	0.652185	0.955313
	L4/5 IT 1	Astro 2	18.4	37.2	-1.0156	0.264022	0.832494			L4/5 IT 1	Astro 2	157.6	332.1	-1.07535	0.193187	0.627446
	L4/5 IT 1	Astro 3	13.9	11.3	0.298762	0.340205	0.881226			L4/5 IT 1	Astro 3	173.8	141.8	0.293571	0.519032	0.916764
	L4/5 IT 1	Endo 1	34.1	32.1	0.0871984	0.767426	1			L4/5 IT 1	Endo 1	423.3	417.2	0.0209413	0.767554	0.97166
	L4/5 IT 1	Endo 2	8.4	14.6	-0.797507	0.598844	1			L4/5 IT 1	Endo 2	166.2	191.8	-0.206682	0.973801	1
	L4/5 IT 1	Endo 3	13.6	13.7	-0.0105692	0.645484	1			L4/5 IT 1	Endo 3	216.8	203.1	0.0941745	0.796936	0.979952
	L4/5 IT 1	Endo 4	2.3	3.2	-0.476438	0.611401	1			L4/5 IT 1	Endo 4	11.6	17.5	-0.59323	0.5324	0.916764
	L4/5 IT 1	Endo 5	15.7	18.1	-0.205225	0.792354	1			L4/5 IT 1	Endo 5	223.6	214.5	0.0599425	0.747658	0.971489
	L4/5 IT 1	Microglia 1	17.3	21.1	-0.286471	0.9476	1			L4/5 IT 1	Microglia 1	212.7	286.8	-0.431225	0.747658	0.971489
	L4/5 IT 1	Microglia 2	10	6.7	0.577767	0.199108	0.739735			L4/5 IT 1	Microglia 2	121.6	100.3	0.277822	0.532052	0.916764
	L4/5 IT 1	Oligo 1	4.6	14.7	-1.67611	0.146609	0.663241			L4/5 IT 1	Oligo 1	169.7	358.6	-1.07939	0.0758911	0.402971
	L4/5 IT 1	Oligo 2	5.3	9.1	-0.779874	0.30685	0.858583			L4/5 IT 1	Oligo 2	143.9	208.7	-0.536364	0.699353	0.965807
	L4/5 IT 1	OPC 1	8.9	15.2	-0.772194	0.249964	0.814888			L4/5 IT 1	OPC 1	121.8	201	-0.722681	0.340888	0.799447
	L4/5 IT 1	OPC 2	8.4	8	0.0703893	0.766656	1			L4/5 IT 1	OPC 2	77.4	79.7	-0.0422462	0.869567	0.986287
	L4/5 IT 1	VLMC	2.4	16.5	-2.78136	0.0394942	0.383311			L4/5 IT 1	VLMC	27.1	236.1	-3.12303	0.0149441	0.18713
	L4/5 IT 2	L2/3 IT 1	322.1	322.3	-0.000895528	0.519032	0.985114			L4/5 IT 2	L2/3 IT 1	27.2	75.3	-1.46904	0.511287	0.912554
	L4/5 IT 2	L2/3 IT 2	296.2	195.8	0.597191	0.178137	0.717858			L4/5 IT 2	L2/3 IT 2	91.5	202.1	-1.14323	0.519032	0.916764
	L4/5 IT 2	L2/3 IT 3	169.8	118.2	0.522606	0.0612092	0.458475			L4/5 IT 2	L2/3 IT 3	112.1	287.7	-1.35978	0.0651686	0.374326
	L4/5 IT 2	L2/3 IT 4	115.6	40.2	1.52387	0.00161707	0.190111			L4/5 IT 2	L2/3 IT 4	312.9	359.9	-0.201894	0.897663	0.991941
	L4/5 IT 2	L4/5 IT 1	175.6	48.2	1.86519	0.00128457	0.165404			L4/5 IT 2	L4/5 IT 1	931.2	336.6	1.46806	0.00244673	0.130854
	L4/5 IT 2	L4/5 IT 2	1805.3	362.7	2.31539	8.50543e-05	0.132401			L4/5 IT 2	L4/5 IT 2	2415	390.2	2.62974	5.38677e-05	0.0364146
	L4/5 IT 2	L5 ET 1	113.4	443.7	-1.96816	0.0255331	0.319636			L4/5 IT 2	L5 ET 1	36	86.1	-1.25802	0.151275	0.56812
	L4/5 IT 2	L5 ET 2	52	122.6	-1.23738	0.0761532	0.492627			L4/5 IT 2	L5 ET 2	152.2	275.2	-0.854512	0.193187	0.627446
	L4/5 IT 2	L5 IT 1	408.9	288.6	0.502677	0.116408	0.595137			L4/5 IT 2	L5 IT 1	49	58.9	-0.265486	0.742596	0.971489
	L4/5 IT 2	L5 IT 2	34.7	48.7	-0.488986	0.869274	1			L4/5 IT 2	L5 IT 2	90.8	133.5	-0.556076	0.652185	0.955313
	L4/5 IT 2	L5 IT 3	224.6	132.3	0.763545	0.0385431	0.37761			L4/5 IT 2	L5 IT 3	595.5	365.9	0.702652	0.0385431	0.277921
	L4/5 IT 2	L5/6 NP	92	211.6	-1.20163	0.0879461	0.534396			L4/5 IT 2	L5/6 NP	92.9	174.6	-0.910303	0.0758911	0.402971
	L4/5 IT 2	L6 CT 1	18.3	251.9	-3.78294	0.00318103	0.195674			L4/5 IT 2	L6 CT 1	42.6	675.1	-3.98618	0.00523651	0.130854
	L4/5 IT 2	L6 CT 2	9.3	245.9	-4.7247	0.0354083	0.361526			L4/5 IT 2	L6 CT 2	3.7	114.8	-4.95545	0.0185143	0.206241
	L4/5 IT 2	L6 CT 3	15.4	203.8	-3.72615	0.0104174	0.227166			L4/5 IT 2	L6 CT 3	4	59.6	-3.89724	0.0102444	0.160963
	L4/5 IT 2	L6 CT 4	11.7	32.3	-1.46503	0.0919971	0.555875			L4/5 IT 2	L6 CT 4	7.7	54.5	-2.82333	0.0406377	0.290699
	L4/5 IT 2	L6 IT 1	3.2	14.2	-2.14975	0.0688028	0.481976			L4/5 IT 2	L6 IT 1	26.3	162.2	-2.62464	0.00410245	0.130854
	L4/5 IT 2	L6 IT 2	30.6	153.7	-2.32851	0.0157691	0.27288			L4/5 IT 2	L6 IT 2	29.6	294.9	-3.31656	0.00580301	0.130854
	L4/5 IT 2	Lamp5 1	26.2	19.7	0.411371	0.167425	0.696416			L4/5 IT 2	Lamp5 1	41.8	55.3	-0.403777	0.340888	0.799447
	L4/5 IT 2	Lamp5 2	8.1	8.2	-0.017702	0.668184	1			L4/5 IT 2	Lamp5 2	12.8	15.9	-0.312883	0.692847	0.965807
	L4/5 IT 2	Lamp5 3	9.9	42.6	-2.10535	0.0277786	0.32658			L4/5 IT 2	Lamp5 3	17.3	48.8	-1.49611	0.100475	0.458576
	L4/5 IT 2	Pvalb 1	60	43.1	0.477275	0.430578	0.945035			L4/5 IT 2	Pvalb 1	245.2	120.3	1.02732	0.0277786	0.239979
	L4/5 IT 2	Pvalb 2	34.2	20.4	0.745427	0.148332	0.663473			L4/5 IT 2	Pvalb 2	79.1	50.6	0.64454	0.0876786	0.429253
	L4/5 IT 2	Pvalb 3	2.7	35.9	-3.73295	0.00765378	0.210694			L4/5 IT 2	Pvalb 3	2.7	30.5	-3.49778	0.018413	0.206241
	L4/5 IT 2	Pvalb 4	68.1	95.2	-0.483307	0.576633	1			L4/5 IT 2	Pvalb 4	60.2	72.4	-0.266226	0.948729	1
	L4/5 IT 2	Pvalb 5	2.9	5.1	-0.814444	0.785339	1			L4/5 IT 2	Pvalb 5	1.6	5	-1.64386	0.172595	0.602189
	L4/5 IT 2	Pvalb 6	9.2	31.8	-1.78932	0.0415005	0.383814			L4/5 IT 2	Pvalb 6	49.9	91.9	-0.881025	0.35739	0.818515
	L4/5 IT 2	Sncg 1	34.5	32.8	0.0729005	0.469599	0.959829			L4/5 IT 2	Sncg 1	33.5	39.2	-0.226693	0.792641	0.979952
	L4/5 IT 2	Sncg 2	9.2	12.5	-0.442222	0.921249	1			L4/5 IT 2	Sncg 2	5.3	52.4	-3.3055	0.0124117	0.175316
	L4/5 IT 2	Sst 1	52.7	35.6	0.565926	0.188957	0.738352			L4/5 IT 2	Sst 1	36.9	35.2	0.0680454	0.76749	0.97166
	L4/5 IT 2	Sst 2	7.2	21.1	-1.55117	0.106568	0.585208			L4/5 IT 2	Sst 2	4.5	28.9	-2.68307	0.00471347	0.130854
	L4/5 IT 2	Sst 3	4.1	9.9	-1.2718	0.128898	0.628497			L4/5 IT 2	Sst 3	8.6	16	-0.895663	0.0410973	0.292849
	L4/5 IT 2	Sst 4	22.6	64.9	-1.5219	0.0708718	0.482606			L4/5 IT 2	Sst 4	17.6	62.3	-1.82366	0.0327842	0.256952
	L4/5 IT 2	Sst 5	72.6	31.9	1.18641	0.0150581	0.266834			L4/5 IT 2	Sst 5	145.6	71.8	1.01995	0.0157691	0.189509
	L4/5 IT 2	Sst 6	46.1	61.7	-0.420504	0.742385	1			L4/5 IT 2	Sst 6	26.1	37.8	-0.534336	0.477855	0.898735
	L4/5 IT 2	Vip 1	30.3	19.1	0.665745	0.151275	0.669471			L4/5 IT 2	Vip 1	28.8	23	0.324435	0.37509	0.823547
	L4/5 IT 2	Vip 2	67.4	50.5	0.416465	0.438463	0.94921			L4/5 IT 2	Vip 2	72.1	66.1	0.125349	0.340888	0.799447
	L4/5 IT 2	Astro 1	231.6	252.8	-0.126361	1	1			L4/5 IT 2	Astro 1	447	403.8	0.146634	0.438463	0.879529
	L4/5 IT 2	Astro 2	139.4	288.1	-1.04734	0.270317	0.836626			L4/5 IT 2	Astro 2	195.8	373.6	-0.932114	0.171311	0.598481
	L4/5 IT 2	Astro 3	119.5	85.3	0.486393	0.270317	0.836626			L4/5 IT 2	Astro 3	182.6	152.6	0.258932	0.400923	0.852277
	L4/5 IT 2	Endo 1	246.8	259.9	-0.0746142	1	1			L4/5 IT 2	Endo 1	474.9	445.5	0.0921983	0.561888	0.924253
	L4/5 IT 2	Endo 2	73.4	95	-0.372147	0.796936	1			L4/5 IT 2	Endo 2	187	209.7	-0.165289	0.843788	0.98001
	L4/5 IT 2	Endo 3	108.6	92.6	0.22994	0.490397	0.967202			L4/5 IT 2	Endo 3	206.5	217	-0.0715533	0.699353	0.965807
	L4/5 IT 2	Endo 4	17.1	18.5	-0.113529	1	1			L4/5 IT 2	Endo 4	23.2	20.4	0.185556	0.392633	0.845477
	L4/5 IT 2	Endo 5	124.5	125.8	-0.0149862	0.699353	1			L4/5 IT 2	Endo 5	232.1	227.9	0.0263456	0.796936	0.979952
	L4/5 IT 2	Microglia 1	147.3	181.4	-0.300417	0.742526	1			L4/5 IT 2	Microglia 1	317.4	306.1	0.0522991	0.606318	0.935317
	L4/5 IT 2	Microglia 2	92.4	56.3	0.714758	0.365308	0.911905			L4/5 IT 2	Microglia 2	156	106.6	0.549339	0.216945	0.654709
	L4/5 IT 2	Oligo 1	36.1	115.3	-1.67532	0.13944	0.641234			L4/5 IT 2	Oligo 1	175.7	412.9	-1.23268	0.0192308	0.206241
	L4/5 IT 2	Oligo 2	41.4	71.2	-0.782246	0.490029	0.967202			L4/5 IT 2	Oligo 2	162.1	235.9	-0.541291	0.438463	0.879529
	L4/5 IT 2	OPC 1	76.5	128.2	-0.744865	0.299986	0.858583			L4/5 IT 2	OPC 1	157.9	212.7	-0.429809	0.477855	0.898735
	L4/5 IT 2	OPC 2	71.3	57.4	0.312851	0.340752	0.881226			L4/5 IT 2	OPC 2	117.2	82.7	0.503013	0.200254	0.627446
	L4/5 IT 2	VLMC	16.6	111.5	-2.74779	0.0164791	0.275059			L4/5 IT 2	VLMC	30.7	251.1	-3.03195	0.0150867	0.18713
	L5 ET 1	L2/3 IT 1	57.5	389.5	-2.75999	0.00832965	0.210694			L5 ET 1	L2/3 IT 1	22.2	12.2	0.863679	0.21126	0.647115
	L5 ET 1	L2/3 IT 2	35.4	253.7	-2.8413	0.0255331	0.319636			L5 ET 1	L2/3 IT 2	21.4	50	-1.22432	0.292605	0.750283
	L5 ET 1	L2/3 IT 3	10.3	135.9	-3.72183	0.00468999	0.195674			L5 ET 1	L2/3 IT 3	6.3	82.3	-3.70747	0.00903369	0.156584
	L5 ET 1	L2/3 IT 4	4.5	49.2	-3.45066	0.00608867	0.203256			L5 ET 1	L2/3 IT 4	5.9	94.9	-4.00762	0.00693606	0.137428
	L5 ET 1	L4/5 IT 1	7	46.3	-2.72559	0.0124117	0.242609			L5 ET 1	L4/5 IT 1	10.5	83.5	-2.99139	0.0232116	0.218076
	L5 ET 1	L4/5 IT 2	113.9	435.7	-1.93557	0.0192308	0.290766			L5 ET 1	L4/5 IT 2	37.3	81.4	-1.12585	0.193187	0.627446
	L5 ET 1	L5 ET 1	2387.8	647.9	1.88184	0.0103823	0.227166			L5 ET 1	L5 ET 1	533.1	33.2	4.00515	0.000717762	0.0776331
	L5 ET 1	L5 ET 2	229.8	147	0.644563	0.0879461	0.534396			L5 ET 1	L5 ET 2	167.9	86.5	0.95683	0.211906	0.647115
	L5 ET 1	L5 IT 1	598	371.1	0.688337	0.132994	0.634241			L5 ET 1	L5 IT 1	53.2	16.7	1.67158	0.0196783	0.206241
	L5 ET 1	L5 IT 2	60.8	63.5	-0.0626853	0.532516	0.985114			L5 ET 1	L5 IT 2	19.4	37.2	-0.939246	0.576525	0.924253
	L5 ET 1	L5 IT 3	147.8	145.4	0.023619	0.846999	1			L5 ET 1	L5 IT 3	88.3	100.1	-0.180957	0.76749	0.97166
	L5 ET 1	L5/6 NP	531.8	282.5	0.912633	0.0399755	0.383311			L5 ET 1	L5/6 NP	107.2	52.1	1.04095	0.0327842	0.256952
	L5 ET 1	L6 CT 1	99.1	343.4	-1.79293	0.331649	0.880058			L5 ET 1	L6 CT 1	54.9	202.9	-1.88589	0.116408	0.494917
	L5 ET 1	L6 CT 2	151.1	378	-1.32288	0.818175	1			L5 ET 1	L6 CT 2	31.9	45.9	-0.524938	0.767234	0.97166
	L5 ET 1	L6 CT 3	210.2	305.7	-0.540354	0.897663	1			L5 ET 1	L6 CT 3	12	22.8	-0.925999	0.692847	0.965807
	L5 ET 1	L6 CT 4	16.5	53	-1.68353	0.469724	0.959829			L5 ET 1	L6 CT 4	13.9	18.9	-0.443301	0.643507	0.95404
	L5 ET 1	L6 IT 1	7.9	17.6	-1.15565	0.21126	0.760404			L5 ET 1	L6 IT 1	14.9	49.8	-1.74083	0.188707	0.625385
	L5 ET 1	L6 IT 2	219	222	-0.0196288	0.606318	1			L5 ET 1	L6 IT 2	56.4	90.1	-0.675832	0.818175	0.98001
	L5 ET 1	Lamp5 1	17.7	27.6	-0.640919	0.264157	0.832494			L5 ET 1	Lamp5 1	12.3	14.5	-0.237395	0.895279	0.991941
	L5 ET 1	Lamp5 2	8.1	11	-0.44151	0.465402	0.959829			L5 ET 1	Lamp5 2	9.9	5.2	0.928917	0.19783	0.627446
	L5 ET 1	Lamp5 3	6.8	59.1	-3.11955	0.0196783	0.290766			L5 ET 1	Lamp5 3	4.3	11.1	-1.36815	0.103779	0.466142
	L5 ET 1	Pvalb 1	54.2	50.6	0.0991555	0.699353	1			L5 ET 1	Pvalb 1	20.8	37.9	-0.865614	0.599051	0.935022
	L5 ET 1	Pvalb 2	25.2	26	-0.0450879	0.576525	1			L5 ET 1	Pvalb 2	9.7	14.5	-0.579996	0.668716	0.957226
	L5 ET 1	Pvalb 3	52.4	53	-0.0164255	0.598741	1			L5 ET 1	Pvalb 3	8	9.3	-0.217231	0.791834	0.979952
	L5 ET 1	Pvalb 4	278.1	139.3	0.997408	0.0651686	0.464949			L5 ET 1	Pvalb 4	100.1	24.3	2.04241	0.0163573	0.191597
	L5 ET 1	Pvalb 5	8.4	6.4	0.392317	0.892865	1			L5 ET 1	Pvalb 5	5.3	2.3	1.20436	0.542188	0.924253
	L5 ET 1	Pvalb 6	42.9	37	0.213452	0.598741	1			L5 ET 1	Pvalb 6	17.9	28.9	-0.69111	0.767234	0.97166
	L5 ET 1	Sncg 1	31.4	47.8	-0.606246	0.532632	0.985114			L5 ET 1	Sncg 1	21.4	14.2	0.59172	0.410959	0.856831
	L5 ET 1	Sncg 2	20.9	17.5	0.256148	0.693177	1			L5 ET 1	Sncg 2	17.3	18.1	-0.0652177	0.489044	0.899006
	L5 ET 1	Sst 1	73.7	47.5	0.633737	0.554195	0.99327			L5 ET 1	Sst 1	32.7	10.6	1.62523	0.130097	0.528125
	L5 ET 1	Sst 2	32.3	30.8	0.0686038	0.554307	0.99327			L5 ET 1	Sst 2	4.7	9.7	-1.04532	0.574899	0.924253
	L5 ET 1	Sst 3	17.4	13.9	0.324002	0.645016	1			L5 ET 1	Sst 3	8.3	6.1	0.444302	0.973584	1
	L5 ET 1	Sst 4	141.2	98.9	0.513698	0.365308	0.911905			L5 ET 1	Sst 4	25.1	19	0.401688	0.324089	0.782038
	L5 ET 1	Sst 5	45.3	42.5	0.0920482	0.947585	1			L5 ET 1	Sst 5	20.7	17.6	0.234055	0.668981	0.957226
	L5 ET 1	Sst 6	128	86.7	0.56204	0.167665	0.696416			L5 ET 1	Sst 6	19.7	11.7	0.751687	0.278055	0.730324
	L5 ET 1	Vip 1	12	22.5	-0.906891	0.35739	0.900824			L5 ET 1	Vip 1	4.4	5.9	-0.423211	0.527454	0.916764
	L5 ET 1	Vip 2	40.9	68.8	-0.750308	0.469599	0.959829			L5 ET 1	Vip 2	16.6	21.9	-0.399748	0.693177	0.965807
	L5 ET 1	Astro 1	299.5	350.1	-0.225211	0.747658	1			L5 ET 1	Astro 1	131	119	0.138605	0.532632	0.916764
	L5 ET 1	Astro 2	241	399.4	-0.728801	0.469975	0.959829			L5 ET 1	Astro 2	120.3	106.4	0.177138	0.796936	0.979952
	L5 ET 1	Astro 3	126.8	114.2	0.150992	0.3245	0.867043			L5 ET 1	Astro 3	47.2	47	0.0061261	0.532168	0.916764
	L5 ET 1	Endo 1	359	345	0.0573875	0.606318	1			L5 ET 1	Endo 1	136.4	124.7	0.129382	0.561888	0.924253
	L5 ET 1	Endo 2	75.3	124.3	-0.723105	0.561888	1			L5 ET 1	Endo 2	40.5	61.6	-0.605008	1	1
	L5 ET 1	Endo 3	98.3	136.1	-0.469404	0.921515	1			L5 ET 1	Endo 3	39.8	63.7	-0.678525	0.843788	0.98001
	L5 ET 1	Endo 4	21.6	22.1	-0.0330151	0.792584	1			L5 ET 1	Endo 4	7.3	7.2	0.0198996	0.842954	0.98001
	L5 ET 1	Endo 5	157.9	178.2	-0.174486	0.897663	1			L5 ET 1	Endo 5	67.6	67.3	0.00641674	0.895456	0.991941
	L5 ET 1	Microglia 1	221.8	249.4	-0.169202	1	1			L5 ET 1	Microglia 1	99.2	96.2	0.0443032	0.622276	0.935317
	L5 ET 1	Microglia 2	70.5	78.9	-0.162402	0.699353	1			L5 ET 1	Microglia 2	35	31.8	0.138328	0.554083	0.924253
	L5 ET 1	Oligo 1	118.8	164.1	-0.46604	0.846999	1			L5 ET 1	Oligo 1	76.5	125.2	-0.710703	0.576633	0.924253
	L5 ET 1	Oligo 2	85.4	103.4	-0.275928	0.948729	1			L5 ET 1	Oligo 2	67.7	74.2	-0.132263	1	1
	L5 ET 1	OPC 1	164.6	188.3	-0.194069	0.948729	1			L5 ET 1	OPC 1	78	64.4	0.276413	0.490275	0.899006
	L5 ET 1	OPC 2	137	96.4	0.507071	0.308633	0.858583			L5 ET 1	OPC 2	37.8	23.9	0.661376	0.469724	0.898101
	L5 ET 1	VLMC	29.9	148.8	-2.31516	0.0651686	0.464949			L5 ET 1	VLMC	14.5	77.1	-2.41068	0.114932	0.492515
	L5 ET 2	L2/3 IT 1	4	111.9	-4.80607	0.0046083	0.195674			L5 ET 2	L2/3 IT 1	3.5	43.6	-3.6389	0.00608867	0.135239
	L5 ET 2	L2/3 IT 2	3.3	61.1	-4.21063	0.00756781	0.210694			L5 ET 2	L2/3 IT 2	13.4	149.9	-3.4837	0.00574781	0.130854
	L5 ET 2	L2/3 IT 3	2.5	44.2	-4.14405	0.00651168	0.207051			L5 ET 2	L2/3 IT 3	4.7	227	-5.59389	0.00463156	0.130854
	L5 ET 2	L2/3 IT 4	2.5	12.6	-2.33342	0.0238889	0.315933			L5 ET 2	L2/3 IT 4	21	272	-3.69515	0.00318103	0.130854
	L5 ET 2	L4/5 IT 1	8.1	18.2	-1.16794	0.113598	0.594827			L5 ET 2	L4/5 IT 1	89.8	259.7	-1.53206	0.101416	0.458576
	L5 ET 2	L4/5 IT 2	52	123.2	-1.24442	0.101416	0.574684			L5 ET 2	L4/5 IT 2	151.9	275.2	-0.857359	0.250365	0.690804
	L5 ET 2	L5 ET 1	230.1	146.7	0.649392	0.0758911	0.492627			L5 ET 2	L5 ET 1	173.8	83.9	1.05069	0.193187	0.627446
	L5 ET 2	L5 ET 2	259.2	53.5	2.27645	0.0125611	0.242609			L5 ET 2	L5 ET 2	1052.6	262.3	2.00467	0.00523651	0.130854
	L5 ET 2	L5 IT 1	88.5	104.6	-0.241133	1	1			L5 ET 2	L5 IT 1	49	49.2	-0.00587657	0.598948	0.935022
	L5 ET 2	L5 IT 2	60.2	23	1.38813	0.0708718	0.482606			L5 ET 2	L5 IT 2	163	117.9	0.467308	0.193187	0.627446
	L5 ET 2	L5 IT 3	103.9	51	1.02663	0.0525973	0.427639			L5 ET 2	L5 IT 3	683.8	296.9	1.2036	0.00663423	0.135901
	L5 ET 2	L5/6 NP	159.5	79.3	1.00816	0.0417313	0.383814			L5 ET 2	L5/6 NP	395.3	161.4	1.29231	0.0157691	0.189509
	L5 ET 2	L6 CT 1	81.4	94	-0.207632	0.973801	1			L5 ET 2	L6 CT 1	609.8	650.6	-0.0934347	0.796936	0.979952
	L5 ET 2	L6 CT 2	24.5	69.2	-1.49799	0.411224	0.932961			L5 ET 2	L6 CT 2	26	121.4	-2.22318	0.236687	0.679828
	L5 ET 2	L6 CT 3	48.8	64.8	-0.409113	0.94763	1			L5 ET 2	L6 CT 3	27.9	55.8	-1	0.216945	0.654709
	L5 ET 2	L6 CT 4	7	10.1	-0.528928	0.842998	1			L5 ET 2	L6 CT 4	11.5	53	-2.20436	0.0701551	0.3927
	L5 ET 2	L6 IT 1	16.9	5.2	1.70044	0.0270766	0.32658			L5 ET 2	L6 IT 1	276.7	157.7	0.81114	0.101416	0.458576
	L5 ET 2	L6 IT 2	61.6	55.1	0.160878	0.429926	0.945035			L5 ET 2	L6 IT 2	305	276.8	0.139965	0.477855	0.898735
	L5 ET 2	Lamp5 1	5.3	9	-0.763933	0.276692	0.836626			L5 ET 2	Lamp5 1	33.3	45	-0.434403	0.645297	0.95404
	L5 ET 2	Lamp5 2	3.7	4	-0.112475	0.615406	1			L5 ET 2	Lamp5 2	8.4	11.6	-0.465664	0.597805	0.935022
	L5 ET 2	Lamp5 3	1.7	14.5	-3.09245	0.0032785	0.195674			L5 ET 2	Lamp5 3	5.5	37	-2.75002	0.00937213	0.159385
	L5 ET 2	Pvalb 1	32.5	16.3	0.995568	0.138881	0.641234			L5 ET 2	Pvalb 1	147.1	97.6	0.591844	0.101416	0.458576
	L5 ET 2	Pvalb 2	11.5	7.6	0.597563	0.508519	0.9847			L5 ET 2	Pvalb 2	52.6	35.7	0.559139	0.0817512	0.417617
	L5 ET 2	Pvalb 3	11.5	10.2	0.173065	0.693177	1			L5 ET 2	Pvalb 3	24.7	27	-0.128448	0.621586	0.935317
	L5 ET 2	Pvalb 4	44.6	31.2	0.515498	0.130859	0.628497			L5 ET 2	Pvalb 4	88.3	64.9	0.444195	0.22418	0.663606
	L5 ET 2	Pvalb 5	1.6	2.4	-0.584963	0.549731	0.99327			L5 ET 2	Pvalb 5	2.1	5.3	-1.3356	0.228483	0.674473
	L5 ET 2	Pvalb 6	27.8	12.3	1.17643	0.0525305	0.427639			L5 ET 2	Pvalb 6	168.7	79.4	1.08725	0.0384882	0.277921
	L5 ET 2	Sncg 1	4.9	11.5	-1.23078	0.276692	0.836626			L5 ET 2	Sncg 1	20.7	34.8	-0.749457	0.477855	0.898735
	L5 ET 2	Sncg 2	6.5	4.2	0.63005	0.790428	1			L5 ET 2	Sncg 2	8.8	46	-2.38606	0.197702	0.627446
	L5 ET 2	Sst 1	10.9	14.4	-0.401741	0.575877	1			L5 ET 2	Sst 1	36.1	33.4	0.112151	0.469599	0.898101
	L5 ET 2	Sst 2	10.7	7.3	0.551642	0.187329	0.738352			L5 ET 2	Sst 2	40.5	28.5	0.50696	0.148447	0.563766
	L5 ET 2	Sst 3	4.8	4.3	0.158698	0.353409	0.900824			L5 ET 2	Sst 3	13.7	15.2	-0.149895	0.717447	0.969154
	L5 ET 2	Sst 4	39.9	21.8	0.872061	0.081665	0.514082			L5 ET 2	Sst 4	105.9	60.4	0.810082	0.0399755	0.286721
	L5 ET 2	Sst 5	12.8	13.5	-0.0768156	1	1			L5 ET 2	Sst 5	70.3	55.7	0.335847	0.22431	0.663606
	L5 ET 2	Sst 6	24.4	19.6	0.316027	0.263752	0.832494			L5 ET 2	Sst 6	38.8	31	0.323788	0.188582	0.625385
	L5 ET 2	Vip 1	3.6	8	-1.152	0.23806	0.804643			L5 ET 2	Vip 1	7.6	16.3	-1.1008	0.340342	0.799447
	L5 ET 2	Vip 2	6.9	14.9	-1.11064	0.21126	0.760404			L5 ET 2	Vip 2	33.1	57.8	-0.804238	0.263887	0.709314
	L5 ET 2	Astro 1	76.2	87.4	-0.197842	1	1			L5 ET 2	Astro 1	272.4	346.4	-0.346712	0.747658	0.971489
	L5 ET 2	Astro 2	55	94.1	-0.774763	0.308633	0.858583			L5 ET 2	Astro 2	174.4	301.9	-0.791671	0.477855	0.898735
	L5 ET 2	Astro 3	38.9	27.7	0.489884	0.200126	0.739735			L5 ET 2	Astro 3	171.7	121.3	0.50131	0.157892	0.574617
	L5 ET 2	Endo 1	95	97	-0.0300572	0.669421	1			L5 ET 2	Endo 1	363.3	378.7	-0.0598941	0.948729	1
	L5 ET 2	Endo 2	34	32.3	0.0740006	0.843657	1			L5 ET 2	Endo 2	172.5	180.9	-0.068596	0.843788	0.98001
	L5 ET 2	Endo 3	33.5	34.8	-0.0549262	0.895456	1			L5 ET 2	Endo 3	148.9	175.1	-0.233835	1	1
	L5 ET 2	Endo 4	7.1	8.1	-0.190103	0.842643	1			L5 ET 2	Endo 4	17.6	19.9	-0.177193	0.767426	0.97166
	L5 ET 2	Endo 5	46.7	46.4	0.00929774	0.76749	1			L5 ET 2	Endo 5	203.2	189	0.104514	0.699353	0.965807
	L5 ET 2	Microglia 1	54.5	59.3	-0.121776	0.973779	1			L5 ET 2	Microglia 1	259.1	273.3	-0.0769764	0.897663	0.991941
	L5 ET 2	Microglia 2	21.7	19.8	0.132195	0.532168	0.985114			L5 ET 2	Microglia 2	97	86.9	0.158629	0.519032	0.916764
	L5 ET 2	Oligo 1	56.1	44.9	0.321285	0.554307	0.99327			L5 ET 2	Oligo 1	302.9	383.2	-0.339256	0.747658	0.971489
	L5 ET 2	Oligo 2	44.4	31.4	0.499795	0.324226	0.867043			L5 ET 2	Oligo 2	277.7	223	0.316483	0.331649	0.790811
	L5 ET 2	OPC 1	36.5	48.9	-0.421938	0.693259	1			L5 ET 2	OPC 1	159.5	187.9	-0.236409	0.747658	0.971489
	L5 ET 2	OPC 2	25	20.1	0.314733	0.392767	0.93175			L5 ET 2	OPC 2	81.4	68.5	0.248925	0.188457	0.625385
	L5 ET 2	VLMC	8.3	40.1	-2.27242	0.0705532	0.482606			L5 ET 2	VLMC	22.9	211.1	-3.20451	0.0103957	0.160963
	L5 IT 1	L2/3 IT 1	120.6	263.1	-1.12538	0.132994	0.634241			L5 IT 1	L2/3 IT 1	14.8	8.8	0.750022	1	1
	L5 IT 1	L2/3 IT 2	53.8	144.2	-1.42239	0.178137	0.717858			L5 IT 1	L2/3 IT 2	18.4	29.2	-0.666263	0.374685	0.823547
	L5 IT 1	L2/3 IT 3	32.7	92.3	-1.49704	0.0399755	0.383311			L5 IT 1	L2/3 IT 3	6	53.5	-3.1565	0.00577537	0.130854
	L5 IT 1	L2/3 IT 4	14.9	33.5	-1.16885	0.122588	0.60541			L5 IT 1	L2/3 IT 4	9.3	60	-2.68966	0.00860547	0.151099
	L5 IT 1	L4/5 IT 1	25.7	33.8	-0.395255	0.717753	1			L5 IT 1	L4/5 IT 1	10.7	52.3	-2.2892	0.0276905	0.239979
	L5 IT 1	L4/5 IT 2	420.7	283.3	0.570461	0.0876786	0.534396			L5 IT 1	L4/5 IT 2	48.9	59.5	-0.283055	0.554195	0.924253
	L5 IT 1	L5 ET 1	590.7	396	0.576925	0.151275	0.669471			L5 IT 1	L5 ET 1	49.3	16.9	1.54456	0.0353564	0.26492
	L5 IT 1	L5 ET 2	85.5	100.8	-0.237499	0.947615	1			L5 IT 1	L5 ET 2	46.5	51.9	-0.158504	0.818074	0.98001
	L5 IT 1	L5 IT 1	943.3	254.6	1.88948	0.00318103	0.195674			L5 IT 1	L5 IT 1	108.3	12.6	3.10354	0.000301955	0.0532803
	L5 IT 1	L5 IT 2	41.2	43.5	-0.0783711	0.411621	0.932961			L5 IT 1	L5 IT 2	48.6	30.1	0.691193	0.340752	0.799447
	L5 IT 1	L5 IT 3	159.1	100.8	0.658438	0.199999	0.739735			L5 IT 1	L5 IT 3	60.2	67.4	-0.162985	0.817973	0.98001
	L5 IT 1	L5/6 NP	280	183.8	0.60729	0.0651686	0.464949			L5 IT 1	L5/6 NP	47.8	34.5	0.470414	0.087589	0.429253
	L5 IT 1	L6 CT 1	139	226.8	-0.706336	0.818175	1			L5 IT 1	L6 CT 1	235.3	151.3	0.637089	0.0758911	0.402971
	L5 IT 1	L6 CT 2	75.1	204	-1.44168	0.375225	0.915712			L5 IT 1	L6 CT 2	42.9	29.1	0.559958	0.490152	0.899006
	L5 IT 1	L6 CT 3	135.6	178.6	-0.397375	0.7176	1			L5 IT 1	L6 CT 3	29.8	15.5	0.943044	0.0564534	0.344384
	L5 IT 1	L6 CT 4	16.6	24.6	-0.567475	0.84357	1			L5 IT 1	L6 CT 4	17.9	14.8	0.274362	0.792469	0.979952
	L5 IT 1	L6 IT 1	9.5	12.2	-0.360882	0.921226	1			L5 IT 1	L6 IT 1	20.7	33.7	-0.703118	0.510928	0.912554
	L5 IT 1	L6 IT 2	170	142.2	0.257613	0.393034	0.93175			L5 IT 1	L6 IT 2	131.2	66.1	0.989046	0.0180492	0.205063
	L5 IT 1	Lamp5 1	14.9	17.9	-0.264647	0.921338	1			L5 IT 1	Lamp5 1	10.1	11.5	-0.187279	0.792354	0.979952
	L5 IT 1	Lamp5 2	5	6.7	-0.422233	0.644264	1			L5 IT 1	Lamp5 2	3.6	2.9	0.311944	0.402432	0.854142
	L5 IT 1	Lamp5 3	6	36.6	-2.60881	0.0178867	0.286187			L5 IT 1	Lamp5 3	3.9	10.1	-1.37281	0.0852601	0.429253
	L5 IT 1	Pvalb 1	44	38.6	0.188903	0.554195	0.99327			L5 IT 1	Pvalb 1	13.9	22.6	-0.701238	0.469473	0.898101
	L5 IT 1	Pvalb 2	16.2	16.7	-0.0438543	0.921427	1			L5 IT 1	Pvalb 2	6.5	9.8	-0.592342	0.263481	0.709314
	L5 IT 1	Pvalb 3	21.8	30	-0.460634	0.869457	1			L5 IT 1	Pvalb 3	9.7	8.3	0.224873	0.392096	0.845477
	L5 IT 1	Pvalb 4	101	86.3	0.226923	0.561888	1			L5 IT 1	Pvalb 4	33.7	14.8	1.18715	0.0384334	0.277921
	L5 IT 1	Pvalb 5	3.7	5	-0.434403	0.58875	1			L5 IT 1	Pvalb 5	2.2	1.6	0.459432	0.671346	0.959471
	L5 IT 1	Pvalb 6	21.8	23.3	-0.0960018	0.9476	1			L5 IT 1	Pvalb 6	16.2	18.6	-0.199309	0.895456	0.991941
	L5 IT 1	Sncg 1	27.9	27.7	0.0103791	0.622178	1			L5 IT 1	Sncg 1	11.6	7.1	0.708234	0.106469	0.471391
	L5 IT 1	Sncg 2	7.3	9.9	-0.439532	0.792008	1			L5 IT 1	Sncg 2	6.9	12.4	-0.845672	0.529356	0.916764
	L5 IT 1	Sst 1	38.5	30.3	0.345541	0.278327	0.836626			L5 IT 1	Sst 1	9.3	7.9	0.235378	0.552391	0.924253
	L5 IT 1	Sst 2	20.5	16.7	0.295776	0.644922	1			L5 IT 1	Sst 2	8	6.8	0.234465	0.553746	0.924253
	L5 IT 1	Sst 3	5.9	9.8	-0.732067	0.692681	1			L5 IT 1	Sst 3	5.6	5.3	0.0794345	0.816383	0.98001
	L5 IT 1	Sst 4	64.3	60.5	0.0878836	0.645484	1			L5 IT 1	Sst 4	20.2	12.4	0.704015	0.138993	0.540955
	L5 IT 1	Sst 5	44.1	31.5	0.485427	0.270317	0.836626			L5 IT 1	Sst 5	9	12.4	-0.462343	0.92136	1
	L5 IT 1	Sst 6	73.2	54.1	0.436215	0.250232	0.814888			L5 IT 1	Sst 6	17.2	8.6	1	0.0653601	0.374326
	L5 IT 1	Vip 1	11.1	17	-0.614975	0.669157	1			L5 IT 1	Vip 1	3.9	4.2	-0.106915	0.790606	0.979952
	L5 IT 1	Vip 2	23.1	43.2	-0.903138	0.357526	0.900824			L5 IT 1	Vip 2	12.2	11.8	0.0480943	0.843438	0.98001
	L5 IT 1	Astro 1	184.6	221.9	-0.265507	0.796936	1			L5 IT 1	Astro 1	58.5	76.5	-0.387023	0.742596	0.971489
	L5 IT 1	Astro 2	124.8	240.8	-0.948217	0.242648	0.814888			L5 IT 1	Astro 2	59.8	72.4	-0.275844	0.411357	0.856831
	L5 IT 1	Astro 3	76.4	67.7	0.174417	0.450032	0.94921			L5 IT 1	Astro 3	23.5	31.3	-0.413502	0.717829	0.969154
	L5 IT 1	Endo 1	207.1	221.9	-0.0995821	1	1			L5 IT 1	Endo 1	71.8	77.9	-0.117639	0.973801	1
	L5 IT 1	Endo 2	43.6	77.4	-0.828005	0.449904	0.94921			L5 IT 1	Endo 2	25.8	36.5	-0.500525	0.973793	1
	L5 IT 1	Endo 3	56.1	77.2	-0.4606	0.622276	1			L5 IT 1	Endo 3	22.5	40.3	-0.840855	0.374955	0.823547
	L5 IT 1	Endo 4	14.6	20.1	-0.461227	0.489414	0.967202			L5 IT 1	Endo 4	6	3.6	0.736966	0.197445	0.627446
	L5 IT 1	Endo 5	98.1	111.8	-0.188595	0.921515	1			L5 IT 1	Endo 5	37.2	38	-0.0306968	0.693342	0.965807
	L5 IT 1	Microglia 1	126.7	157.8	-0.316681	0.699353	1			L5 IT 1	Microglia 1	59.9	61.5	-0.0380304	0.767426	0.97166
	L5 IT 1	Microglia 2	54.1	52.4	0.0460618	0.532632	0.985114			L5 IT 1	Microglia 2	17.5	19.6	-0.163499	0.921427	1
	L5 IT 1	Oligo 1	70.9	104.6	-0.561025	0.652185	1			L5 IT 1	Oligo 1	76.3	91.6	-0.263665	0.622276	0.935317
	L5 IT 1	Oligo 2	50	66.1	-0.402722	0.843788	1			L5 IT 1	Oligo 2	54.1	50.4	0.102205	0.767426	0.97166
	L5 IT 1	OPC 1	78.4	113.8	-0.537575	0.511287	0.9847			L5 IT 1	OPC 1	43.4	44.3	-0.0296117	0.792698	0.979952
	L5 IT 1	OPC 2	62.8	50.5	0.314481	0.576633	1			L5 IT 1	OPC 2	16.8	15.7	0.0976967	0.553408	0.924253
	L5 IT 1	VLMC	10.1	96.1	-3.25018	0.0275586	0.32658			L5 IT 1	VLMC	10.9	45.1	-2.0488	0.0525973	0.333498
	L5 IT 2	L2/3 IT 1	4	47.9	-3.58195	0.0123126	0.242609			L5 IT 2	L2/3 IT 1	3	25.8	-3.10434	0.00760213	0.145089
	L5 IT 2	L2/3 IT 2	6.1	26.6	-2.12455	0.034838	0.361526			L5 IT 2	L2/3 IT 2	22.2	71.1	-1.67929	0.157775	0.574617
	L5 IT 2	L2/3 IT 3	3.2	18.1	-2.49985	0.0175314	0.285572			L5 IT 2	L2/3 IT 3	12.2	112.1	-3.19983	0.00580301	0.130854
	L5 IT 2	L2/3 IT 4	2.4	7.4	-1.62449	0.0593106	0.458475			L5 IT 2	L2/3 IT 4	52.8	136.1	-1.36606	0.101416	0.458576
	L5 IT 2	L4/5 IT 1	4.5	6.8	-0.59561	0.947256	1			L5 IT 2	L4/5 IT 1	80.5	123.3	-0.615112	0.438463	0.879529
	L5 IT 2	L4/5 IT 2	34	52.5	-0.626783	0.792526	1			L5 IT 2	L4/5 IT 2	92.4	133.7	-0.533035	0.699353	0.965807
	L5 IT 2	L5 ET 1	61.7	61.2	0.0117388	0.308496	0.858583			L5 IT 2	L5 ET 1	19.1	39.1	-1.0336	0.76749	0.97166
	L5 IT 2	L5 ET 2	59.1	21.6	1.45213	0.0567331	0.443918			L5 IT 2	L5 ET 2	162.5	112.3	0.533082	0.157892	0.574617
	L5 IT 2	L5 IT 1	38.9	48.2	-0.309263	0.511287	0.9847			L5 IT 2	L5 IT 1	49.5	26.9	0.879822	0.178137	0.60589
	L5 IT 2	L5 IT 2	71.6	11.2	2.67646	0.00378183	0.195674			L5 IT 2	L5 IT 2	391.4	69.9	2.48528	0.0042735	0.130854
	L5 IT 2	L5 IT 3	44.9	21.1	1.08947	0.0301458	0.340167			L5 IT 2	L5 IT 3	188.4	144.2	0.385728	0.151275	0.56812
	L5 IT 2	L5/6 NP	45.7	33.3	0.456672	0.242648	0.814888			L5 IT 2	L5/6 NP	107.5	81.6	0.397696	0.171311	0.598481
	L5 IT 2	L6 CT 1	100	47	1.08927	0.669421	1			L5 IT 2	L6 CT 1	560	329.4	0.765586	0.250365	0.690804
	L5 IT 2	L6 CT 2	8.7	21.8	-1.32524	0.249024	0.814888			L5 IT 2	L6 CT 2	15.4	57.3	-1.8956	0.293015	0.750283
	L5 IT 2	L6 CT 3	30.9	30.3	0.028289	0.869567	1			L5 IT 2	L6 CT 3	31.2	28.8	0.115477	0.818125	0.98001
	L5 IT 2	L6 CT 4	2.3	4.4	-0.93587	0.140933	0.645344			L5 IT 2	L6 CT 4	14.5	25.6	-0.820091	0.576201	0.924253
	L5 IT 2	L6 IT 1	5.9	2.8	1.07529	0.110096	0.590504			L5 IT 2	L6 IT 1	118.8	78.8	0.592267	0.151275	0.56812
	L5 IT 2	L6 IT 2	29.5	23.2	0.34659	0.411489	0.932961			L5 IT 2	L6 IT 2	207.9	152.5	0.447081	0.606318	0.935317
	L5 IT 2	Lamp5 1	2.3	4	-0.798366	0.124184	0.611645			L5 IT 2	Lamp5 1	23.4	21.7	0.108813	0.717905	0.969154
	L5 IT 2	Lamp5 2	2.3	2.4	-0.0614005	0.632684	1			L5 IT 2	Lamp5 2	6	5.9	0.0242475	0.551709	0.924253
	L5 IT 2	Lamp5 3	1.2	6.6	-2.45943	0.0383351	0.37761			L5 IT 2	Lamp5 3	3.9	17.9	-2.19841	0.048271	0.323289
	L5 IT 2	Pvalb 1	16.4	10	0.713696	0.188707	0.738352			L5 IT 2	Pvalb 1	56.3	52.3	0.106324	0.652185	0.955313
	L5 IT 2	Pvalb 2	5.3	4.7	0.173332	0.740681	1			L5 IT 2	Pvalb 2	23.7	18.4	0.365181	0.411092	0.856831
	L5 IT 2	Pvalb 3	6.4	4.8	0.415037	0.406131	0.932961			L5 IT 2	Pvalb 3	20.4	14.2	0.522678	0.532052	0.916764
	L5 IT 2	Pvalb 4	10.5	15.5	-0.561879	0.895367	1			L5 IT 2	Pvalb 4	30.8	32.9	-0.0951572	0.843657	0.98001
	L5 IT 2	Pvalb 5	1.4	1.8	-0.36257	0.731364	1			L5 IT 2	Pvalb 5	2.6	3.2	-0.29956	0.835608	0.98001
	L5 IT 2	Pvalb 6	13.3	4.7	1.50069	0.0699164	0.482606			L5 IT 2	Pvalb 6	73.6	43.9	0.745485	0.130642	0.528125
	L5 IT 2	Sncg 1	1.6	5.7	-1.83289	0.0421851	0.386672			L5 IT 2	Sncg 1	9.8	18.6	-0.924449	0.199617	0.627446
	L5 IT 2	Sncg 2	1.3	2.4	-0.884523	0.638865	1			L5 IT 2	Sncg 2	5.3	19.4	-1.87199	0.0917182	0.444455
	L5 IT 2	Sst 1	4.5	6.4	-0.508147	0.663559	1			L5 IT 2	Sst 1	13.1	19	-0.536433	0.973771	1
	L5 IT 2	Sst 2	7.6	4.5	0.756074	0.458852	0.959829			L5 IT 2	Sst 2	22.9	13.6	0.751741	0.277783	0.730324
	L5 IT 2	Sst 3	1.9	2.7	-0.50696	0.373133	0.915712			L5 IT 2	Sst 3	8.4	10.3	-0.294183	0.817719	0.98001
	L5 IT 2	Sst 4	15.9	10.2	0.640458	0.236953	0.802351			L5 IT 2	Sst 4	46.6	26.8	0.798097	0.0760702	0.402971
	L5 IT 2	Sst 5	6.4	5.3	0.27208	0.135174	0.641234			L5 IT 2	Sst 5	24	27.2	-0.180572	0.766591	0.97166
	L5 IT 2	Sst 6	10.4	7.6	0.452512	0.156363	0.676609			L5 IT 2	Sst 6	26.4	15.2	0.796467	0.211906	0.647115
	L5 IT 2	Vip 1	2.8	4.1	-0.550197	0.945663	1			L5 IT 2	Vip 1	7.3	10.2	-0.482601	0.843174	0.98001
	L5 IT 2	Vip 2	2.9	7.1	-1.29177	0.273806	0.836626			L5 IT 2	Vip 2	16.4	28.9	-0.817374	0.490397	0.899006
	L5 IT 2	Astro 1	35.5	42.9	-0.273159	1	1			L5 IT 2	Astro 1	103.2	153.9	-0.57655	0.554307	0.924253
	L5 IT 2	Astro 2	21.8	41.6	-0.932255	0.622276	1			L5 IT 2	Astro 2	82	143.9	-0.811371	0.375225	0.823547
	L5 IT 2	Astro 3	14.7	12.2	0.268935	0.53147	0.985114			L5 IT 2	Astro 3	57.1	57	0.00252883	0.62208	0.935317
	L5 IT 2	Endo 1	37.7	41.4	-0.135066	0.948729	1			L5 IT 2	Endo 1	148.2	176.6	-0.25294	1	1
	L5 IT 2	Endo 2	12.3	13.4	-0.123575	0.469473	0.959829			L5 IT 2	Endo 2	65	76.6	-0.236905	0.895426	0.991941
	L5 IT 2	Endo 3	12.5	14.6	-0.22404	0.86883	1			L5 IT 2	Endo 3	55.1	76.8	-0.479054	0.895397	0.991941
	L5 IT 2	Endo 4	4.5	4.1	0.134301	0.549413	0.99327			L5 IT 2	Endo 4	9.2	8.7	0.0806185	0.448877	0.882442
	L5 IT 2	Endo 5	16.4	19.2	-0.22741	0.84357	1			L5 IT 2	Endo 5	75.2	83.5	-0.151044	0.796936	0.979952
	L5 IT 2	Microglia 1	21.7	28.6	-0.39832	0.947615	1			L5 IT 2	Microglia 1	112.7	132.4	-0.232416	0.948729	1
	L5 IT 2	Microglia 2	10.1	10.1	0	0.509849	0.9847			L5 IT 2	Microglia 2	37.1	39.5	-0.0904335	0.747658	0.971489
	L5 IT 2	Oligo 1	31.6	21.6	0.548893	0.843701	1			L5 IT 2	Oligo 1	165.5	170.7	-0.0446318	0.895485	0.991941
	L5 IT 2	Oligo 2	19.8	9.7	1.02944	0.188332	0.738352			L5 IT 2	Oligo 2	136.8	109.9	0.315877	0.450032	0.882442
	L5 IT 2	OPC 1	12.9	21.2	-0.716693	0.576417	1			L5 IT 2	OPC 1	67.7	87.1	-0.363517	0.792698	0.979952
	L5 IT 2	OPC 2	8.7	10.2	-0.229482	0.717523	1			L5 IT 2	OPC 2	32.7	29.9	0.129145	0.576525	0.924253
	L5 IT 2	VLMC	3.4	17.3	-2.34717	0.0979735	0.574684			L5 IT 2	VLMC	11.3	97.4	-3.1076	0.0196783	0.206241
	L5 IT 3	L2/3 IT 1	12.8	125.7	-3.29577	0.00639832	0.207051			L5 IT 3	L2/3 IT 1	2.4	67.7	-4.81805	0.00620653	0.135239
	L5 IT 3	L2/3 IT 2	10.1	64.8	-2.68164	0.00945266	0.217073			L5 IT 3	L2/3 IT 2	10.6	197.6	-4.22045	0.00382154	0.130854
	L5 IT 3	L2/3 IT 3	8.9	40.9	-2.20022	0.0254499	0.319636			L5 IT 3	L2/3 IT 3	7.1	296.4	-5.38358	0.00307695	0.130854
	L5 IT 3	L2/3 IT 4	7.6	16.3	-1.1008	0.292331	0.854579			L5 IT 3	L2/3 IT 4	31.4	373.2	-3.57111	0.00244673	0.130854
	L5 IT 3	L4/5 IT 1	18	20.4	-0.180572	0.410029	0.932961			L5 IT 3	L4/5 IT 1	197.8	343.9	-0.797947	0.293288	0.750283
	L5 IT 3	L4/5 IT 2	239.3	130.1	0.879199	0.0233077	0.31231			L5 IT 3	L4/5 IT 2	624.6	375.4	0.734504	0.0280651	0.240152
	L5 IT 3	L5 ET 1	145.2	152.5	-0.0707678	0.897663	1			L5 IT 3	L5 ET 1	89.6	96.1	-0.101038	0.622276	0.935317
	L5 IT 3	L5 ET 2	102.7	50.1	1.03555	0.0417313	0.383814			L5 IT 3	L5 ET 2	691	293.6	1.23483	0.00663423	0.135901
	L5 IT 3	L5 IT 1	158.8	104.9	0.598196	0.151275	0.669471			L5 IT 3	L5 IT 1	58.5	65.1	-0.154221	0.693424	0.965807
	L5 IT 3	L5 IT 2	45.2	20.9	1.11282	0.0335964	0.357657			L5 IT 3	L5 IT 2	191.1	148.6	0.362894	0.188832	0.625385
	L5 IT 3	L5 IT 3	256.1	56.8	2.17274	0.000636545	0.132401			L5 IT 3	L5 IT 3	1832.3	378.9	2.27377	3.40217e-05	0.0364146
	L5 IT 3	L5/6 NP	136.3	78.2	0.801545	0.0651686	0.464949			L5 IT 3	L5/6 NP	410.8	188.1	1.12694	0.000765488	0.0795967
	L5 IT 3	L6 CT 1	68.7	99.2	-0.53003	0.669421	1			L5 IT 3	L6 CT 1	349.1	769.1	-1.13953	0.055668	0.344384
	L5 IT 3	L6 CT 2	15.1	72.5	-2.26343	0.0325381	0.35178			L5 IT 3	L6 CT 2	20.7	130.4	-2.65524	0.0567331	0.344384
	L5 IT 3	L6 CT 3	30.7	64.6	-1.0733	0.200126	0.739735			L5 IT 3	L6 CT 3	22.6	75	-1.73057	0.0327842	0.256952
	L5 IT 3	L6 CT 4	7.1	10.5	-0.564498	0.409496	0.932961			L5 IT 3	L6 CT 4	14.4	67	-2.21809	0.130642	0.528125
	L5 IT 3	L6 IT 1	12.6	5	1.33342	0.147184	0.663241			L5 IT 3	L6 IT 1	248.3	177.8	0.481829	0.216945	0.654709
	L5 IT 3	L6 IT 2	49.2	59.5	-0.274231	0.818175	1			L5 IT 3	L6 IT 2	221.6	324.2	-0.548926	0.357798	0.818515
	L5 IT 3	Lamp5 1	6.8	8.9	-0.388271	0.644264	1			L5 IT 3	Lamp5 1	45.2	56	-0.309104	0.895456	0.991941
	L5 IT 3	Lamp5 2	3.2	2.9	0.142019	0.814483	1			L5 IT 3	Lamp5 2	6.1	15.5	-1.34539	0.19898	0.627446
	L5 IT 3	Lamp5 3	2.3	13.7	-2.57447	0.00717885	0.207467			L5 IT 3	Lamp5 3	9.9	47.4	-2.25939	0.0135067	0.179912
	L5 IT 3	Pvalb 1	39.1	20.6	0.924524	0.0651686	0.464949			L5 IT 3	Pvalb 1	238.5	128.5	0.892221	0.0192308	0.206241
	L5 IT 3	Pvalb 2	12.8	8.8	0.540568	0.249427	0.814888			L5 IT 3	Pvalb 2	71.6	52.9	0.436692	0.0277345	0.239979
	L5 IT 3	Pvalb 3	4.8	13.9	-1.53398	0.0290337	0.337004			L5 IT 3	Pvalb 3	12.4	38.2	-1.62323	0.0384334	0.277921
	L5 IT 3	Pvalb 4	31.3	31.1	0.00924808	0.717753	1			L5 IT 3	Pvalb 4	75.7	78	-0.0431808	0.511287	0.912554
	L5 IT 3	Pvalb 5	1.5	2	-0.415037	1	1			L5 IT 3	Pvalb 5	1.8	5.6	-1.63743	0.0522835	0.333498
	L5 IT 3	Pvalb 6	16.8	11.1	0.597902	0.167064	0.696416			L5 IT 3	Pvalb 6	150.5	101.1	0.57398	0.0876786	0.429253
	L5 IT 3	Sncg 1	4.5	11	-1.28951	0.0560342	0.443918			L5 IT 3	Sncg 1	19	43	-1.17834	0.0565233	0.344384
	L5 IT 3	Sncg 2	2.2	5.3	-1.26849	0.14105	0.645344			L5 IT 3	Sncg 2	7.4	69.1	-3.22309	0.0325873	0.256952
	L5 IT 3	Sst 1	14.3	14.6	-0.0299532	0.669069	1			L5 IT 3	Sst 1	39.6	42.4	-0.0985638	0.869567	0.986287
	L5 IT 3	Sst 2	7.3	7.6	-0.058103	0.644264	1			L5 IT 3	Sst 2	28.2	33.8	-0.261328	0.742455	0.971489
	L5 IT 3	Sst 3	2.4	5	-1.05889	0.147069	0.663241			L5 IT 3	Sst 3	14.9	18.1	-0.280677	0.622276	0.935317
	L5 IT 3	Sst 4	27.1	22.8	0.249259	0.46985	0.959829			L5 IT 3	Sst 4	97	67.7	0.518829	0.0651686	0.374326
	L5 IT 3	Sst 5	24.2	11.5	1.07337	0.0252426	0.319636			L5 IT 3	Sst 5	138.7	75.9	0.869796	0.0758911	0.402971
	L5 IT 3	Sst 6	20.8	20	0.0565835	0.947511	1			L5 IT 3	Sst 6	38.5	42.5	-0.142604	1	1
	L5 IT 3	Vip 1	4.8	7	-0.544321	0.817414	1			L5 IT 3	Vip 1	10.5	20.8	-0.986194	0.05173	0.333498
	L5 IT 3	Vip 2	10.9	20.1	-0.882867	0.277374	0.836626			L5 IT 3	Vip 2	48.6	70.7	-0.540754	0.37455	0.823547
	L5 IT 3	Astro 1	80.8	88.1	-0.124787	0.973793	1			L5 IT 3	Astro 1	354.9	419.9	-0.242633	0.895485	0.991941
	L5 IT 3	Astro 2	43.9	101.1	-1.20349	0.107463	0.585208			L5 IT 3	Astro 2	175.2	394.3	-1.17029	0.0526641	0.333498
	L5 IT 3	Astro 3	38.2	29.5	0.372858	0.264157	0.832494			L5 IT 3	Astro 3	221.6	161.6	0.455531	0.101416	0.458576
	L5 IT 3	Endo 1	97.7	88	0.150855	0.469975	0.959829			L5 IT 3	Endo 1	444.4	459	-0.0466353	0.846999	0.98001
	L5 IT 3	Endo 2	32.5	30.4	0.0963684	0.449904	0.94921			L5 IT 3	Endo 2	256.6	211	0.282278	0.400923	0.852277
	L5 IT 3	Endo 3	36.2	33.9	0.0947044	0.742455	1			L5 IT 3	Endo 3	240.4	228.1	0.0757704	0.561888	0.924253
	L5 IT 3	Endo 4	6.6	5	0.400538	0.426233	0.945035			L5 IT 3	Endo 4	24	21.2	0.17897	0.490152	0.899006
	L5 IT 3	Endo 5	45.3	45.6	-0.00952277	0.947556	1			L5 IT 3	Endo 5	254.9	234.2	0.12219	0.561888	0.924253
	L5 IT 3	Microglia 1	63.9	66.9	-0.0661903	0.846999	1			L5 IT 3	Microglia 1	356.4	335.5	0.0871846	0.477855	0.898735
	L5 IT 3	Microglia 2	28	21.3	0.394573	0.449391	0.94921			L5 IT 3	Microglia 2	146.4	114.1	0.359617	0.250232	0.690804
	L5 IT 3	Oligo 1	34.5	44.4	-0.363963	0.86953	1			L5 IT 3	Oligo 1	329	474.2	-0.527408	0.411621	0.856831
	L5 IT 3	Oligo 2	32.3	30.3	0.0922164	0.717753	1			L5 IT 3	Oligo 2	340.3	266.3	0.353755	0.438463	0.879529
	L5 IT 3	OPC 1	32.9	44.6	-0.438956	0.576525	1			L5 IT 3	OPC 1	196.6	224.4	-0.190809	1	1
	L5 IT 3	OPC 2	26.5	21.2	0.321928	0.374143	0.915712			L5 IT 3	OPC 2	120.4	82.9	0.538391	0.0879461	0.429253
	L5 IT 3	VLMC	4.4	36.9	-3.06805	0.00572031	0.195674			L5 IT 3	VLMC	32	263	-3.03892	0.00410245	0.130854
	L5/6 NP	L2/3 IT 1	8	190.3	-4.57213	0.00384149	0.195674			L5/6 NP	L2/3 IT 1	3.1	27.4	-3.14384	0.00531657	0.130854
	L5/6 NP	L2/3 IT 2	8.4	109.3	-3.70176	0.00696806	0.207051			L5/6 NP	L2/3 IT 2	8.6	91.6	-3.41294	0.00639832	0.135239
	L5/6 NP	L2/3 IT 3	5.7	70.9	-3.63675	0.00471347	0.195674			L5/6 NP	L2/3 IT 3	3.3	139.1	-5.39751	0.00377194	0.130854
	L5/6 NP	L2/3 IT 4	2.6	25.8	-3.31079	0.00529024	0.195674			L5/6 NP	L2/3 IT 4	10.4	175.2	-4.07435	0.00318103	0.130854
	L5/6 NP	L4/5 IT 1	5.4	26.3	-2.28403	0.0274707	0.32658			L5/6 NP	L4/5 IT 1	33.7	161.3	-2.25893	0.0196783	0.206241
	L5/6 NP	L4/5 IT 2	96.5	213.7	-1.14699	0.101416	0.574684			L5/6 NP	L4/5 IT 2	97.7	174.4	-0.83597	0.0939478	0.444895
	L5/6 NP	L5 ET 1	523.6	282.2	0.891747	0.0399755	0.383311			L5/6 NP	L5 ET 1	105.2	53.2	0.983637	0.032735	0.256952
	L5/6 NP	L5 ET 2	154.4	79.9	0.950405	0.0473072	0.418035			L5/6 NP	L5 ET 2	388.2	160.5	1.27423	0.0215092	0.211494
	L5/6 NP	L5 IT 1	278.1	173.9	0.677346	0.0658947	0.46522			L5/6 NP	L5 IT 1	49.5	37.4	0.40439	0.122483	0.508842
	L5/6 NP	L5 IT 2	46.6	34.7	0.425394	0.178137	0.717858			L5/6 NP	L5 IT 2	106.4	78.5	0.438734	0.130859	0.528125
	L5/6 NP	L5 IT 3	135.5	77.6	0.804164	0.061136	0.458475			L5/6 NP	L5 IT 3	413.4	187.1	1.14373	0.0010405	0.0907582
	L5/6 NP	L5/6 NP	453.4	134.1	1.75748	0.000189955	0.132401			L5/6 NP	L5/6 NP	490.2	106	2.20931	0.000717762	0.0776331
	L5/6 NP	L6 CT 1	103.6	151	-0.543525	0.94763	1			L5/6 NP	L6 CT 1	372.5	433.5	-0.218792	0.699353	0.965807
	L5/6 NP	L6 CT 2	144.9	166.9	-0.203926	0.869567	1			L5/6 NP	L6 CT 2	88.5	80	0.145677	0.792698	0.979952
	L5/6 NP	L6 CT 3	131	134.2	-0.0348179	0.438463	0.94921			L5/6 NP	L6 CT 3	39.1	37.4	0.0641303	0.430448	0.876843
	L5/6 NP	L6 CT 4	18.1	23.2	-0.358135	0.645297	1			L5/6 NP	L6 CT 4	23	37.9	-0.720564	0.598844	0.935022
	L5/6 NP	L6 IT 1	14.4	8.7	0.726982	0.222604	0.783638			L5/6 NP	L6 IT 1	194.5	97.2	1.00074	0.0114448	0.167279
	L5/6 NP	L6 IT 2	135.2	101.3	0.416461	0.151275	0.669471			L5/6 NP	L6 IT 2	216.4	177.2	0.288322	0.299986	0.760653
	L5/6 NP	Lamp5 1	10.2	12.1	-0.246438	0.895308	1			L5/6 NP	Lamp5 1	22	30.6	-0.476028	0.693342	0.965807
	L5/6 NP	Lamp5 2	3	5.7	-0.925999	0.30422	0.858583			L5/6 NP	Lamp5 2	4.2	8.3	-0.982722	0.234022	0.679828
	L5/6 NP	Lamp5 3	3.2	26.7	-3.0607	0.00685639	0.207051			L5/6 NP	Lamp5 3	4.3	20.9	-2.28109	0.00927195	0.158679
	L5/6 NP	Pvalb 1	42.9	28.5	0.590016	0.188832	0.738352			L5/6 NP	Pvalb 1	79.9	67	0.254034	0.293288	0.750283
	L5/6 NP	Pvalb 2	13.1	13.8	-0.0751015	0.869347	1			L5/6 NP	Pvalb 2	32.3	25.5	0.341037	0.15754	0.574617
	L5/6 NP	Pvalb 3	29.8	22.9	0.379965	0.576417	1			L5/6 NP	Pvalb 3	25	18.8	0.411195	0.322303	0.782038
	L5/6 NP	Pvalb 4	97.3	57.8	0.75137	0.13944	0.641234			L5/6 NP	Pvalb 4	66.3	40.7	0.70398	0.0658947	0.374326
	L5/6 NP	Pvalb 5	2.7	3.2	-0.245112	0.945613	1			L5/6 NP	Pvalb 5	2.8	3.8	-0.440573	0.461237	0.898101
	L5/6 NP	Pvalb 6	31.2	16.3	0.936674	0.0416735	0.383814			L5/6 NP	Pvalb 6	97.1	55.9	0.796623	0.0301924	0.247395
	L5/6 NP	Sncg 1	12.6	20.7	-0.716207	0.263752	0.832494			L5/6 NP	Sncg 1	14.6	20.5	-0.489656	0.429534	0.876843
	L5/6 NP	Sncg 2	9.3	9.1	0.0313642	0.869237	1			L5/6 NP	Sncg 2	20.8	38.2	-0.876989	0.742526	0.971489
	L5/6 NP	Sst 1	25.4	20.3	0.323349	0.554195	0.99327			L5/6 NP	Sst 1	26.5	21.9	0.275061	0.357526	0.818515
	L5/6 NP	Sst 2	21.4	12.1	0.822604	0.130642	0.628497			L5/6 NP	Sst 2	27.9	18.2	0.616327	0.107364	0.471391
	L5/6 NP	Sst 3	9.5	8.2	0.212304	0.448748	0.94921			L5/6 NP	Sst 3	12.3	11	0.161155	0.531819	0.916764
	L5/6 NP	Sst 4	71.5	44.9	0.671228	0.200126	0.739735			L5/6 NP	Sst 4	80.5	39.4	1.03079	0.0125611	0.175316
	L5/6 NP	Sst 5	24.3	22.2	0.130397	0.64511	1			L5/6 NP	Sst 5	42.2	36.4	0.213305	0.622276	0.935317
	L5/6 NP	Sst 6	58.9	39.7	0.569129	0.122483	0.60541			L5/6 NP	Sst 6	32	20.7	0.628441	0.0930191	0.444895
	L5/6 NP	Vip 1	5.9	10.6	-0.845277	0.277647	0.836626			L5/6 NP	Vip 1	6	11.7	-0.963474	0.113392	0.492515
	L5/6 NP	Vip 2	14.6	28.7	-0.975082	0.37509	0.915712			L5/6 NP	Vip 2	19.9	36.1	-0.85923	0.156834	0.574617
	L5/6 NP	Astro 1	130.5	162.2	-0.313724	0.747658	1			L5/6 NP	Astro 1	179.2	223	-0.315473	0.669333	0.957226
	L5/6 NP	Astro 2	103.6	174	-0.748063	0.357662	0.900824			L5/6 NP	Astro 2	124.1	195.3	-0.654189	0.365308	0.823547
	L5/6 NP	Astro 3	57.7	54.5	0.0823151	0.37509	0.915712			L5/6 NP	Astro 3	108.4	83.2	0.381709	0.151275	0.56812
	L5/6 NP	Endo 1	156.7	161.7	-0.0453145	0.818175	1			L5/6 NP	Endo 1	221.2	233.6	-0.0786889	1	1
	L5/6 NP	Endo 2	35.1	58.7	-0.741889	0.469975	0.959829			L5/6 NP	Endo 2	99	109.8	-0.149378	1	1
	L5/6 NP	Endo 3	47.6	60.1	-0.336403	0.869567	1			L5/6 NP	Endo 3	93.3	117.8	-0.336391	0.973801	1
	L5/6 NP	Endo 4	10.4	12.4	-0.253757	0.621784	1			L5/6 NP	Endo 4	12.1	11.9	0.0240455	0.742174	0.971489
	L5/6 NP	Endo 5	69	83.9	-0.282074	0.645577	1			L5/6 NP	Endo 5	132.4	120.7	0.133477	0.477855	0.898735
	L5/6 NP	Microglia 1	101.5	114.9	-0.178899	1	1			L5/6 NP	Microglia 1	169.4	175.1	-0.0477452	0.742596	0.971489
	L5/6 NP	Microglia 2	30.4	37.1	-0.287348	0.843613	1			L5/6 NP	Microglia 2	53.8	55.6	-0.0474787	1	1
	L5/6 NP	Oligo 1	73.8	74.1	-0.00585273	0.645484	1			L5/6 NP	Oligo 1	184.2	266.6	-0.533404	0.519032	0.916764
	L5/6 NP	Oligo 2	65.8	48.6	0.437131	0.100379	0.574684			L5/6 NP	Oligo 2	173.8	146.4	0.247513	0.519032	0.916764
	L5/6 NP	OPC 1	65.7	78.8	-0.262302	0.742596	1			L5/6 NP	OPC 1	100.3	121.8	-0.280193	0.717829	0.969154
	L5/6 NP	OPC 2	48	41.9	0.196084	0.532168	0.985114			L5/6 NP	OPC 2	46.5	42.2	0.139988	0.554307	0.924253
	L5/6 NP	VLMC	10.6	69.6	-2.71502	0.0277786	0.32658			L5/6 NP	VLMC	15.8	132.5	-3.068	0.00706453	0.137428
	L6 CT 1	L2/3 IT 1	2.9	238.3	-6.36058	0.00351064	0.195674			L6 CT 1	L2/3 IT 1	8.1	108	-3.73697	0.011213	0.167279
	L6 CT 1	L2/3 IT 2	10.4	129.5	-3.6383	0.0202331	0.294142			L6 CT 1	L2/3 IT 2	46.4	356.8	-2.94292	0.0335964	0.259556
	L6 CT 1	L2/3 IT 3	2.8	86.9	-4.95586	0.00823419	0.210694			L6 CT 1	L2/3 IT 3	17.2	601	-5.12688	0.0215092	0.211494
	L6 CT 1	L2/3 IT 4	4.4	30	-2.76939	0.00965031	0.219281			L6 CT 1	L2/3 IT 4	23.2	747.1	-5.0091	0.0103307	0.160963
	L6 CT 1	L4/5 IT 1	4.3	31.7	-2.88207	0.0173069	0.283623			L6 CT 1	L4/5 IT 1	22	627.9	-4.83496	0.00860547	0.151099
	L6 CT 1	L4/5 IT 2	17.4	260.1	-3.90191	0.003119	0.195674			L6 CT 1	L4/5 IT 2	40.3	673	-4.06175	0.00663423	0.135901
	L6 CT 1	L5 ET 1	97	346	-1.83472	0.375225	0.915712			L6 CT 1	L5 ET 1	52.2	217.1	-2.05624	0.107562	0.471391
	L6 CT 1	L5 ET 2	75.9	94.1	-0.310095	0.947615	1			L6 CT 1	L5 ET 2	596	644.9	-0.113763	0.747658	0.971489
	L6 CT 1	L5 IT 1	136.8	235.9	-0.786107	0.669245	1			L6 CT 1	L5 IT 1	233.5	152.8	0.611778	0.0879461	0.429253
	L6 CT 1	L5 IT 2	99	45.6	1.11839	0.622178	1			L6 CT 1	L5 IT 2	559.3	334.1	0.743342	0.299986	0.760653
	L6 CT 1	L5 IT 3	66.7	93.2	-0.482643	0.742526	1			L6 CT 1	L5 IT 3	342.1	777.3	-1.18405	0.0473072	0.322213
	L6 CT 1	L5/6 NP	102.4	156.6	-0.612868	1	1			L6 CT 1	L5/6 NP	359.7	419.6	-0.222221	0.747658	0.971489
	L6 CT 1	L6 CT 1	1182.9	234.1	2.33713	0.0233077	0.31231			L6 CT 1	L6 CT 1	6881.1	1898.5	1.85778	0.00244673	0.130854
	L6 CT 1	L6 CT 2	292.6	164.2	0.833476	0.0708718	0.482606			L6 CT 1	L6 CT 2	298.4	344.3	-0.206419	0.532632	0.916764
	L6 CT 1	L6 CT 3	422.9	162.5	1.37988	0.0651686	0.464949			L6 CT 1	L6 CT 3	407.5	178.5	1.19088	0.0078098	0.146651
	L6 CT 1	L6 CT 4	33.4	23.3	0.519518	0.448619	0.94921			L6 CT 1	L6 CT 4	207.9	172.6	0.268457	0.324363	0.782038
	L6 CT 1	L6 IT 1	27.3	11.5	1.24727	0.130424	0.628497			L6 CT 1	L6 IT 1	621.6	414.5	0.584614	0.0817512	0.417617
	L6 CT 1	L6 IT 2	301.2	129.4	1.21888	0.0568031	0.443918			L6 CT 1	L6 IT 2	1868.8	835.7	1.16106	0.00523651	0.130854
	L6 CT 1	Lamp5 1	15.4	16.3	-0.0819416	0.921471	1			L6 CT 1	Lamp5 1	97	120.6	-0.314173	0.796936	0.979952
	L6 CT 1	Lamp5 2	5.7	6.5	-0.189478	0.76496	1			L6 CT 1	Lamp5 2	36.9	30.8	0.26069	0.973786	1
	L6 CT 1	Lamp5 3	4.5	25.4	-2.49683	0.0262075	0.326567			L6 CT 1	Lamp5 3	10.5	89.7	-3.09472	0.0214355	0.211494
	L6 CT 1	Pvalb 1	46.6	34	0.454795	0.86953	1			L6 CT 1	Pvalb 1	135.8	266.7	-0.973734	0.171311	0.598481
	L6 CT 1	Pvalb 2	9.9	17.1	-0.788496	0.765747	1			L6 CT 1	Pvalb 2	60	102.7	-0.775402	0.357662	0.818515
	L6 CT 1	Pvalb 3	49.5	26.2	0.917862	0.122588	0.60541			L6 CT 1	Pvalb 3	158	77.8	1.02208	0.0276905	0.239979
	L6 CT 1	Pvalb 4	47.8	66.3	-0.471998	1	1			L6 CT 1	Pvalb 4	133.1	174.5	-0.390716	0.699353	0.965807
	L6 CT 1	Pvalb 5	1.5	3.7	-1.30256	0.104279	0.585002			L6 CT 1	Pvalb 5	6.5	12.4	-0.931828	0.245643	0.690804
	L6 CT 1	Pvalb 6	41.8	21.7	0.945808	0.321889	0.867043			L6 CT 1	Pvalb 6	341.3	229.5	0.572546	0.0651686	0.374326
	L6 CT 1	Sncg 1	16.6	25	-0.590745	0.532168	0.985114			L6 CT 1	Sncg 1	83.1	93.7	-0.173201	0.973793	1
	L6 CT 1	Sncg 2	3.7	10.4	-1.49099	0.216891	0.771868			L6 CT 1	Sncg 2	17.3	154.5	-3.15876	0.107065	0.471391
	L6 CT 1	Sst 1	12.3	28.1	-1.19191	0.392901	0.93175			L6 CT 1	Sst 1	50.7	86.5	-0.770714	0.490397	0.899006
	L6 CT 1	Sst 2	39.1	15.8	1.30724	0.100283	0.574684			L6 CT 1	Sst 2	152.7	70.5	1.115	0.0157691	0.189509
	L6 CT 1	Sst 3	13.3	8.7	0.612339	0.236422	0.802351			L6 CT 1	Sst 3	46.8	42.8	0.128898	0.22418	0.663606
	L6 CT 1	Sst 4	78.3	54.2	0.530719	0.438463	0.94921			L6 CT 1	Sst 4	230	152.3	0.594718	0.0399755	0.286721
	L6 CT 1	Sst 5	10.6	28.1	-1.40651	0.121848	0.60541			L6 CT 1	Sst 5	40.1	152	-1.9224	0.093855	0.444895
	L6 CT 1	Sst 6	50.5	44.7	0.176009	0.357662	0.900824			L6 CT 1	Sst 6	146.5	95.2	0.621867	0.171311	0.598481
	L6 CT 1	Vip 1	6.4	14	-1.12928	0.320225	0.867043			L6 CT 1	Vip 1	22.7	49.1	-1.11303	0.167305	0.590744
	L6 CT 1	Vip 2	9.2	34.8	-1.91938	0.093112	0.555875			L6 CT 1	Vip 2	81.5	150	-0.880091	0.200254	0.627446
	L6 CT 1	Astro 1	143.9	194.3	-0.433219	0.645671	1			L6 CT 1	Astro 1	532.1	854.6	-0.683552	0.299986	0.760653
	L6 CT 1	Astro 2	107	202.6	-0.921023	0.393168	0.93175			L6 CT 1	Astro 2	415.1	819.7	-0.981637	0.167785	0.590744
	L6 CT 1	Astro 3	56.3	59.9	-0.0894211	0.921493	1			L6 CT 1	Astro 3	266.4	335.5	-0.332719	1	1
	L6 CT 1	Endo 1	162	187.7	-0.212435	0.843788	1			L6 CT 1	Endo 1	752.1	932.4	-0.310025	0.796936	0.979952
	L6 CT 1	Endo 2	31.3	64	-1.03191	0.400923	0.932961			L6 CT 1	Endo 2	245.9	415.5	-0.756777	0.477855	0.898735
	L6 CT 1	Endo 3	37.6	68.3	-0.861153	0.450032	0.94921			L6 CT 1	Endo 3	213.9	461.2	-1.10846	0.331649	0.790811
	L6 CT 1	Endo 4	10.5	14.4	-0.455679	0.763898	1			L6 CT 1	Endo 4	36.1	52	-0.526513	0.895249	0.991941
	L6 CT 1	Endo 5	79	97.3	-0.300587	0.796936	1			L6 CT 1	Endo 5	383.3	484.7	-0.338618	0.897663	0.991941
	L6 CT 1	Microglia 1	93.4	129.9	-0.475907	0.561888	1			L6 CT 1	Microglia 1	560.6	722.6	-0.366226	0.796936	0.979952
	L6 CT 1	Microglia 2	30.5	43.7	-0.518824	0.693259	1			L6 CT 1	Microglia 2	193.2	228.4	-0.241468	1	1
	L6 CT 1	Oligo 1	204.8	91.2	1.16711	0.193187	0.739735			L6 CT 1	Oligo 1	1168	1148	0.0249176	0.747658	0.971489
	L6 CT 1	Oligo 2	112.6	60.9	0.886693	0.122588	0.60541			L6 CT 1	Oligo 2	857	653.9	0.390225	0.114932	0.492515
	L6 CT 1	OPC 1	71.8	96.7	-0.429532	0.921493	1			L6 CT 1	OPC 1	388.4	496.6	-0.354541	0.742596	0.971489
	L6 CT 1	OPC 2	44.3	50.4	-0.186117	0.645484	1			L6 CT 1	OPC 2	180.9	192.6	-0.0904153	0.742596	0.971489
	L6 CT 1	VLMC	8.7	77.8	-3.16068	0.0609897	0.458475			L6 CT 1	VLMC	37.2	549.3	-3.88422	0.0192308	0.206241
	L6 CT 2	L2/3 IT 1	5.2	201.8	-5.27827	0.0326365	0.35178			L6 CT 2	L2/3 IT 1	2	17.2	-3.10434	0.0317052	0.256952
	L6 CT 2	L2/3 IT 2	8.5	145.9	-4.10137	0.061136	0.458475			L6 CT 2	L2/3 IT 2	4.4	56.5	-3.68268	0.0325873	0.256952
	L6 CT 2	L2/3 IT 3	2.1	67.5	-5.00643	0.0320964	0.35178			L6 CT 2	L2/3 IT 3	2.6	108.4	-5.38171	0.027164	0.239979
	L6 CT 2	L2/3 IT 4	1.1	26.8	-4.60666	0.0300113	0.340167			L6 CT 2	L2/3 IT 4	1.2	120.1	-6.64506	0.0253481	0.230779
	L6 CT 2	L4/5 IT 1	1.3	26.3	-4.33848	0.0252627	0.319636			L6 CT 2	L4/5 IT 1	1.3	105.3	-6.33985	0.0300593	0.247395
	L6 CT 2	L4/5 IT 2	10.1	247.7	-4.61617	0.0385431	0.37761			L6 CT 2	L4/5 IT 2	4.1	112.7	-4.78072	0.0272953	0.239979
	L6 CT 2	L5 ET 1	158	392	-1.31093	0.818125	1			L6 CT 2	L5 ET 1	31.4	47.7	-0.603225	0.869494	0.986287
	L6 CT 2	L5 ET 2	24.3	77.7	-1.67696	0.35739	0.900824			L6 CT 2	L5 ET 2	24.2	114.7	-2.24479	0.236953	0.679828
	L6 CT 2	L5 IT 1	74.4	212.3	-1.51273	0.46985	0.959829			L6 CT 2	L5 IT 1	44.1	32.9	0.422691	0.669245	0.957226
	L6 CT 2	L5 IT 2	9	25.7	-1.51377	0.178137	0.717858			L6 CT 2	L5 IT 2	17	56.2	-1.72504	0.410959	0.856831
	L6 CT 2	L5 IT 3	15.1	71.9	-2.25144	0.0526641	0.427639			L6 CT 2	L5 IT 3	20.7	138.8	-2.7453	0.0384334	0.277921
	L6 CT 2	L5/6 NP	147.3	162.9	-0.145229	0.717905	1			L6 CT 2	L5/6 NP	83.5	85.5	-0.0341482	1	1
	L6 CT 2	L6 CT 1	294.2	175	0.749442	0.081665	0.514082			L6 CT 2	L6 CT 1	307	339.2	-0.143898	0.532632	0.916764
	L6 CT 2	L6 CT 2	1319.4	312	2.08026	0.0817512	0.514082			L6 CT 2	L6 CT 2	957.8	89	3.42785	0.0385431	0.277921
	L6 CT 2	L6 CT 3	510.1	206.8	1.30254	0.157892	0.676609			L6 CT 2	L6 CT 3	192.8	39.9	2.27264	0.0384334	0.277921
	L6 CT 2	L6 CT 4	118.2	35.8	1.7232	0.553858	0.99327			L6 CT 2	L6 CT 4	170.3	39	2.12653	0.0707125	0.3927
	L6 CT 2	L6 IT 1	3.1	9.5	-1.61566	0.42703	0.945035			L6 CT 2	L6 IT 1	10.3	79.3	-2.94468	0.0655128	0.374326
	L6 CT 2	L6 IT 2	202.7	138	0.554678	0.13944	0.641234			L6 CT 2	L6 IT 2	125.2	141.8	-0.179623	0.669421	0.957226
	L6 CT 2	Lamp5 1	8.9	14.7	-0.723939	1	1			L6 CT 2	Lamp5 1	18.7	25.7	-0.45873	1	1
	L6 CT 2	Lamp5 2	7	6	0.222392	0.642745	1			L6 CT 2	Lamp5 2	8.7	6.9	0.334419	0.552391	0.924253
	L6 CT 2	Lamp5 3	4.7	36.7	-2.96505	0.146033	0.663241			L6 CT 2	Lamp5 3	5.9	17	-1.52675	0.262533	0.709314
	L6 CT 2	Pvalb 1	9.9	21.8	-1.13883	0.742244	1			L6 CT 2	Pvalb 1	7.6	47.4	-2.64082	0.122483	0.508842
	L6 CT 2	Pvalb 2	5.1	16	-1.6495	0.277102	0.836626			L6 CT 2	Pvalb 2	5.3	18.6	-1.81124	0.122483	0.508842
	L6 CT 2	Pvalb 3	95.7	34.5	1.47192	0.139216	0.641234			L6 CT 2	Pvalb 3	66.9	17.1	1.96801	0.122271	0.508842
	L6 CT 2	Pvalb 4	74.9	82.6	-0.141176	0.792641	1			L6 CT 2	Pvalb 4	51	32.7	0.641207	0.23682	0.679828
	L6 CT 2	Pvalb 5	1.4	3.1	-1.14684	0.541897	0.99327			L6 CT 2	Pvalb 5	3.3	2.5	0.400538	0.708112	0.969154
	L6 CT 2	Pvalb 6	12.9	16.1	-0.31969	0.248755	0.814888			L6 CT 2	Pvalb 6	13.2	39.2	-1.57032	0.35739	0.818515
	L6 CT 2	Sncg 1	34	30.2	0.170986	1	1			L6 CT 2	Sncg 1	32.6	19.3	0.756271	0.293151	0.750283
	L6 CT 2	Sncg 2	15.2	10.9	0.479743	1	1			L6 CT 2	Sncg 2	25.8	34.8	-0.431716	0.973741	1
	L6 CT 2	Sst 1	15.5	25.7	-0.7295	0.843613	1			L6 CT 2	Sst 1	11.9	17.9	-0.588998	0.742385	0.971489
	L6 CT 2	Sst 2	27.5	18.1	0.603442	0.188582	0.738352			L6 CT 2	Sst 2	12.3	14	-0.186769	0.869347	0.986287
	L6 CT 2	Sst 3	20.1	9.5	1.0812	0.277647	0.836626			L6 CT 2	Sst 3	31	7.1	2.12638	0.449134	0.882442
	L6 CT 2	Sst 4	76.5	60.2	0.345696	0.308633	0.858583			L6 CT 2	Sst 4	32.5	30.1	0.110676	0.895426	0.991941
	L6 CT 2	Sst 5	4.9	19.7	-2.00734	0.156952	0.676609			L6 CT 2	Sst 5	7.1	28.8	-2.02018	0.292468	0.750283
	L6 CT 2	Sst 6	91.8	62.2	0.56158	0.411621	0.932961			L6 CT 2	Sst 6	38.2	16.6	1.20239	0.236422	0.679828
	L6 CT 2	Vip 1	7.9	15.2	-0.944147	0.792354	1			L6 CT 2	Vip 1	2.9	8	-1.46395	0.219162	0.659928
	L6 CT 2	Vip 2	11.9	40.3	-1.75982	0.449904	0.94921			L6 CT 2	Vip 2	12.3	30	-1.2863	0.278055	0.730324
	L6 CT 2	Astro 1	112.2	170.7	-0.60539	0.818175	1			L6 CT 2	Astro 1	143.2	170.7	-0.253432	0.869567	0.986287
	L6 CT 2	Astro 2	170.6	208.6	-0.290122	0.921515	1			L6 CT 2	Astro 2	268.6	164.6	0.706495	0.669333	0.957226
	L6 CT 2	Astro 3	49.9	72.6	-0.54093	0.693342	1			L6 CT 2	Astro 3	53.5	68.1	-0.348116	0.973786	1
	L6 CT 2	Endo 1	160.7	180.7	-0.169227	0.921493	1			L6 CT 2	Endo 1	134.7	179.2	-0.411821	0.818175	0.98001
	L6 CT 2	Endo 2	20.4	62.3	-1.61066	0.308633	0.858583			L6 CT 2	Endo 2	32.6	80.2	-1.29873	0.576633	0.924253
	L6 CT 2	Endo 3	45.3	76.1	-0.748385	1	1			L6 CT 2	Endo 3	35.2	92.3	-1.39076	0.490397	0.899006
	L6 CT 2	Endo 4	9.2	12.8	-0.476438	0.81777	1			L6 CT 2	Endo 4	10	10.5	-0.0703893	1	1
	L6 CT 2	Endo 5	66.2	95.2	-0.52413	0.921515	1			L6 CT 2	Endo 5	76.5	95.5	-0.320041	0.76749	0.97166
	L6 CT 2	Microglia 1	112.9	131.8	-0.223305	0.843744	1			L6 CT 2	Microglia 1	108.8	134.8	-0.309142	0.973801	1
	L6 CT 2	Microglia 2	20.7	45.6	-1.1394	1	1			L6 CT 2	Microglia 2	23.8	46.8	-0.975547	0.669421	0.957226
	L6 CT 2	Oligo 1	194.5	90.1	1.11017	0.157892	0.676609			L6 CT 2	Oligo 1	301	236.1	0.350365	0.490397	0.899006
	L6 CT 2	Oligo 2	120.8	63.3	0.932343	0.130751	0.628497			L6 CT 2	Oligo 2	142.9	124.9	0.194232	0.450032	0.882442
	L6 CT 2	OPC 1	75.7	110.5	-0.545681	0.947615	1			L6 CT 2	OPC 1	111.1	91.7	0.276865	0.490397	0.899006
	L6 CT 2	OPC 2	42.1	59.6	-0.501492	0.869457	1			L6 CT 2	OPC 2	29.1	30.3	-0.0582986	0.792411	0.979952
	L6 CT 2	VLMC	15.2	59.8	-1.97607	0.138993	0.641234			L6 CT 2	VLMC	25.6	97.2	-1.92481	0.490152	0.899006
	L6 CT 3	L2/3 IT 1	4.3	182	-5.40346	0.00516922	0.195674			L6 CT 3	L2/3 IT 1	1.4	9.8	-2.80735	0.0208076	0.211494
	L6 CT 3	L2/3 IT 2	13.9	112.4	-3.01549	0.0195745	0.290766			L6 CT 3	L2/3 IT 2	5.5	31.1	-2.49941	0.0518633	0.333498
	L6 CT 3	L2/3 IT 3	2.1	67.2	-5	0.00531657	0.195674			L6 CT 3	L2/3 IT 3	1.4	59.7	-5.41423	0.00640186	0.135239
	L6 CT 3	L2/3 IT 4	2	21.7	-3.43962	0.00471688	0.195674			L6 CT 3	L2/3 IT 4	1.7	68.2	-5.32617	0.00923662	0.158679
	L6 CT 3	L4/5 IT 1	1.7	18.8	-3.46713	0.00388224	0.195674			L6 CT 3	L4/5 IT 1	2.2	50.8	-4.52925	0.00684052	0.137428
	L6 CT 3	L4/5 IT 2	14.9	195.3	-3.71231	0.0137195	0.258624			L6 CT 3	L4/5 IT 2	4.1	67	-4.03047	0.00421936	0.130854
	L6 CT 3	L5 ET 1	202.7	295.5	-0.543812	0.846999	1			L6 CT 3	L5 ET 1	11.3	22.1	-0.967724	0.792411	0.979952
	L6 CT 3	L5 ET 2	46.3	68.7	-0.569298	0.792698	1			L6 CT 3	L5 ET 2	26.5	56.9	-1.10244	0.199999	0.627446
	L6 CT 3	L5 IT 1	133.2	189.4	-0.507842	0.622276	1			L6 CT 3	L5 IT 1	29	17	0.770518	0.061136	0.365363
	L6 CT 3	L5 IT 2	31.7	29.1	0.123464	0.948729	1			L6 CT 3	L5 IT 2	31	29.1	0.0912491	1	1
	L6 CT 3	L5 IT 3	29.2	65.3	-1.16111	0.151275	0.669471			L6 CT 3	L5 IT 3	22.8	77.1	-1.7577	0.0300526	0.247395
	L6 CT 3	L5/6 NP	129.9	139.5	-0.102864	0.519032	0.985114			L6 CT 3	L5/6 NP	36.7	47	-0.356881	0.767426	0.97166
	L6 CT 3	L6 CT 1	420.5	164.1	1.35753	0.055668	0.442724			L6 CT 3	L6 CT 1	415.2	186.2	1.15695	0.00832965	0.151099
	L6 CT 3	L6 CT 2	497.1	200.3	1.31137	0.157892	0.676609			L6 CT 3	L6 CT 2	192	35.7	2.42711	0.0355123	0.26492
	L6 CT 3	L6 CT 3	615	155.1	1.98739	0.0335964	0.357657			L6 CT 3	L6 CT 3	222.2	20.9	3.41028	0.00279483	0.130854
	L6 CT 3	L6 CT 4	41	23.9	0.778613	0.430318	0.945035			L6 CT 3	L6 CT 4	43	21.5	1	0.236555	0.679828
	L6 CT 3	L6 IT 1	9.9	7.4	0.419903	0.276418	0.836626			L6 CT 3	L6 IT 1	18.5	39.6	-1.09798	0.130642	0.528125
	L6 CT 3	L6 IT 2	235.9	113.5	1.05548	0.055668	0.442724			L6 CT 3	L6 IT 2	170.4	73.8	1.20723	0.0114215	0.167279
	L6 CT 3	Lamp5 1	7.3	12.8	-0.810175	0.553521	0.99327			L6 CT 3	Lamp5 1	9.5	11.4	-0.263034	0.817209	0.98001
	L6 CT 3	Lamp5 2	5.5	5	0.137504	1	1			L6 CT 3	Lamp5 2	3.4	3.3	0.0430687	0.712409	0.969154
	L6 CT 3	Lamp5 3	3.2	28.9	-3.17493	0.0369612	0.372921			L6 CT 3	Lamp5 3	2.6	10.3	-1.98606	0.0189219	0.206241
	L6 CT 3	Pvalb 1	21.1	23.2	-0.136882	0.818175	1			L6 CT 3	Pvalb 1	9.2	24.4	-1.40718	0.13944	0.540955
	L6 CT 3	Pvalb 2	7.7	14.8	-0.942667	0.668362	1			L6 CT 3	Pvalb 2	5.3	9.7	-0.871992	0.156834	0.574617
	L6 CT 3	Pvalb 3	52.9	25.9	1.03032	0.107165	0.585208			L6 CT 3	Pvalb 3	24.4	9.4	1.37615	0.0756556	0.402971
	L6 CT 3	Pvalb 4	72.7	70.5	0.0443321	0.669421	1			L6 CT 3	Pvalb 4	18.3	15.8	0.211919	0.510809	0.912554
	L6 CT 3	Pvalb 5	1.9	3.2	-0.752072	0.39902	0.932961			L6 CT 3	Pvalb 5	1.5	2.5	-0.736966	0.245584	0.690804
	L6 CT 3	Pvalb 6	20.4	14.4	0.5025	0.236555	0.802351			L6 CT 3	Pvalb 6	13.1	17.7	-0.434183	0.742174	0.971489
	L6 CT 3	Sncg 1	18.8	20.5	-0.124891	0.576201	1			L6 CT 3	Sncg 1	13.2	9.2	0.520832	0.308359	0.763534
	L6 CT 3	Sncg 2	6.4	9.2	-0.523562	0.947332	1			L6 CT 3	Sncg 2	4.3	18.4	-2.0973	0.50779	0.912554
	L6 CT 3	Sst 1	14.5	21	-0.534336	0.817669	1			L6 CT 3	Sst 1	4.3	8.3	-0.948775	0.352159	0.818515
	L6 CT 3	Sst 2	26.3	14.8	0.829466	0.138993	0.641234			L6 CT 3	Sst 2	12.1	8.6	0.492598	0.489291	0.899006
	L6 CT 3	Sst 3	12.4	7.1	0.804449	0.138321	0.641234			L6 CT 3	Sst 3	8.2	5.5	0.576192	0.427692	0.876843
	L6 CT 3	Sst 4	74.6	46.1	0.694409	0.107562	0.585208			L6 CT 3	Sst 4	24.1	15.7	0.618269	0.122588	0.508842
	L6 CT 3	Sst 5	7.7	20.2	-1.39142	0.0932978	0.555875			L6 CT 3	Sst 5	3.6	15.8	-2.13386	0.0298665	0.247395
	L6 CT 3	Sst 6	70.6	48.2	0.550635	0.278191	0.836626			L6 CT 3	Sst 6	24.8	10.9	1.18601	0.114317	0.492515
	L6 CT 3	Vip 1	6.6	11.2	-0.762961	0.323266	0.867043			L6 CT 3	Vip 1	2.3	4.6	-1	0.255104	0.702445
	L6 CT 3	Vip 2	10	31.7	-1.66448	0.324089	0.867043			L6 CT 3	Vip 2	4.8	14.6	-1.60486	0.079854	0.417617
	L6 CT 3	Astro 1	106	157.5	-0.571288	0.561888	1			L6 CT 3	Astro 1	59.2	91.4	-0.626597	0.622276	0.935317
	L6 CT 3	Astro 2	105.5	177.3	-0.74895	0.519032	0.985114			L6 CT 3	Astro 2	60.9	77.5	-0.347754	0.869567	0.986287
	L6 CT 3	Astro 3	37.9	46.9	-0.30739	0.948729	1			L6 CT 3	Astro 3	25.3	36.2	-0.516852	0.843788	0.98001
	L6 CT 3	Endo 1	134	156.7	-0.225772	0.895485	1			L6 CT 3	Endo 1	67.8	90.5	-0.416633	0.693259	0.965807
	L6 CT 3	Endo 2	23.9	57.1	-1.25648	0.250365	0.814888			L6 CT 3	Endo 2	17.6	41.2	-1.22707	0.340205	0.799447
	L6 CT 3	Endo 3	33.6	54.5	-0.697795	0.599258	1			L6 CT 3	Endo 3	19	44.5	-1.22781	0.598948	0.935022
	L6 CT 3	Endo 4	8.9	10.3	-0.210767	0.739961	1			L6 CT 3	Endo 4	3.8	5.4	-0.50696	0.787468	0.979952
	L6 CT 3	Endo 5	59.2	81.1	-0.454105	0.717829	1			L6 CT 3	Endo 5	36.6	45.4	-0.310849	0.843788	0.98001
	L6 CT 3	Microglia 1	89.1	112.1	-0.331289	0.843744	1			L6 CT 3	Microglia 1	46.7	69.6	-0.575665	0.767554	0.97166
	L6 CT 3	Microglia 2	20.5	39.7	-0.953515	0.469473	0.959829			L6 CT 3	Microglia 2	12.3	22.7	-0.884034	0.693094	0.965807
	L6 CT 3	Oligo 1	134.6	82.6	0.704465	0.242648	0.814888			L6 CT 3	Oligo 1	117.6	118.1	-0.0061209	0.747658	0.971489
	L6 CT 3	Oligo 2	87.8	51.6	0.76685	0.122588	0.60541			L6 CT 3	Oligo 2	69.8	66.6	0.0677049	0.693506	0.965807
	L6 CT 3	OPC 1	58.1	88.1	-0.600604	0.669421	1			L6 CT 3	OPC 1	36.9	50	-0.438307	0.668981	0.957226
	L6 CT 3	OPC 2	38.3	45.2	-0.238978	0.895397	1			L6 CT 3	OPC 2	19.8	19.6	0.0146468	0.817922	0.98001
	L6 CT 3	VLMC	11.3	61.4	-2.44192	0.0658947	0.46522			L6 CT 3	VLMC	5.4	51.7	-3.25913	0.0297272	0.247395
	L6 CT 4	L2/3 IT 1	3.5	26.6	-2.926	0.0161711	0.275059			L6 CT 4	L2/3 IT 1	1.6	7.8	-2.2854	0.0904165	0.440515
	L6 CT 4	L2/3 IT 2	2.1	21.1	-3.32878	0.0150982	0.266834			L6 CT 4	L2/3 IT 2	2.9	25.9	-3.15883	0.0464966	0.321552
	L6 CT 4	L2/3 IT 3	1.9	8.1	-2.09192	0.0139183	0.259552			L6 CT 4	L2/3 IT 3	2.1	51.8	-4.62449	0.029172	0.247395
	L6 CT 4	L2/3 IT 4	1.9	3.9	-1.03747	0.193532	0.739735			L6 CT 4	L2/3 IT 4	4.4	58	-3.72048	0.038472	0.277921
	L6 CT 4	L4/5 IT 1	2.3	4.2	-0.868755	0.511759	0.984908			L6 CT 4	L4/5 IT 1	5.8	45.5	-2.97174	0.051264	0.333498
	L6 CT 4	L4/5 IT 2	12.5	32.6	-1.38294	0.146263	0.663241			L6 CT 4	L4/5 IT 2	7.9	55.7	-2.81775	0.0563136	0.344384
	L6 CT 4	L5 ET 1	15.1	52.3	-1.79226	0.236687	0.802351			L6 CT 4	L5 ET 1	13.2	19.6	-0.570316	0.531236	0.916764
	L6 CT 4	L5 ET 2	7	12.1	-0.78958	0.843086	1			L6 CT 4	L5 ET 2	10.7	51.9	-2.27812	0.0610629	0.365363
	L6 CT 4	L5 IT 1	16.6	26.8	-0.69105	0.532052	0.985114			L6 CT 4	L5 IT 1	18.5	14.4	0.361456	0.86931	0.986287
	L6 CT 4	L5 IT 2	2	5.2	-1.37851	0.102581	0.576669			L6 CT 4	L5 IT 2	14.4	28.3	-0.974733	0.340752	0.799447
	L6 CT 4	L5 IT 3	7.1	11.1	-0.644669	0.356025	0.900824			L6 CT 4	L5 IT 3	14.4	68.7	-2.25424	0.0760702	0.402971
	L6 CT 4	L5/6 NP	17.7	23.2	-0.390375	0.84357	1			L6 CT 4	L5/6 NP	21.7	38.2	-0.815878	0.622178	0.935317
	L6 CT 4	L6 CT 1	39	19.9	0.970706	0.199745	0.739735			L6 CT 4	L6 CT 1	209.6	177.5	0.23982	0.411621	0.856831
	L6 CT 4	L6 CT 2	128.5	41.1	1.64456	0.428878	0.945035			L6 CT 4	L6 CT 2	167.7	39.6	2.08231	0.0760702	0.402971
	L6 CT 4	L6 CT 3	43.8	24.6	0.832273	0.392901	0.93175			L6 CT 4	L6 CT 3	43.3	18	1.26637	0.223786	0.663606
	L6 CT 4	L6 CT 4	56.6	7	3.01538	0.0264672	0.32658			L6 CT 4	L6 CT 4	261.5	21.2	3.62467	0.0196091	0.206241
	L6 CT 4	L6 IT 1	1.4	1.8	-0.36257	1	1			L6 CT 4	L6 IT 1	6.8	36.5	-2.42429	0.0934835	0.444895
	L6 CT 4	L6 IT 2	12.8	15.8	-0.303781	0.55397	0.99327			L6 CT 4	L6 IT 2	72.1	73.4	-0.0257808	0.973801	1
	L6 CT 4	Lamp5 1	3.3	3.4	-0.0430687	0.393679	0.932142			L6 CT 4	Lamp5 1	11.8	10.6	0.154723	0.510689	0.912554
	L6 CT 4	Lamp5 2	1.2	1.3	-0.115477	0.966572	1			L6 CT 4	Lamp5 2	4.2	3.4	0.304855	0.788813	0.979952
	L6 CT 4	Lamp5 3	1.6	6.7	-2.06609	0.146208	0.663241			L6 CT 4	Lamp5 3	3.9	8.2	-1.07215	0.210223	0.647115
	L6 CT 4	Pvalb 1	2.6	4.5	-0.791413	0.685387	1			L6 CT 4	Pvalb 1	3.2	21.5	-2.74819	0.0561738	0.344384
	L6 CT 4	Pvalb 2	1.5	2.8	-0.900464	0.539425	0.99327			L6 CT 4	Pvalb 2	4.1	9.1	-1.15024	0.356162	0.818515
	L6 CT 4	Pvalb 3	11	5.6	0.974005	0.316297	0.867043			L6 CT 4	Pvalb 3	19.5	7.3	1.41751	0.0873204	0.429253
	L6 CT 4	Pvalb 4	7.6	11.7	-0.622437	0.84313	1			L6 CT 4	Pvalb 4	16.6	15.5	0.098915	1	1
	L6 CT 4	Pvalb 5	1.1	1.2	-0.125531	0.788062	1			L6 CT 4	Pvalb 5	1.3	2	-0.621488	0.513333	0.915602
	L6 CT 4	Pvalb 6	3.2	3.3	-0.0443941	0.547551	0.99327			L6 CT 4	Pvalb 6	8.3	17.9	-1.10878	0.188582	0.625385
	L6 CT 4	Sncg 1	5.3	4.6	0.204358	0.234122	0.802351			L6 CT 4	Sncg 1	21.8	8.7	1.32524	0.0814925	0.417617
	L6 CT 4	Sncg 2	3.8	2.7	0.49304	0.67774	1			L6 CT 4	Sncg 2	11.1	22.4	-1.01294	0.668539	0.957226
	L6 CT 4	Sst 1	2.5	4.7	-0.910733	0.813073	1			L6 CT 4	Sst 1	5.3	8.3	-0.647119	0.210612	0.647115
	L6 CT 4	Sst 2	2.8	3	-0.0995357	0.425759	0.945035			L6 CT 4	Sst 2	4.2	5.4	-0.36257	1	1
	L6 CT 4	Sst 3	6.2	2	1.63227	0.398256	0.932961			L6 CT 4	Sst 3	10	6.4	0.643856	0.197573	0.627446
	L6 CT 4	Sst 4	6	7.8	-0.378512	0.816849	1			L6 CT 4	Sst 4	9.6	12.7	-0.403722	0.869494	0.986287
	L6 CT 4	Sst 5	2.3	4.2	-0.868755	0.839525	1			L6 CT 4	Sst 5	2.5	13.9	-2.47508	0.0520633	0.333498
	L6 CT 4	Sst 6	8.2	9.2	-0.16601	0.69008	1			L6 CT 4	Sst 6	9.8	10.5	-0.0995357	0.947317	1
	L6 CT 4	Vip 1	1.8	2.3	-0.353637	1	1			L6 CT 4	Vip 1	1.5	6	-2	0.0498045	0.32927
	L6 CT 4	Vip 2	2.7	6.7	-1.3112	0.666031	1			L6 CT 4	Vip 2	8.6	15.4	-0.840522	0.553746	0.924253
	L6 CT 4	Astro 1	21.8	23.4	-0.10218	0.818074	1			L6 CT 4	Astro 1	63.1	78.6	-0.316889	0.973793	1
	L6 CT 4	Astro 2	30.3	30.5	-0.00949145	0.947287	1			L6 CT 4	Astro 2	110.2	84.5	0.383101	0.5324	0.916764
	L6 CT 4	Astro 3	7.7	10.2	-0.405639	0.594212	1			L6 CT 4	Astro 3	20.9	28.6	-0.452512	1	1
	L6 CT 4	Endo 1	22.6	23.7	-0.0685643	0.576201	1			L6 CT 4	Endo 1	70.2	74.7	-0.0896372	0.84357	0.98001
	L6 CT 4	Endo 2	3.1	9.7	-1.64572	0.111643	0.594827			L6 CT 4	Endo 2	21.2	36.7	-0.791716	0.843701	0.98001
	L6 CT 4	Endo 3	10.3	11.9	-0.208317	0.447065	0.94921			L6 CT 4	Endo 3	16.5	42.2	-1.35478	0.469724	0.898101
	L6 CT 4	Endo 4	1.1	2.3	-1.06413	0.207164	0.760404			L6 CT 4	Endo 4	3.6	5.1	-0.5025	0.790191	0.979952
	L6 CT 4	Endo 5	11.2	13.4	-0.258734	0.74175	1			L6 CT 4	Endo 5	33.9	41.4	-0.288345	1	1
	L6 CT 4	Microglia 1	16.4	20.8	-0.342888	0.869494	1			L6 CT 4	Microglia 1	56.3	61.2	-0.120397	0.86953	0.986287
	L6 CT 4	Microglia 2	4.8	6.9	-0.523562	0.739671	1			L6 CT 4	Microglia 2	11.5	20.7	-0.847997	0.767426	0.97166
	L6 CT 4	Oligo 1	36.5	14.6	1.32193	0.138433	0.641234			L6 CT 4	Oligo 1	234.8	125.7	0.901448	0.22431	0.663606
	L6 CT 4	Oligo 2	21.2	11.2	0.920566	0.410959	0.932961			L6 CT 4	Oligo 2	116.5	65.4	0.832967	0.340888	0.799447
	L6 CT 4	OPC 1	10.1	15.5	-0.617913	0.92136	1			L6 CT 4	OPC 1	43.5	40.1	0.117413	0.742526	0.971489
	L6 CT 4	OPC 2	5.9	7.5	-0.346176	0.305608	0.858583			L6 CT 4	OPC 2	13.4	17.8	-0.409644	0.869347	0.986287
	L6 CT 4	VLMC	2.9	7.3	-1.33184	0.204062	0.752773			L6 CT 4	VLMC	11	44.9	-2.02921	0.292878	0.750283
	L6 IT 1	L2/3 IT 1	1.8	12.7	-2.81876	0.0448613	0.403874			L6 IT 1	L2/3 IT 1	3.1	24.2	-2.96467	0.00875965	0.152814
	L6 IT 1	L2/3 IT 2	1.7	8.4	-2.30485	0.0687233	0.481976			L6 IT 1	L2/3 IT 2	14.9	86.9	-2.54404	0.0103957	0.160963
	L6 IT 1	L2/3 IT 3	2.3	4.9	-1.09115	0.407214	0.932961			L6 IT 1	L2/3 IT 3	13.5	146	-3.43494	0.00577537	0.130854
	L6 IT 1	L2/3 IT 4	1.3	2	-0.621488	0.861543	1			L6 IT 1	L2/3 IT 4	32.7	176.1	-2.42903	0.0125611	0.175316
	L6 IT 1	L4/5 IT 1	2	2.2	-0.137504	0.784764	1			L6 IT 1	L4/5 IT 1	34.7	145.6	-2.069	0.0568031	0.344384
	L6 IT 1	L4/5 IT 2	4	14	-1.80735	0.138657	0.641234			L6 IT 1	L4/5 IT 2	26.1	163.2	-2.64452	0.00473703	0.130854
	L6 IT 1	L5 ET 1	8.4	19.1	-1.18511	0.323815	0.867043			L6 IT 1	L5 ET 1	14	52.6	-1.90964	0.122483	0.508842
	L6 IT 1	L5 ET 2	18	5.5	1.71049	0.0212884	0.301352			L6 IT 1	L5 ET 2	274.2	150.5	0.865465	0.100572	0.458576
	L6 IT 1	L5 IT 1	9.3	10.2	-0.133267	0.86931	1			L6 IT 1	L5 IT 1	21.3	33.9	-0.670432	0.410959	0.856831
	L6 IT 1	L5 IT 2	6.9	2.9	1.25054	0.0982624	0.574684			L6 IT 1	L5 IT 2	117.6	71.6	0.715857	0.151275	0.56812
	L6 IT 1	L5 IT 3	13.5	7	0.947533	0.211131	0.760404			L6 IT 1	L5 IT 3	239.4	189.4	0.337987	0.331649	0.790811
	L6 IT 1	L5/6 NP	15.7	7	1.16534	0.0756556	0.492627			L6 IT 1	L5/6 NP	191.5	100	0.937344	0.0137729	0.179912
	L6 IT 1	L6 CT 1	26.7	12.3	1.11818	0.130533	0.628497			L6 IT 1	L6 CT 1	631.8	430.1	0.554796	0.0879461	0.429253
	L6 IT 1	L6 CT 2	3.2	9.3	-1.53916	0.947151	1			L6 IT 1	L6 CT 2	11.5	81.3	-2.82162	0.081665	0.417617
	L6 IT 1	L6 CT 3	9.9	9.1	0.121562	0.668804	1			L6 IT 1	L6 CT 3	18.6	42.1	-1.17852	0.200126	0.627446
	L6 IT 1	L6 CT 4	1.3	2.2	-0.758992	0.730904	1			L6 IT 1	L6 CT 4	6.2	45.7	-2.88185	0.0484619	0.323289
	L6 IT 1	L6 IT 1	9.2	1.1	3.06413	0.00705166	0.207257			L6 IT 1	L6 IT 1	605.6	93.4	2.69687	0.00202101	0.130854
	L6 IT 1	L6 IT 2	13.6	7.8	0.802061	0.0812338	0.514082			L6 IT 1	L6 IT 2	304.2	185.2	0.715936	0.0301924	0.247395
	L6 IT 1	Lamp5 1	1.3	1.4	-0.106915	0.500015	0.9847			L6 IT 1	Lamp5 1	30.3	29.2	0.0533494	0.576525	0.924253
	L6 IT 1	Lamp5 2	1	1.3	-0.378512	0.908857	1			L6 IT 1	Lamp5 2	6.9	6.6	0.0641303	0.79195	0.979952
	L6 IT 1	Lamp5 3	1.1	3.1	-1.49476	0.142835	0.652409			L6 IT 1	Lamp5 3	5.3	21.5	-2.02027	0.0380503	0.277921
	L6 IT 1	Pvalb 1	3.7	1.9	0.961526	0.283985	0.848503			L6 IT 1	Pvalb 1	64.5	60	0.104337	0.576633	0.924253
	L6 IT 1	Pvalb 2	1.3	1.5	-0.206451	1	1			L6 IT 1	Pvalb 2	28.4	27.6	0.0412227	0.645671	0.95404
	L6 IT 1	Pvalb 3	1.9	1.9	0	0.563446	1			L6 IT 1	Pvalb 3	21.1	20.1	0.0700475	0.429664	0.876843
	L6 IT 1	Pvalb 4	3.2	4	-0.321928	0.765813	1			L6 IT 1	Pvalb 4	33.8	39.3	-0.217506	0.742315	0.971489
	L6 IT 1	Pvalb 5	0.9	0.9	0	0.96099	1			L6 IT 1	Pvalb 5	2.7	3.3	-0.289507	0.840415	0.98001
	L6 IT 1	Pvalb 6	4.9	1.6	1.61471	0.060797	0.458475			L6 IT 1	Pvalb 6	132.6	49.7	1.41576	0.00318103	0.130854
	L6 IT 1	Sncg 1	1.3	2.5	-0.943416	0.495922	0.977385			L6 IT 1	Sncg 1	12.1	24.6	-1.02365	0.148218	0.563766
	L6 IT 1	Sncg 2	1	1.1	-0.137504	0.780622	1			L6 IT 1	Sncg 2	6.9	38.3	-2.47268	0.303803	0.763534
	L6 IT 1	Sst 1	2.2	2.1	0.0671142	0.567059	1			L6 IT 1	Sst 1	23.5	20	0.232661	0.307537	0.763534
	L6 IT 1	Sst 2	3	1.6	0.906891	0.0411736	0.383814			L6 IT 1	Sst 2	44.8	16.7	1.42365	0.0136928	0.179912
	L6 IT 1	Sst 3	1.3	1.1	0.241008	0.222389	0.783638			L6 IT 1	Sst 3	10.7	13.5	-0.335349	0.742174	0.971489
	L6 IT 1	Sst 4	6.1	3.4	0.843274	0.11257	0.594827			L6 IT 1	Sst 4	80.7	34.9	1.20934	0.0113982	0.167279
	L6 IT 1	Sst 5	2.1	2.1	0	0.840042	1			L6 IT 1	Sst 5	31.7	37.2	-0.23082	0.921471	1
	L6 IT 1	Sst 6	3.2	2.7	0.245112	0.55068	0.99327			L6 IT 1	Sst 6	24.5	21.2	0.208717	0.357798	0.818515
	L6 IT 1	Vip 1	1.2	1.3	-0.115477	0.914598	1			L6 IT 1	Vip 1	5.2	12.9	-1.31079	0.0812338	0.417617
	L6 IT 1	Vip 2	1.1	2.4	-1.12553	0.66669	1			L6 IT 1	Vip 2	30	35.3	-0.234706	0.895397	0.991941
	L6 IT 1	Astro 1	8.5	10	-0.234465	0.947526	1			L6 IT 1	Astro 1	156.5	194.6	-0.314349	0.948729	1
	L6 IT 1	Astro 2	4.6	9.7	-1.07635	0.468969	0.959829			L6 IT 1	Astro 2	90.7	186.8	-1.04232	0.151275	0.56812
	L6 IT 1	Astro 3	4.4	3.9	0.174029	0.894683	1			L6 IT 1	Astro 3	102.2	78.9	0.373298	0.114625	0.492515
	L6 IT 1	Endo 1	9.4	8.9	0.0788554	0.59791	1			L6 IT 1	Endo 1	195.7	226	-0.207679	0.846999	0.98001
	L6 IT 1	Endo 2	3.6	3.9	-0.115477	1	1			L6 IT 1	Endo 2	96.3	103.1	-0.0984366	0.895367	0.991941
	L6 IT 1	Endo 3	3.7	4.1	-0.148099	0.947013	1			L6 IT 1	Endo 3	100.8	111.1	-0.140363	0.895397	0.991941
	L6 IT 1	Endo 4	1.7	2.2	-0.371969	0.837943	1			L6 IT 1	Endo 4	7.8	10.7	-0.456065	0.691682	0.965807
	L6 IT 1	Endo 5	5.1	6.1	-0.258312	0.869089	1			L6 IT 1	Endo 5	121.2	114.7	0.0795243	0.561888	0.924253
	L6 IT 1	Microglia 1	6.5	8.3	-0.352672	0.895071	1			L6 IT 1	Microglia 1	152.1	165.3	-0.120067	0.747658	0.971489
	L6 IT 1	Microglia 2	2.7	2	0.432959	0.175071	0.717858			L6 IT 1	Microglia 2	57.9	54	0.100604	0.490275	0.899006
	L6 IT 1	Oligo 1	7.4	4.7	0.654865	0.291234	0.854579			L6 IT 1	Oligo 1	211.3	255.6	-0.274595	0.693506	0.965807
	L6 IT 1	Oligo 2	5.7	3.3	0.788496	0.112158	0.594827			L6 IT 1	Oligo 2	224.7	147.9	0.603378	0.0658183	0.374326
	L6 IT 1	OPC 1	4	5.6	-0.485427	0.552391	0.99327			L6 IT 1	OPC 1	90.2	108.6	-0.267825	0.921493	1
	L6 IT 1	OPC 2	3.4	2.9	0.229482	0.618989	1			L6 IT 1	OPC 2	44.3	43.8	0.0163758	0.76749	0.97166
	L6 IT 1	VLMC	1.6	5.6	-1.80735	0.10896	0.589628			L6 IT 1	VLMC	10.5	135.2	-3.68663	0.00858671	0.151099
	L6 IT 2	L2/3 IT 1	24.9	134.5	-2.43339	0.0254499	0.319636			L6 IT 2	L2/3 IT 1	10.8	46.4	-2.10309	0.0707125	0.3927
	L6 IT 2	L2/3 IT 2	19.7	83.2	-2.07839	0.061136	0.458475			L6 IT 2	L2/3 IT 2	39	153.2	-1.97387	0.0215092	0.211494
	L6 IT 2	L2/3 IT 3	6.1	50.6	-3.05226	0.00937213	0.217073			L6 IT 2	L2/3 IT 3	15.6	249.3	-3.99826	0.0180492	0.205063
	L6 IT 2	L2/3 IT 4	3	19.7	-2.71516	0.0230556	0.31231			L6 IT 2	L2/3 IT 4	10.3	322.3	-4.96769	0.00381159	0.130854
	L6 IT 2	L4/5 IT 1	3.3	18.2	-2.4634	0.0068882	0.207051			L6 IT 2	L4/5 IT 1	5.6	269.6	-5.58925	0.00377194	0.130854
	L6 IT 2	L4/5 IT 2	28	162.8	-2.5396	0.0128375	0.246189			L6 IT 2	L4/5 IT 2	28.3	295.1	-3.38233	0.00472524	0.130854
	L6 IT 2	L5 ET 1	221.6	220	0.0104544	0.477855	0.967202			L6 IT 2	L5 ET 1	56.3	88.4	-0.650911	1	1
	L6 IT 2	L5 ET 2	59	50.5	0.224432	0.374955	0.915712			L6 IT 2	L5 ET 2	299.5	264.6	0.178743	0.477855	0.898735
	L6 IT 2	L5 IT 1	166.6	144.9	0.201331	0.411621	0.932961			L6 IT 2	L5 IT 1	131.1	67.2	0.964135	0.0214724	0.211494
	L6 IT 2	L5 IT 2	28.1	25	0.168642	0.717829	1			L6 IT 2	L5 IT 2	203.5	141.8	0.521171	0.561888	0.924253
	L6 IT 2	L5 IT 3	49.3	54.2	-0.136705	1	1			L6 IT 2	L5 IT 3	214.3	340.1	-0.666327	0.264157	0.709314
	L6 IT 2	L5/6 NP	132.4	99.1	0.417946	0.193187	0.739735			L6 IT 2	L5/6 NP	211.9	181.9	0.220238	0.490152	0.899006
	L6 IT 2	L6 CT 1	303.2	127.5	1.24977	0.0651686	0.464949			L6 IT 2	L6 CT 1	1877.3	825.4	1.18549	0.00523651	0.130854
	L6 IT 2	L6 CT 2	194.2	136.4	0.5097	0.178137	0.717858			L6 IT 2	L6 CT 2	121.8	148	-0.281083	0.818175	0.98001
	L6 IT 2	L6 CT 3	235.7	100.3	1.23263	0.0327842	0.35178			L6 IT 2	L6 CT 3	168	80	1.07039	0.0214355	0.211494
	L6 IT 2	L6 CT 4	10.8	18.5	-0.776494	0.644922	1			L6 IT 2	L6 CT 4	71.2	74.2	-0.0595419	0.973771	1
	L6 IT 2	L6 IT 1	13.4	6.9	0.957565	0.0749923	0.492627			L6 IT 2	L6 IT 1	300.8	181.6	0.72804	0.0128375	0.175316
	L6 IT 2	L6 IT 2	322.7	88	1.87462	0.00385148	0.195674			L6 IT 2	L6 IT 2	1385	367.6	1.91368	0.00244673	0.130854
	L6 IT 2	Lamp5 1	9.3	10.5	-0.175087	0.973726	1			L6 IT 2	Lamp5 1	48.3	51.9	-0.103711	0.869567	0.986287
	L6 IT 2	Lamp5 2	3.9	4.5	-0.206451	0.894442	1			L6 IT 2	Lamp5 2	13	11.7	0.152003	0.869347	0.986287
	L6 IT 2	Lamp5 3	2.6	19.3	-2.89202	0.00913259	0.217073			L6 IT 2	Lamp5 3	8.9	39.8	-2.16089	0.030006	0.247395
	L6 IT 2	Pvalb 1	20.5	21.5	-0.0687128	0.818024	1			L6 IT 2	Pvalb 1	54.1	111.1	-1.03816	0.157892	0.574617
	L6 IT 2	Pvalb 2	8.2	12.3	-0.584963	0.468969	0.959829			L6 IT 2	Pvalb 2	28.9	46	-0.670564	0.37482	0.823547
	L6 IT 2	Pvalb 3	31.2	19.3	0.692945	0.0708718	0.482606			L6 IT 2	Pvalb 3	56.2	33.4	0.750722	0.0484619	0.323289
	L6 IT 2	Pvalb 4	59	46.2	0.352822	0.22431	0.783638			L6 IT 2	Pvalb 4	89.3	73.2	0.286817	0.200254	0.627446
	L6 IT 2	Pvalb 5	1.4	3	-1.09954	0.223898	0.783638			L6 IT 2	Pvalb 5	5.1	5.7	-0.160465	0.665759	0.957226
	L6 IT 2	Pvalb 6	21.3	12.7	0.746025	0.114727	0.594827			L6 IT 2	Pvalb 6	142.2	96.1	0.565313	0.0817512	0.417617
	L6 IT 2	Sncg 1	9.5	17.2	-0.856409	0.211777	0.760404			L6 IT 2	Sncg 1	33.2	39.1	-0.235985	0.818125	0.98001
	L6 IT 2	Sncg 2	3.8	6.7	-0.818162	0.320642	0.867043			L6 IT 2	Sncg 2	11.6	69.5	-2.58289	0.188332	0.625385
	L6 IT 2	Sst 1	14	17.2	-0.296982	1	1			L6 IT 2	Sst 1	25.7	36	-0.486229	1	1
	L6 IT 2	Sst 2	21.7	12.6	0.784271	0.100379	0.574684			L6 IT 2	Sst 2	56.6	29.5	0.940087	0.0451399	0.31297
	L6 IT 2	Sst 3	7.2	5.7	0.337035	0.221549	0.783638			L6 IT 2	Sst 3	19.3	18.1	0.0926112	0.468211	0.898101
	L6 IT 2	Sst 4	64.1	35.7	0.8444	0.0485892	0.418737			L6 IT 2	Sst 4	116.7	65.4	0.835442	0.0355643	0.26492
	L6 IT 2	Sst 5	9.4	16.6	-0.820451	0.177769	0.717858			L6 IT 2	Sst 5	23.3	67.5	-1.53456	0.114932	0.492515
	L6 IT 2	Sst 6	42.9	31.1	0.464063	0.293015	0.854579			L6 IT 2	Sst 6	62.5	41.4	0.594225	0.0658947	0.374326
	L6 IT 2	Vip 1	5.9	9.4	-0.671946	0.429403	0.945035			L6 IT 2	Vip 1	14.2	22.6	-0.670432	0.411092	0.856831
	L6 IT 2	Vip 2	10.5	22.9	-1.12496	0.411092	0.932961			L6 IT 2	Vip 2	43.9	62.1	-0.500372	0.511287	0.912554
	L6 IT 2	Astro 1	92.4	118.7	-0.361355	0.742596	1			L6 IT 2	Astro 1	267.9	357.4	-0.415845	0.365308	0.823547
	L6 IT 2	Astro 2	65.1	127.5	-0.969768	0.299986	0.858583			L6 IT 2	Astro 2	207.1	343.4	-0.729562	0.270317	0.718718
	L6 IT 2	Astro 3	33.9	40	-0.238715	0.86953	1			L6 IT 2	Astro 3	118.1	143.6	-0.282047	0.973801	1
	L6 IT 2	Endo 1	98.7	120.1	-0.283114	0.767554	1			L6 IT 2	Endo 1	332.6	398.6	-0.261154	0.846999	0.98001
	L6 IT 2	Endo 2	24.9	41.5	-0.736966	0.293151	0.854579			L6 IT 2	Endo 2	126.4	181.5	-0.521973	0.699353	0.965807
	L6 IT 2	Endo 3	24.6	42.4	-0.785406	0.450032	0.94921			L6 IT 2	Endo 3	102.7	193.6	-0.914643	0.511287	0.912554
	L6 IT 2	Endo 4	8.4	7.5	0.163499	0.869052	1			L6 IT 2	Endo 4	16.7	22.2	-0.410712	0.921382	1
	L6 IT 2	Endo 5	50.1	65.4	-0.38448	0.699353	1			L6 IT 2	Endo 5	185.7	201.9	-0.120667	0.796936	0.979952
	L6 IT 2	Microglia 1	65.8	86.6	-0.396279	0.948729	1			L6 IT 2	Microglia 1	253.3	309.1	-0.287227	0.652185	0.955313
	L6 IT 2	Microglia 2	20.3	27.6	-0.443189	0.554195	0.99327			L6 IT 2	Microglia 2	88.5	97.6	-0.141204	0.717905	0.969154
	L6 IT 2	Oligo 1	80.1	60.2	0.412039	0.308633	0.858583			L6 IT 2	Oligo 1	476.7	476.5	0.000605411	0.747658	0.971489
	L6 IT 2	Oligo 2	54.2	36.9	0.554672	0.250365	0.814888			L6 IT 2	Oligo 2	364.8	274.1	0.412403	0.148332	0.563766
	L6 IT 2	OPC 1	51.6	64.1	-0.312953	0.792698	1			L6 IT 2	OPC 1	183.4	213.6	-0.219918	0.796936	0.979952
	L6 IT 2	OPC 2	34	36.6	-0.106309	0.9476	1			L6 IT 2	OPC 2	83.2	81.7	0.0262474	0.652185	0.955313
	L6 IT 2	VLMC	5.7	48.2	-3.08	0.0195054	0.290766			L6 IT 2	VLMC	16.7	233.4	-3.80488	0.0103957	0.160963
	Lamp5 1	L2/3 IT 1	29.6	18.2	0.701659	0.223786	0.783638			Lamp5 1	L2/3 IT 1	11.9	9.2	0.371256	0.177401	0.60589
	Lamp5 1	L2/3 IT 2	22.8	10	1.18903	0.156598	0.676609			Lamp5 1	L2/3 IT 2	44.1	30.8	0.517848	0.224049	0.663606
	Lamp5 1	L2/3 IT 3	10.2	7.3	0.482601	0.391423	0.93175			Lamp5 1	L2/3 IT 3	90.5	48.8	0.891037	0.100572	0.458576
	Lamp5 1	L2/3 IT 4	4.6	2.7	0.768674	0.0483056	0.418737			Lamp5 1	L2/3 IT 4	106.2	58	0.872659	0.0526641	0.333498
	Lamp5 1	L4/5 IT 1	5.6	3.3	0.762961	0.244689	0.814888			Lamp5 1	L4/5 IT 1	71	53.4	0.410979	0.37509	0.823547
	Lamp5 1	L4/5 IT 2	25.8	19.8	0.381871	0.323952	0.867043			Lamp5 1	L4/5 IT 2	38.5	53.2	-0.466568	0.167425	0.590744
	Lamp5 1	L5 ET 1	17.5	31	-0.824913	0.211906	0.760404			Lamp5 1	L5 ET 1	12.7	16.4	-0.368867	0.973756	1
	Lamp5 1	L5 ET 2	5.5	7.2	-0.388565	0.817311	1			Lamp5 1	L5 ET 2	34.1	46.6	-0.450558	0.490275	0.899006
	Lamp5 1	L5 IT 1	14.6	18.3	-0.325875	0.792469	1			Lamp5 1	L5 IT 1	10.8	10.1	0.096676	1	1
	Lamp5 1	L5 IT 2	2	3.5	-0.807355	0.325672	0.869315			Lamp5 1	L5 IT 2	24	24.3	-0.0179219	0.921471	1
	Lamp5 1	L5 IT 3	6.6	8	-0.277534	0.973741	1			Lamp5 1	L5 IT 3	44.3	60.5	-0.449628	0.669421	0.957226
	Lamp5 1	L5/6 NP	10	13.3	-0.411426	0.895308	1			Lamp5 1	L5/6 NP	21.5	29.4	-0.451479	0.693424	0.965807
	Lamp5 1	L6 CT 1	14.4	15.6	-0.115477	0.742315	1			Lamp5 1	L6 CT 1	100.3	123.3	-0.297851	0.717905	0.969154
	Lamp5 1	L6 CT 2	10.4	14.4	-0.469485	0.973726	1			Lamp5 1	L6 CT 2	20.3	22.7	-0.161213	0.947585	1
	Lamp5 1	L6 CT 3	6.9	13.1	-0.924899	0.391423	0.93175			Lamp5 1	L6 CT 3	9.7	14.8	-0.609541	0.843263	0.98001
	Lamp5 1	L6 CT 4	3.3	2.8	0.237039	0.446868	0.94921			Lamp5 1	L6 CT 4	12.4	9.6	0.369234	0.530768	0.916764
	Lamp5 1	L6 IT 1	1.4	1.2	0.222392	0.1646	0.696416			Lamp5 1	L6 IT 1	30.3	28.7	0.0782671	0.324226	0.782038
	Lamp5 1	L6 IT 2	9.1	11.2	-0.29956	0.973756	1			Lamp5 1	L6 IT 2	48.3	53	-0.133969	0.818175	0.98001
	Lamp5 1	Lamp5 1	13	1.7	2.9349	0.000609088	0.132401			Lamp5 1	Lamp5 1	59.6	10.9	2.45098	0.000386818	0.0532803
	Lamp5 1	Lamp5 2	1.3	1.3	0	0.780178	1			Lamp5 1	Lamp5 2	3.5	3.8	-0.118644	0.841153	0.98001
	Lamp5 1	Lamp5 3	4	2.8	0.514573	0.191105	0.739735			Lamp5 1	Lamp5 3	11.5	9	0.353637	0.410163	0.856831
	Lamp5 1	Pvalb 1	2.6	2.5	0.0565835	0.814322	1			Lamp5 1	Pvalb 1	20.9	20.6	0.0208586	0.598948	0.935022
	Lamp5 1	Pvalb 2	2.3	2.5	-0.120294	0.972979	1			Lamp5 1	Pvalb 2	10.1	8.5	0.248821	0.468211	0.898101
	Lamp5 1	Pvalb 3	1.6	2.9	-0.857981	0.268405	0.836626			Lamp5 1	Pvalb 3	6.2	6.4	-0.0458037	0.894982	0.991941
	Lamp5 1	Pvalb 4	4.4	6.5	-0.562936	0.487306	0.967202			Lamp5 1	Pvalb 4	11.4	13	-0.189478	0.86942	0.986287
	Lamp5 1	Pvalb 5	1.1	1	0.137504	0.188206	0.738352			Lamp5 1	Pvalb 5	2.1	1.8	0.222392	0.430639	0.876843
	Lamp5 1	Pvalb 6	1.9	2.8	-0.559427	0.633718	1			Lamp5 1	Pvalb 6	13.7	15.5	-0.178092	0.947452	1
	Lamp5 1	Sncg 1	4.2	2.3	0.868755	0.0609485	0.458475			Lamp5 1	Sncg 1	8.9	6.8	0.388271	0.136638	0.540955
	Lamp5 1	Sncg 2	1.4	1.1	0.347923	0.102171	0.575564			Lamp5 1	Sncg 2	7.2	10.9	-0.598259	0.947392	1
	Lamp5 1	Sst 1	3	3.3	-0.137504	0.866778	1			Lamp5 1	Sst 1	6.5	5.6	0.215013	0.448232	0.882442
	Lamp5 1	Sst 2	1.8	2.6	-0.530515	0.454806	0.955383			Lamp5 1	Sst 2	3.8	5.1	-0.424498	0.791252	0.979952
	Lamp5 1	Sst 3	1.6	1.6	0	0.613167	1			Lamp5 1	Sst 3	3.1	4	-0.367732	0.738943	0.971489
	Lamp5 1	Sst 4	4.4	4.6	-0.0641303	0.766008	1			Lamp5 1	Sst 4	9.4	11.7	-0.315776	0.74175	0.971489
	Lamp5 1	Sst 5	3.3	2.2	0.584963	0.541581	0.99327			Lamp5 1	Sst 5	11.6	12	-0.0489096	0.598637	0.935022
	Lamp5 1	Sst 6	3	4	-0.415037	0.457648	0.959829			Lamp5 1	Sst 6	6.6	5.9	0.161751	0.446544	0.882442
	Lamp5 1	Vip 1	2.5	2.1	0.251539	0.236519	0.802351			Lamp5 1	Vip 1	5.3	3.7	0.518467	0.318829	0.782038
	Lamp5 1	Vip 2	5.1	4.4	0.212994	0.425966	0.945035			Lamp5 1	Vip 2	16.8	12.4	0.438121	0.176909	0.60589
	Lamp5 1	Astro 1	21.1	17.7	0.253494	0.532168	0.985114			Lamp5 1	Astro 1	71.8	65.9	0.123705	0.747658	0.971489
	Lamp5 1	Astro 2	15.8	18.2	-0.204014	0.895279	1			Lamp5 1	Astro 2	48.3	60	-0.312939	0.921515	1
	Lamp5 1	Astro 3	5.6	6.7	-0.258734	0.791485	1			Lamp5 1	Astro 3	30.2	28.6	0.0785334	0.575985	0.924253
	Lamp5 1	Endo 1	16.8	16.6	0.017278	0.921404	1			Lamp5 1	Endo 1	70.8	69.9	0.0184569	0.693424	0.965807
	Lamp5 1	Endo 2	7.7	5.7	0.433897	0.0929262	0.555875			Lamp5 1	Endo 2	36.5	30.8	0.244966	0.374685	0.823547
	Lamp5 1	Endo 3	5.9	5.9	0	0.597283	1			Lamp5 1	Endo 3	39.1	37.2	0.071866	0.576201	0.924253
	Lamp5 1	Endo 4	3.2	2	0.678072	0.196159	0.739735			Lamp5 1	Endo 4	4	3.7	0.112475	0.920844	1
	Lamp5 1	Endo 5	7.4	8.4	-0.182864	0.792469	1			Lamp5 1	Endo 5	37.1	39.5	-0.0904335	0.843788	0.98001
	Lamp5 1	Microglia 1	11.8	12.4	-0.0715533	0.973726	1			Lamp5 1	Microglia 1	48.3	54	-0.160936	0.818074	0.98001
	Lamp5 1	Microglia 2	4.2	5	-0.251539	0.765682	1			Lamp5 1	Microglia 2	21.7	18.9	0.199309	0.263346	0.709314
	Lamp5 1	Oligo 1	6.3	8.2	-0.380272	0.620094	1			Lamp5 1	Oligo 1	55.2	74.7	-0.43644	0.948729	1
	Lamp5 1	Oligo 2	3.2	4.7	-0.554589	0.407214	0.932961			Lamp5 1	Oligo 2	40.4	45.2	-0.161967	0.742455	0.971489
	Lamp5 1	OPC 1	10.5	7.1	0.564498	0.17543	0.717858			Lamp5 1	OPC 1	37.4	37.8	-0.015348	0.469724	0.898101
	Lamp5 1	OPC 2	5.4	4.2	0.36257	0.354239	0.900824			Lamp5 1	OPC 2	13.5	12.2	0.146078	0.553633	0.924253
	Lamp5 1	VLMC	4.3	6.1	-0.504473	0.597178	1			Lamp5 1	VLMC	29.4	47.2	-0.682971	0.469724	0.898101
	Lamp5 2	L2/3 IT 1	15.7	8.8	0.835189	0.114419	0.594827			Lamp5 2	L2/3 IT 1	5.3	2.1	1.3356	0.0187071	0.206241
	Lamp5 2	L2/3 IT 2	8.3	3.6	1.20511	0.021105	0.300357			Lamp5 2	L2/3 IT 2	14.5	8.9	0.704176	0.156952	0.574617
	Lamp5 2	L2/3 IT 3	7.6	3.6	1.078	0.0640637	0.464949			Lamp5 2	L2/3 IT 3	21.5	11.5	0.902703	0.0705532	0.3927
	Lamp5 2	L2/3 IT 4	2.3	1.7	0.436099	0.0799741	0.508823			Lamp5 2	L2/3 IT 4	23.6	14.5	0.702734	0.0605511	0.365363
	Lamp5 2	L4/5 IT 1	1.8	1.4	0.36257	0.778125	1			Lamp5 2	L4/5 IT 1	14.3	14.7	-0.039801	1	1
	Lamp5 2	L4/5 IT 2	8.2	8.5	-0.0518389	0.921182	1			Lamp5 2	L4/5 IT 2	12.8	15.8	-0.303781	0.843657	0.98001
	Lamp5 2	L5 ET 1	8.4	12.1	-0.526546	0.575443	1			Lamp5 2	L5 ET 1	10.1	4	1.33628	0.174317	0.60589
	Lamp5 2	L5 ET 2	3.8	3.6	0.0780025	0.816746	1			Lamp5 2	L5 ET 2	8.5	11.8	-0.473252	0.598014	0.935022
	Lamp5 2	L5 IT 1	5.1	7.2	-0.4975	0.621388	1			Lamp5 2	L5 IT 1	3.5	2.9	0.271302	0.439909	0.881121
	Lamp5 2	L5 IT 2	2.2	1.9	0.211504	0.541215	0.99327			Lamp5 2	L5 IT 2	6.2	7.3	-0.235628	0.869015	0.986287
	Lamp5 2	L5 IT 3	3.2	3.7	-0.209453	0.573805	1			Lamp5 2	L5 IT 3	6.2	13.8	-1.15433	0.138993	0.540955
	Lamp5 2	L5/6 NP	3.3	5	-0.599462	0.66756	1			Lamp5 2	L5/6 NP	5.1	8	-0.649503	0.575335	0.924253
	Lamp5 2	L6 CT 1	6	5.9	0.0242475	0.842776	1			Lamp5 2	L6 CT 1	35.8	30.9	0.212353	0.973756	1
	Lamp5 2	L6 CT 2	6.9	7.3	-0.0813001	0.529711	0.985114			Lamp5 2	L6 CT 2	8.2	6.4	0.357552	0.507546	0.912554
	Lamp5 2	L6 CT 3	5.7	4.9	0.21818	0.740896	1			Lamp5 2	L6 CT 3	2.7	3.1	-0.199309	1	1
	Lamp5 2	L6 CT 4	1.2	2	-0.736966	0.404289	0.932961			Lamp5 2	L6 CT 4	4.4	3.8	0.211504	0.918598	1
	Lamp5 2	L6 IT 1	1	1	0	0.686614	1			Lamp5 2	L6 IT 1	6.6	6	0.137504	0.869015	0.986287
	Lamp5 2	L6 IT 2	3.9	4.3	-0.140863	0.920912	1			Lamp5 2	L6 IT 2	12.7	14	-0.140598	0.668627	0.957226
	Lamp5 2	Lamp5 1	1.2	1	0.263034	0.451057	0.949216			Lamp5 2	Lamp5 1	3.2	2.8	0.192645	0.385961	0.843306
	Lamp5 2	Lamp5 2	4.5	0.9	2.32193	0.0453848	0.405018			Lamp5 2	Lamp5 2	11.8	1.3	3.1822	0.000233477	0.0532803
	Lamp5 2	Lamp5 3	2	2.1	-0.0703893	0.460313	0.959829			Lamp5 2	Lamp5 3	1.9	1.8	0.0780025	0.367779	0.823547
	Lamp5 2	Pvalb 1	1.8	1.3	0.469485	0.421943	0.945035			Lamp5 2	Pvalb 1	5.4	4.8	0.169925	0.427163	0.876843
	Lamp5 2	Pvalb 2	1.6	1.5	0.0931094	0.832475	1			Lamp5 2	Pvalb 2	3	3.5	-0.222392	0.815493	0.98001
	Lamp5 2	Pvalb 3	1.4	1.8	-0.36257	0.706493	1			Lamp5 2	Pvalb 3	2.2	2.3	-0.0641303	0.563799	0.924253
	Lamp5 2	Pvalb 4	3.6	2.5	0.526069	0.441656	0.94921			Lamp5 2	Pvalb 4	5.4	3.3	0.710493	0.0685644	0.388675
	Lamp5 2	Pvalb 5	1.1	1	0.137504	0.47599	0.967202			Lamp5 2	Pvalb 5	1.2	1.2	0	0.501336	0.912554
	Lamp5 2	Pvalb 6	1.5	1.3	0.206451	0.75055	1			Lamp5 2	Pvalb 6	3.4	5.8	-0.770518	0.259942	0.709314
	Lamp5 2	Sncg 1	1.8	1.7	0.0824622	0.918868	1			Lamp5 2	Sncg 1	2.2	2.4	-0.125531	0.94538	1
	Lamp5 2	Sncg 2	1.2	1	0.263034	0.299717	0.858583			Lamp5 2	Sncg 2	3.5	3.6	-0.040642	0.662348	0.957226
	Lamp5 2	Sst 1	1.2	1.8	-0.584963	0.385442	0.93175			Lamp5 2	Sst 1	2.4	1.9	0.337035	0.248758	0.690804
	Lamp5 2	Sst 2	1.2	1.2	0	0.5669	1			Lamp5 2	Sst 2	2.5	2	0.321928	0.487613	0.899006
	Lamp5 2	Sst 3	1.1	1	0.137504	0.47599	0.967202			Lamp5 2	Sst 3	1.5	1.8	-0.263034	0.848852	0.981735
	Lamp5 2	Sst 4	1.4	2.6	-0.893085	0.297309	0.858583			Lamp5 2	Sst 4	2.7	3.7	-0.454566	0.503218	0.912554
	Lamp5 2	Sst 5	1.7	1.6	0.0874628	0.86405	1			Lamp5 2	Sst 5	3.2	4.1	-0.357552	0.737467	0.971489
	Lamp5 2	Sst 6	2.3	2.1	0.131245	0.570021	1			Lamp5 2	Sst 6	2.5	2.6	-0.0565835	0.813619	0.98001
	Lamp5 2	Vip 1	1.3	1.3	0	0.83117	1			Lamp5 2	Vip 1	2.4	2.2	0.125531	0.889556	0.991941
	Lamp5 2	Vip 2	2.5	2.5	0	0.714171	1			Lamp5 2	Vip 2	4.4	2.4	0.874469	0.0347018	0.26492
	Lamp5 2	Astro 1	5.3	6.7	-0.338169	0.740824	1			Lamp5 2	Astro 1	17.2	15.8	0.122484	0.468464	0.898101
	Lamp5 2	Astro 2	6.1	7.3	-0.259087	0.947481	1			Lamp5 2	Astro 2	13	14.2	-0.127379	0.429795	0.876843
	Lamp5 2	Astro 3	2.9	2.7	0.103093	0.665486	1			Lamp5 2	Astro 3	8.3	7.8	0.0896372	0.234824	0.679828
	Lamp5 2	Endo 1	7	6.9	0.0207586	0.668184	1			Lamp5 2	Endo 1	16.2	18.2	-0.167945	0.843657	0.98001
	Lamp5 2	Endo 2	2.4	2.9	-0.273018	1	1			Lamp5 2	Endo 2	7.7	9.3	-0.272372	0.947511	1
	Lamp5 2	Endo 3	2.7	2.9	-0.103093	0.973376	1			Lamp5 2	Endo 3	8.2	10.5	-0.356694	0.891708	0.991941
	Lamp5 2	Endo 4	1.3	1.2	0.115477	0.739717	1			Lamp5 2	Endo 4	1.9	1.7	0.160465	0.458208	0.897173
	Lamp5 2	Endo 5	4.1	3.7	0.148099	0.322027	0.867043			Lamp5 2	Endo 5	9.3	10	-0.104697	0.509608	0.912554
	Lamp5 2	Microglia 1	4	4.9	-0.292782	0.921249	1			Lamp5 2	Microglia 1	13.5	13.9	-0.0421255	0.469095	0.898101
	Lamp5 2	Microglia 2	2.3	2.4	-0.0614005	0.735358	1			Lamp5 2	Microglia 2	6.4	5.9	0.117357	0.740824	0.971489
	Lamp5 2	Oligo 1	2.5	3.8	-0.604071	0.526614	0.985114			Lamp5 2	Oligo 1	12.4	18.6	-0.584963	0.339932	0.799447
	Lamp5 2	Oligo 2	2.3	3	-0.383329	0.764431	1			Lamp5 2	Oligo 2	12.8	13.8	-0.108524	0.817465	0.98001
	Lamp5 2	OPC 1	4.3	4.8	-0.158698	0.973667	1			Lamp5 2	OPC 1	9	11.6	-0.366128	0.509487	0.912554
	Lamp5 2	OPC 2	1.6	2.8	-0.807355	0.382052	0.928184			Lamp5 2	OPC 2	5.5	4	0.459432	0.10278	0.46397
	Lamp5 2	VLMC	1.4	3.1	-1.14684	0.232988	0.802351			Lamp5 2	VLMC	2.4	11.7	-2.2854	0.0292181	0.247395
	Lamp5 3	L2/3 IT 1	81.3	37.4	1.12022	0.0327842	0.35178			Lamp5 3	L2/3 IT 1	18.8	9.3	1.01543	0.0448366	0.312892
	Lamp5 3	L2/3 IT 2	43.6	22.4	0.960829	0.100379	0.574684			Lamp5 3	L2/3 IT 2	41.8	26.8	0.64127	0.093855	0.444895
	Lamp5 3	L2/3 IT 3	28.5	14.9	0.93565	0.0276905	0.32658			Lamp5 3	L2/3 IT 3	79.9	38.8	1.04214	0.0180166	0.205063
	Lamp5 3	L2/3 IT 4	3.7	4.8	-0.375509	1	1			Lamp5 3	L2/3 IT 4	36.8	45.1	-0.293422	0.86953	0.986287
	Lamp5 3	L4/5 IT 1	2.8	4.5	-0.684498	0.258981	0.832494			Lamp5 3	L4/5 IT 1	16.8	41.4	-1.30117	0.236953	0.679828
	Lamp5 3	L4/5 IT 2	12.1	43.2	-1.83602	0.0761532	0.492627			Lamp5 3	L4/5 IT 2	17.6	42	-1.25481	0.132994	0.533553
	Lamp5 3	L5 ET 1	7.8	59	-2.91917	0.0382691	0.37761			Lamp5 3	L5 ET 1	5.3	12.2	-1.20282	0.270189	0.718718
	Lamp5 3	L5 ET 2	2	12.9	-2.6893	0.00917534	0.217073			Lamp5 3	L5 ET 2	5.6	37.7	-2.75107	0.0102229	0.160963
	Lamp5 3	L5 IT 1	7.2	37	-2.36146	0.025284	0.319636			Lamp5 3	L5 IT 1	4	8.6	-1.10434	0.260626	0.709314
	Lamp5 3	L5 IT 2	1.3	6.5	-2.32193	0.0185634	0.290766			Lamp5 3	L5 IT 2	4.1	16.7	-2.02615	0.0411548	0.292849
	Lamp5 3	L5 IT 3	2.4	14.7	-2.61471	0.00814267	0.210694			Lamp5 3	L5 IT 3	8.8	47.1	-2.42015	0.0202331	0.210424
	Lamp5 3	L5/6 NP	3.7	27	-2.86736	0.0111899	0.238248			Lamp5 3	L5/6 NP	4.4	22.4	-2.34792	0.0147171	0.18713
	Lamp5 3	L6 CT 1	4.9	27.5	-2.48858	0.0169247	0.279051			Lamp5 3	L6 CT 1	10.9	87.9	-3.01154	0.0214355	0.211494
	Lamp5 3	L6 CT 2	5.2	37.4	-2.84645	0.109167	0.589628			Lamp5 3	L6 CT 2	7.4	18.7	-1.33744	0.197445	0.627446
	Lamp5 3	L6 CT 3	3.6	27.3	-2.92283	0.0730041	0.492339			Lamp5 3	L6 CT 3	2.8	9.5	-1.7625	0.046939	0.322213
	Lamp5 3	L6 CT 4	1.4	4.6	-1.71621	0.156316	0.676609			Lamp5 3	L6 CT 4	4.2	9.3	-1.14684	0.305192	0.763534
	Lamp5 3	L6 IT 1	1.2	2.5	-1.05889	0.172174	0.711863			Lamp5 3	L6 IT 1	5	21.3	-2.09085	0.0325873	0.256952
	Lamp5 3	L6 IT 2	3.2	21.1	-2.7211	0.015844	0.27288			Lamp5 3	L6 IT 2	10.2	42.6	-2.06228	0.075241	0.402971
	Lamp5 3	Lamp5 1	4.5	3.2	0.491853	0.352159	0.900037			Lamp5 3	Lamp5 1	12.4	8.2	0.596644	0.30685	0.763534
	Lamp5 3	Lamp5 2	2.2	2	0.137504	0.484984	0.967202			Lamp5 3	Lamp5 2	2.1	2.3	-0.131245	0.656687	0.957226
	Lamp5 3	Lamp5 3	49.4	7	2.81908	0.010266	0.227166			Lamp5 3	Lamp5 3	65.2	7.1	3.19898	0.000383877	0.0532803
	Lamp5 3	Pvalb 1	1.7	5.9	-1.79518	0.0250071	0.319636			Lamp5 3	Pvalb 1	6.6	18.1	-1.45545	0.0800265	0.417617
	Lamp5 3	Pvalb 2	2.9	3.5	-0.271302	1	1			Lamp5 3	Pvalb 2	4.4	6.6	-0.584963	0.487929	0.899006
	Lamp5 3	Pvalb 3	1.6	5	-1.64386	0.11643	0.595137			Lamp5 3	Pvalb 3	1.8	5.3	-1.558	0.0934388	0.444895
	Lamp5 3	Pvalb 4	4.2	12.2	-1.53842	0.0551275	0.442329			Lamp5 3	Pvalb 4	4.8	9.7	-1.01495	0.429009	0.876843
	Lamp5 3	Pvalb 5	2.3	1.6	0.523562	0.244818	0.814888			Lamp5 3	Pvalb 5	2.6	1.5	0.793549	0.0260544	0.235622
	Lamp5 3	Pvalb 6	1.6	4.7	-1.55459	0.0208379	0.299712			Lamp5 3	Pvalb 6	4.2	12.6	-1.58496	0.0228224	0.218076
	Lamp5 3	Sncg 1	8.2	5.1	0.685127	0.233754	0.802351			Lamp5 3	Sncg 1	7.4	5.1	0.537028	0.137536	0.540955
	Lamp5 3	Sncg 2	2	2.4	-0.263034	0.434845	0.94921			Lamp5 3	Sncg 2	7.5	8	-0.0931094	0.485928	0.899006
	Lamp5 3	Sst 1	3.3	5.4	-0.710493	0.441523	0.94921			Lamp5 3	Sst 1	4.1	6.2	-0.596644	0.403397	0.855519
	Lamp5 3	Sst 2	1.2	3.1	-1.36923	0.0517327	0.427639			Lamp5 3	Sst 2	2.1	4.5	-1.09954	0.227253	0.671575
	Lamp5 3	Sst 3	1.5	1.8	-0.263034	0.916041	1			Lamp5 3	Sst 3	2.4	2.3	0.0614005	0.609024	0.935317
	Lamp5 3	Sst 4	2.8	8.5	-1.60204	0.0857081	0.533997			Lamp5 3	Sst 4	3	10.2	-1.76553	0.015874	0.189926
	Lamp5 3	Sst 5	3.6	4.3	-0.25634	0.765289	1			Lamp5 3	Sst 5	5.8	9.9	-0.771376	0.66845	0.957226
	Lamp5 3	Sst 6	2.6	8.9	-1.77529	0.0399506	0.383311			Lamp5 3	Sst 6	2.7	4.8	-0.830075	0.243731	0.687943
	Lamp5 3	Vip 1	2.9	4.4	-0.601451	0.483011	0.967202			Lamp5 3	Vip 1	3.7	3	0.302563	0.231198	0.679828
	Lamp5 3	Vip 2	15.5	7.7	1.00934	0.340068	0.881226			Lamp5 3	Vip 2	12.1	10.3	0.232363	0.355751	0.818515
	Lamp5 3	Astro 1	65.6	35.9	0.869712	0.0658947	0.46522			Lamp5 3	Astro 1	102.5	52.4	0.967985	0.087589	0.429253
	Lamp5 3	Astro 2	100	36.4	1.45799	0.0277345	0.32658			Lamp5 3	Astro 2	113.6	48.7	1.22197	0.0355123	0.26492
	Lamp5 3	Astro 3	8.2	9	-0.134301	0.973667	1			Lamp5 3	Astro 3	15.2	21.6	-0.50696	0.576309	0.924253
	Lamp5 3	Endo 1	40.6	34.1	0.251708	0.374685	0.915712			Lamp5 3	Endo 1	78.7	53.6	0.554131	0.171311	0.598481
	Lamp5 3	Endo 2	33.4	13.5	1.30689	0.0451399	0.404166			Lamp5 3	Endo 2	65.2	29.3	1.15397	0.0610629	0.365363
	Lamp5 3	Endo 3	19.2	11.8	0.702319	0.292878	0.854579			Lamp5 3	Endo 3	45.7	26.8	0.769961	0.0525973	0.333498
	Lamp5 3	Endo 4	5.3	3.1	0.773724	0.164772	0.696416			Lamp5 3	Endo 4	4.5	3.3	0.447459	0.353963	0.818515
	Lamp5 3	Endo 5	30	16.9	0.827939	0.061136	0.458475			Lamp5 3	Endo 5	40.4	28.5	0.503393	0.264022	0.709314
	Lamp5 3	Microglia 1	41.5	23.7	0.808224	0.101416	0.574684			Lamp5 3	Microglia 1	61.8	41.2	0.584963	0.216945	0.654709
	Lamp5 3	Microglia 2	4.8	6.2	-0.369234	0.643412	1			Lamp5 3	Microglia 2	8.5	15.4	-0.857396	0.717676	0.969154
	Lamp5 3	Oligo 1	10.7	16.3	-0.607261	0.669157	1			Lamp5 3	Oligo 1	32.3	51.5	-0.673038	0.742385	0.971489
	Lamp5 3	Oligo 2	3	9.6	-1.67807	0.0640637	0.464949			Lamp5 3	Oligo 2	11.8	36.4	-1.62515	0.114214	0.492515
	Lamp5 3	OPC 1	36.9	17	1.11809	0.0415581	0.383814			Lamp5 3	OPC 1	46.5	28.5	0.706269	0.0817512	0.417617
	Lamp5 3	OPC 2	4.7	9.4	-1	0.355614	0.900824			Lamp5 3	OPC 2	6.3	12.6	-1	0.247135	0.690804
	Lamp5 3	VLMC	48.8	15.7	1.63612	0.157657	0.676609			Lamp5 3	VLMC	122.6	36.1	1.76389	0.0326857	0.256952
	Pvalb 1	L2/3 IT 1	7.6	40.2	-2.40312	0.0554062	0.442724			Pvalb 1	L2/3 IT 1	8.2	20.4	-1.31487	0.19949	0.627446
	Pvalb 1	L2/3 IT 2	15.3	22.1	-0.530515	0.308496	0.858583			Pvalb 1	L2/3 IT 2	53.9	67.4	-0.322463	0.94763	1
	Pvalb 1	L2/3 IT 3	9.6	15.6	-0.70044	0.645016	1			Pvalb 1	L2/3 IT 3	75.2	99.2	-0.399607	0.554419	0.924253
	Pvalb 1	L2/3 IT 4	8.3	5.5	0.59368	0.643317	1			Pvalb 1	L2/3 IT 4	216.2	119.1	0.860193	0.0651686	0.374326
	Pvalb 1	L4/5 IT 1	8.6	8.6	0	0.621289	1			Pvalb 1	L4/5 IT 1	252.9	118.1	1.09856	0.0327842	0.256952
	Pvalb 1	L4/5 IT 2	61.3	42.8	0.518276	0.250232	0.814888			Pvalb 1	L4/5 IT 2	246.1	123.3	0.997072	0.0280651	0.240152
	Pvalb 1	L5 ET 1	53	52.6	0.0109296	0.622178	1			Pvalb 1	L5 ET 1	20.8	33.9	-0.704702	0.843657	0.98001
	Pvalb 1	L5 ET 2	31.8	15	1.08406	0.08132	0.514082			Pvalb 1	L5 ET 2	148.3	103.8	0.514712	0.122694	0.508842
	Pvalb 1	L5 IT 1	43.2	38.4	0.169925	0.393034	0.93175			Pvalb 1	L5 IT 1	15.2	25	-0.717857	0.21126	0.647115
	Pvalb 1	L5 IT 2	16.8	9.7	0.792405	0.138769	0.641234			Pvalb 1	L5 IT 2	55.9	51.3	0.123889	0.5324	0.916764
	Pvalb 1	L5 IT 3	37.8	19.2	0.97728	0.032735	0.35178			Pvalb 1	L5 IT 3	235.4	130.7	0.848855	0.0326857	0.256952
	Pvalb 1	L5/6 NP	42.8	29.6	0.532014	0.211906	0.760404			Pvalb 1	L5/6 NP	77.4	62	0.320065	0.188957	0.625385
	Pvalb 1	L6 CT 1	46.1	35.9	0.360783	0.973786	1			Pvalb 1	L6 CT 1	138	256.8	-0.895977	0.22431	0.663606
	Pvalb 1	L6 CT 2	9.7	22.1	-1.18799	0.249158	0.814888			Pvalb 1	L6 CT 2	8.5	50	-2.55639	0.100091	0.458576
	Pvalb 1	L6 CT 3	22.8	24.6	-0.109624	0.843701	1			Pvalb 1	L6 CT 3	10	25.8	-1.36737	0.130751	0.528125
	Pvalb 1	L6 CT 4	2.8	4.6	-0.716207	0.591836	1			Pvalb 1	L6 CT 4	3.5	25.9	-2.88753	0.0513306	0.333498
	Pvalb 1	L6 IT 1	3.9	2.3	0.76184	0.344368	0.88683			Pvalb 1	L6 IT 1	65.6	61.6	0.0907655	0.554307	0.924253
	Pvalb 1	L6 IT 2	20.8	18.4	0.176878	0.575769	1			Pvalb 1	L6 IT 2	54.3	111.5	-1.03802	0.0939478	0.444895
	Pvalb 1	Lamp5 1	2.8	4.3	-0.61891	0.365571	0.911905			Pvalb 1	Lamp5 1	21.1	21.5	-0.0270937	0.693342	0.965807
	Pvalb 1	Lamp5 2	1.9	1.5	0.341037	0.294995	0.858504			Pvalb 1	Lamp5 2	5	6.3	-0.333424	1	1
	Pvalb 1	Lamp5 3	1.2	5.4	-2.16993	0.0380335	0.37761			Pvalb 1	Lamp5 3	5.1	14.5	-1.50748	0.320503	0.782038
	Pvalb 1	Pvalb 1	39.3	6.7	2.5523	0.00467827	0.195674			Pvalb 1	Pvalb 1	176.8	45.4	1.96135	0.000715267	0.0776331
	Pvalb 1	Pvalb 2	4.6	2.9	0.665581	0.160881	0.688325			Pvalb 1	Pvalb 2	29.3	17.9	0.710941	0.0815787	0.417617
	Pvalb 1	Pvalb 3	3.9	5.1	-0.387023	1	1			Pvalb 1	Pvalb 3	4.1	13	-1.66482	0.0517966	0.333498
	Pvalb 1	Pvalb 4	8.8	11.1	-0.334984	0.817669	1			Pvalb 1	Pvalb 4	22	28.3	-0.363299	0.81777	0.98001
	Pvalb 1	Pvalb 5	1.2	1.2	0	0.720438	1			Pvalb 1	Pvalb 5	1.7	2.3	-0.436099	0.91671	1
	Pvalb 1	Pvalb 6	8.4	4.3	0.966053	0.11329	0.594827			Pvalb 1	Pvalb 6	43.5	34.2	0.347019	0.167665	0.590744
	Pvalb 1	Sncg 1	2.7	6.2	-1.19931	0.053529	0.432067			Pvalb 1	Sncg 1	9.6	14.3	-0.574909	0.374143	0.823547
	Pvalb 1	Sncg 2	1.6	2.3	-0.523562	0.510833	0.9847			Pvalb 1	Sncg 2	5.6	18	-1.6845	0.166703	0.590744
	Pvalb 1	Sst 1	4.5	4.4	0.0324215	0.739235	1			Pvalb 1	Sst 1	14.8	15.5	-0.066671	0.767426	0.97166
	Pvalb 1	Sst 2	3.4	4	-0.234465	0.763025	1			Pvalb 1	Sst 2	8.5	9.8	-0.205319	0.973771	1
	Pvalb 1	Sst 3	2.1	1.8	0.222392	0.537384	0.993224			Pvalb 1	Sst 3	5.6	7.7	-0.459432	0.666933	0.957226
	Pvalb 1	Sst 4	9.6	9.5	0.0151069	0.374143	0.915712			Pvalb 1	Sst 4	21.7	21.1	0.040452	0.449776	0.882442
	Pvalb 1	Sst 5	8.5	6.6	0.364997	0.306298	0.858583			Pvalb 1	Sst 5	40.4	25.8	0.646984	0.107562	0.471391
	Pvalb 1	Sst 6	8.8	6.8	0.371969	0.691263	1			Pvalb 1	Sst 6	12.2	12.6	-0.0465426	0.667739	0.957226
	Pvalb 1	Vip 1	3.4	3.4	0	0.815229	1			Pvalb 1	Vip 1	10.1	8	0.336283	0.643886	0.95404
	Pvalb 1	Vip 2	4.1	6.2	-0.596644	0.894321	1			Pvalb 1	Vip 2	25	26.1	-0.0621217	0.869494	0.986287
	Pvalb 1	Astro 1	28.5	33.3	-0.22456	0.973801	1			Pvalb 1	Astro 1	128.6	139.8	-0.120474	0.973801	1
	Pvalb 1	Astro 2	16.9	33.5	-0.987138	0.340615	0.881226			Pvalb 1	Astro 2	61.6	128	-1.05514	0.167545	0.590744
	Pvalb 1	Astro 3	14.1	11.6	0.28157	0.449263	0.94921			Pvalb 1	Astro 3	73.2	53.8	0.444237	0.212036	0.647115
	Pvalb 1	Endo 1	34.7	35.3	-0.0247325	0.693177	1			Pvalb 1	Endo 1	154.9	156	-0.0102089	0.747658	0.971489
	Pvalb 1	Endo 2	11.3	11.5	-0.0253111	0.71737	1			Pvalb 1	Endo 2	73.5	73.7	-0.00392037	0.699353	0.965807
	Pvalb 1	Endo 3	11.6	14.9	-0.361188	0.817922	1			Pvalb 1	Endo 3	76	78.1	-0.0393231	0.767554	0.97166
	Pvalb 1	Endo 4	3.1	2.7	0.199309	0.94647	1			Pvalb 1	Endo 4	6.7	7.1	-0.0836579	0.817618	0.98001
	Pvalb 1	Endo 5	16.2	15.7	0.0452293	0.469724	0.959829			Pvalb 1	Endo 5	86.4	81.9	0.0771679	0.576525	0.924253
	Pvalb 1	Microglia 1	19	22	-0.211504	0.947585	1			Pvalb 1	Microglia 1	101.1	111.7	-0.143846	0.948729	1
	Pvalb 1	Microglia 2	11.2	8.3	0.432315	0.618584	1			Pvalb 1	Microglia 2	48.3	39.6	0.286523	0.211906	0.647115
	Pvalb 1	Oligo 1	15.7	17.4	-0.148323	0.921249	1			Pvalb 1	Oligo 1	93.4	155.2	-0.732634	0.270317	0.718718
	Pvalb 1	Oligo 2	11.7	10.1	0.212153	0.340068	0.881226			Pvalb 1	Oligo 2	84	88	-0.0671142	0.973793	1
	Pvalb 1	OPC 1	11	17.3	-0.653269	0.410827	0.932961			Pvalb 1	OPC 1	56.4	78.5	-0.476997	0.599051	0.935022
	Pvalb 1	OPC 2	9.3	7.9	0.235378	0.489414	0.967202			Pvalb 1	OPC 2	38.5	28.9	0.413789	0.37509	0.823547
	Pvalb 1	VLMC	2.2	14.6	-2.73039	0.0193048	0.290766			Pvalb 1	VLMC	10.8	90.6	-3.06848	0.0150581	0.18713
	Pvalb 2	L2/3 IT 1	25.7	19.2	0.420662	0.843307	1			Pvalb 2	L2/3 IT 1	10.2	9.1	0.164631	0.465016	0.898101
	Pvalb 2	L2/3 IT 2	20.9	10.3	1.02086	0.166583	0.696416			Pvalb 2	L2/3 IT 2	35.2	25.9	0.442623	0.3245	0.782038
	Pvalb 2	L2/3 IT 3	13.6	7.8	0.802061	0.289579	0.854579			Pvalb 2	L2/3 IT 3	49	41.9	0.225832	0.477855	0.898735
	Pvalb 2	L2/3 IT 4	6.4	2.5	1.35614	0.0840058	0.527034			Pvalb 2	L2/3 IT 4	67.8	51.7	0.391121	0.22431	0.663606
	Pvalb 2	L4/5 IT 1	4.3	3.6	0.25634	0.505951	0.9847			Pvalb 2	L4/5 IT 1	89.4	46.4	0.94615	0.0567331	0.344384
	Pvalb 2	L4/5 IT 2	35.2	20.2	0.80122	0.250098	0.814888			Pvalb 2	L4/5 IT 2	78.6	49.7	0.661283	0.0525973	0.333498
	Pvalb 2	L5 ET 1	26.1	24.4	0.0971687	0.5324	0.985114			Pvalb 2	L5 ET 1	9.8	13.6	-0.472753	0.947526	1
	Pvalb 2	L5 ET 2	11.2	8.7	0.364411	0.448232	0.94921			Pvalb 2	L5 ET 2	52.8	39	0.437064	0.087589	0.429253
	Pvalb 2	L5 IT 1	15.8	17.6	-0.155651	0.742455	1			Pvalb 2	L5 IT 1	7.2	8.7	-0.273018	0.620793	0.935317
	Pvalb 2	L5 IT 2	5.2	3.8	0.452512	0.443786	0.94921			Pvalb 2	L5 IT 2	23.8	17.3	0.46019	0.356981	0.818515
	Pvalb 2	L5 IT 3	12.9	8.3	0.636188	0.263887	0.832494			Pvalb 2	L5 IT 3	71.3	56.6	0.3331	0.107562	0.471391
	Pvalb 2	L5/6 NP	13.7	12.8	0.0980321	0.668804	1			Pvalb 2	L5/6 NP	31.9	23.7	0.428669	0.107562	0.471391
	Pvalb 2	L6 CT 1	9.9	20	-1.0145	0.487804	0.967202			Pvalb 2	L6 CT 1	66.1	100.9	-0.610204	0.308633	0.763534
	Pvalb 2	L6 CT 2	5.1	16	-1.6495	0.260626	0.832494			Pvalb 2	L6 CT 2	5	17.5	-1.80735	0.166342	0.590744
	Pvalb 2	L6 CT 3	7.2	13.2	-0.874469	0.717447	1			Pvalb 2	L6 CT 3	5.6	11.4	-1.02554	0.147184	0.563766
	Pvalb 2	L6 CT 4	1.7	2.5	-0.556393	0.465973	0.959829			Pvalb 2	L6 CT 4	4	9.9	-1.30743	0.466172	0.898101
	Pvalb 2	L6 IT 1	1.3	1.2	0.115477	0.450641	0.949216			Pvalb 2	L6 IT 1	29.4	21.6	0.444785	0.15754	0.574617
	Pvalb 2	L6 IT 2	8.4	11.2	-0.415037	0.895131	1			Pvalb 2	L6 IT 2	30	47.7	-0.669027	0.477855	0.898735
	Pvalb 2	Lamp5 1	2	2.5	-0.321928	0.9182	1			Pvalb 2	Lamp5 1	9.8	8.8	0.155278	0.338696	0.799447
	Pvalb 2	Lamp5 2	1.6	1.9	-0.247928	0.857197	1			Pvalb 2	Lamp5 2	3	2.6	0.206451	0.612573	0.935317
	Pvalb 2	Lamp5 3	1.9	3.6	-0.921997	0.564855	1			Pvalb 2	Lamp5 3	4.2	6.7	-0.673772	0.306436	0.763534
	Pvalb 2	Pvalb 1	4.8	3.6	0.415037	0.388983	0.93175			Pvalb 2	Pvalb 1	28.6	18.6	0.620713	0.0812338	0.417617
	Pvalb 2	Pvalb 2	12.7	1.8	2.81876	0.00249598	0.195674			Pvalb 2	Pvalb 2	53.5	7.8	2.77799	0.000303147	0.0532803
	Pvalb 2	Pvalb 3	1.8	3.7	-1.03953	0.157322	0.676609			Pvalb 2	Pvalb 3	3.2	4.7	-0.554589	0.68991	0.965807
	Pvalb 2	Pvalb 4	6.3	7.2	-0.192645	0.921338	1			Pvalb 2	Pvalb 4	9.9	9.6	0.0443941	0.792181	0.979952
	Pvalb 2	Pvalb 5	1.1	1.4	-0.347923	0.521792	0.985114			Pvalb 2	Pvalb 5	1.5	1.7	-0.180572	0.913731	1
	Pvalb 2	Pvalb 6	2.7	3.4	-0.332575	0.840693	1			Pvalb 2	Pvalb 6	18.1	12.7	0.511161	0.177524	0.60589
	Pvalb 2	Sncg 1	2.2	4.1	-0.89812	0.712085	1			Pvalb 2	Sncg 1	5	5.7	-0.189034	0.642935	0.95404
	Pvalb 2	Sncg 2	1.5	2.3	-0.616671	0.675617	1			Pvalb 2	Sncg 2	3.7	9.3	-1.32971	0.259667	0.709314
	Pvalb 2	Sst 1	2.4	3.4	-0.5025	0.973236	1			Pvalb 2	Sst 1	7.5	5.9	0.346176	0.209703	0.647115
	Pvalb 2	Sst 2	2.8	2.3	0.283793	0.838186	1			Pvalb 2	Sst 2	4.7	4.7	0	0.790665	0.979952
	Pvalb 2	Sst 3	1.3	1.6	-0.29956	0.426185	0.945035			Pvalb 2	Sst 3	2.4	3	-0.321928	0.610434	0.935317
	Pvalb 2	Sst 4	3.7	3.7	0	0.94686	1			Pvalb 2	Sst 4	10.3	9.4	0.131912	0.48892	0.899006
	Pvalb 2	Sst 5	3.7	2.9	0.351472	0.38007	0.924305			Pvalb 2	Sst 5	16.6	10.5	0.660794	0.081665	0.417617
	Pvalb 2	Sst 6	3.5	3.7	-0.0801703	0.616749	1			Pvalb 2	Sst 6	6.6	7.4	-0.165059	0.817414	0.98001
	Pvalb 2	Vip 1	2.2	2.5	-0.184425	0.602543	1			Pvalb 2	Vip 1	4.8	3.4	0.4975	0.232949	0.679828
	Pvalb 2	Vip 2	4.7	2.8	0.747234	0.229028	0.798529			Pvalb 2	Vip 2	11.1	9.5	0.22456	0.530182	0.916764
	Pvalb 2	Astro 1	13.3	14.9	-0.163886	0.973771	1			Pvalb 2	Astro 1	54.4	57.5	-0.0799553	1	1
	Pvalb 2	Astro 2	9.2	12.7	-0.465123	1	1			Pvalb 2	Astro 2	24.2	52.2	-1.10904	0.0448972	0.312892
	Pvalb 2	Astro 3	8.1	5.7	0.50696	0.210612	0.760404			Pvalb 2	Astro 3	29.9	23.5	0.347485	0.199999	0.627446
	Pvalb 2	Endo 1	17.4	14.9	0.223775	0.429795	0.945035			Pvalb 2	Endo 1	56.5	61.4	-0.119988	0.94763	1
	Pvalb 2	Endo 2	4.5	6.4	-0.508147	0.947226	1			Pvalb 2	Endo 2	26	23.7	0.133625	0.554419	0.924253
	Pvalb 2	Endo 3	5.3	7.2	-0.442005	0.817567	1			Pvalb 2	Endo 3	26.6	32.2	-0.275634	0.973764	1
	Pvalb 2	Endo 4	1.8	2.5	-0.473931	0.78027	1			Pvalb 2	Endo 4	3.5	3.4	0.0418202	0.665395	0.957226
	Pvalb 2	Endo 5	8.8	8.2	0.10188	0.261445	0.832494			Pvalb 2	Endo 5	32.5	33.9	-0.0608456	0.921382	1
	Pvalb 2	Microglia 1	8.7	9.8	-0.171766	0.868719	1			Pvalb 2	Microglia 1	40.4	45.1	-0.158772	0.921493	1
	Pvalb 2	Microglia 2	4.9	3.9	0.329308	0.442724	0.94921			Pvalb 2	Microglia 2	18.6	16.3	0.190431	0.37482	0.823547
	Pvalb 2	Oligo 1	4.8	8.7	-0.857981	0.448103	0.94921			Pvalb 2	Oligo 1	38.2	64.4	-0.753488	0.188832	0.625385
	Pvalb 2	Oligo 2	3.7	4.9	-0.405256	0.947059	1			Pvalb 2	Oligo 2	36.9	37.1	-0.00779837	0.843744	0.98001
	Pvalb 2	OPC 1	6.7	8.6	-0.360176	0.667382	1			Pvalb 2	OPC 1	23.3	29.2	-0.325638	0.792526	0.979952
	Pvalb 2	OPC 2	5.3	5.1	0.0554951	0.572259	1			Pvalb 2	OPC 2	15	11.4	0.395929	0.263616	0.709314
	Pvalb 2	VLMC	2	6.8	-1.76553	0.214198	0.76714			Pvalb 2	VLMC	5.8	38.1	-2.71567	0.0135598	0.179912
	Pvalb 3	L2/3 IT 1	1.6	30.1	-4.23362	0.00917534	0.217073			Pvalb 3	L2/3 IT 1	1.6	5.1	-1.67243	0.144416	0.558658
	Pvalb 3	L2/3 IT 2	2.5	21.1	-3.07724	0.016893	0.279051			Pvalb 3	L2/3 IT 2	3.8	15.4	-2.01886	0.0653601	0.374326
	Pvalb 3	L2/3 IT 3	1.4	11	-2.974	0.0142041	0.261279			Pvalb 3	L2/3 IT 3	2.5	29.5	-3.56071	0.0349415	0.26492
	Pvalb 3	L2/3 IT 4	1.1	5	-2.18442	0.0105597	0.228427			Pvalb 3	L2/3 IT 4	4.3	29.1	-2.75861	0.0349415	0.26492
	Pvalb 3	L4/5 IT 1	1	4.4	-2.1375	0.00493503	0.195674			Pvalb 3	L4/5 IT 1	1.9	22.2	-3.54649	0.0226287	0.218076
	Pvalb 3	L4/5 IT 2	2.6	34.9	-3.74664	0.00753356	0.210694			Pvalb 3	L4/5 IT 2	2.6	27.7	-3.4133	0.0248708	0.23031
	Pvalb 3	L5 ET 1	52.3	53.3	-0.0273246	0.767298	1			Pvalb 3	L5 ET 1	8.2	10.4	-0.342888	0.92136	1
	Pvalb 3	L5 ET 2	9.9	11	-0.152003	1	1			Pvalb 3	L5 ET 2	24.1	28.3	-0.231769	0.717447	0.969154
	Pvalb 3	L5 IT 1	22	31.4	-0.513261	0.84357	1			Pvalb 3	L5 IT 1	9.3	6.7	0.47307	0.234958	0.679828
	Pvalb 3	L5 IT 2	6.4	4.6	0.476438	0.741182	1			Pvalb 3	L5 IT 2	20.3	14.3	0.505465	0.622178	0.935317
	Pvalb 3	L5 IT 3	4.4	13.5	-1.61738	0.0703144	0.482606			Pvalb 3	L5 IT 3	12.5	34.7	-1.47301	0.0937621	0.444895
	Pvalb 3	L5/6 NP	29.8	25.6	0.219169	0.742244	1			Pvalb 3	L5/6 NP	23.8	19.3	0.302361	0.277511	0.730324
	Pvalb 3	L6 CT 1	50.3	26.2	0.940992	0.122694	0.60541			Pvalb 3	L6 CT 1	156.5	75.9	1.04399	0.0277786	0.239979
	Pvalb 3	L6 CT 2	95.4	34.3	1.47578	0.107562	0.585208			Pvalb 3	L6 CT 2	68.6	16.9	2.02119	0.0760702	0.402971
	Pvalb 3	L6 CT 3	54.5	26.8	1.02402	0.0936693	0.555875			Pvalb 3	L6 CT 3	25.2	9	1.48543	0.0652838	0.374326
	Pvalb 3	L6 CT 4	9.9	4.5	1.1375	0.254964	0.825657			Pvalb 3	L6 CT 4	19.7	9.1	1.11426	0.130642	0.528125
	Pvalb 3	L6 IT 1	2.1	2.3	-0.131245	0.734516	1			Pvalb 3	L6 IT 1	19.9	18.6	0.0974658	0.717447	0.969154
	Pvalb 3	L6 IT 2	32.8	18.8	0.802963	0.0384882	0.37761			Pvalb 3	L6 IT 2	57.8	34.8	0.731982	0.0566631	0.344384
	Pvalb 3	Lamp5 1	1.8	3.3	-0.874469	0.783079	1			Pvalb 3	Lamp5 1	6	6.3	-0.0703893	0.355614	0.818515
	Pvalb 3	Lamp5 2	1.5	2	-0.415037	0.886974	1			Pvalb 3	Lamp5 2	2.2	2	0.137504	0.439368	0.88069
	Pvalb 3	Lamp5 3	1.5	4.4	-1.55254	0.1087	0.589628			Pvalb 3	Lamp5 3	1.5	5	-1.73697	0.0960456	0.453241
	Pvalb 3	Pvalb 1	4	4.1	-0.0356239	0.894533	1			Pvalb 3	Pvalb 1	3.9	10.8	-1.46949	0.0751581	0.402971
	Pvalb 3	Pvalb 2	1.9	2.8	-0.559427	0.972691	1			Pvalb 3	Pvalb 2	3.1	5.4	-0.800691	0.407618	0.856831
	Pvalb 3	Pvalb 3	31.3	5.8	2.43204	0.00772292	0.210694			Pvalb 3	Pvalb 3	39.2	4.6	3.09115	0.00421936	0.130854
	Pvalb 3	Pvalb 4	16.4	12.1	0.438689	0.340479	0.881226			Pvalb 3	Pvalb 4	9.6	7.9	0.281182	0.249024	0.690804
	Pvalb 3	Pvalb 5	1.4	1.6	-0.192645	0.811552	1			Pvalb 3	Pvalb 5	1.6	1.2	0.415037	0.220942	0.663606
	Pvalb 3	Pvalb 6	4.2	2.9	0.534336	0.299587	0.858583			Pvalb 3	Pvalb 6	11.7	10.1	0.212153	0.307537	0.763534
	Pvalb 3	Sncg 1	3.9	3	0.378512	0.709954	1			Pvalb 3	Sncg 1	4.1	5.1	-0.314873	0.893678	0.991941
	Pvalb 3	Sncg 2	3.2	2.9	0.142019	0.612467	1			Pvalb 3	Sncg 2	4.1	8.9	-1.11818	0.920524	1
	Pvalb 3	Sst 1	3.1	4.7	-0.600393	0.816227	1			Pvalb 3	Sst 1	2.8	3.9	-0.478047	0.666212	0.957226
	Pvalb 3	Sst 2	4.9	4.3	0.188445	0.354514	0.900824			Pvalb 3	Sst 2	6.1	2.6	1.2303	0.112878	0.492295
	Pvalb 3	Sst 3	3.5	1.9	0.881356	0.078004	0.502197			Pvalb 3	Sst 3	5	3.2	0.643856	0.261445	0.709314
	Pvalb 3	Sst 4	14.8	7	1.08017	0.113495	0.594827			Pvalb 3	Sst 4	9.1	6.5	0.485427	0.198341	0.627446
	Pvalb 3	Sst 5	2.9	4.7	-0.696608	0.4615	0.959829			Pvalb 3	Sst 5	3.1	7.5	-1.27462	0.319807	0.782038
	Pvalb 3	Sst 6	12.9	9	0.519374	0.428483	0.945035			Pvalb 3	Sst 6	8	5.1	0.649503	0.428088	0.876843
	Pvalb 3	Vip 1	1.8	3.1	-0.784271	0.754775	1			Pvalb 3	Vip 1	1.9	2.5	-0.395929	0.477951	0.898735
	Pvalb 3	Vip 2	3.6	6.5	-0.852443	0.337453	0.881226			Pvalb 3	Vip 2	4.4	6.7	-0.606658	0.619794	0.935317
	Pvalb 3	Astro 1	19.1	25.8	-0.433798	0.598741	1			Pvalb 3	Astro 1	28.4	39.4	-0.472305	0.308359	0.763534
	Pvalb 3	Astro 2	22.8	31.3	-0.457129	0.767298	1			Pvalb 3	Astro 2	37.7	31.9	0.241008	0.669157	0.957226
	Pvalb 3	Astro 3	7.7	8.1	-0.0730635	0.869274	1			Pvalb 3	Astro 3	12.8	16.8	-0.392317	0.921449	1
	Pvalb 3	Endo 1	25.1	29	-0.208366	0.947585	1			Pvalb 3	Endo 1	32.9	38.9	-0.241683	0.742385	0.971489
	Pvalb 3	Endo 2	5.9	9.6	-0.702319	0.973674	1			Pvalb 3	Endo 2	10.6	17.5	-0.723291	0.356845	0.818515
	Pvalb 3	Endo 3	7.2	11.7	-0.70044	0.598222	1			Pvalb 3	Endo 3	7.9	19.6	-1.31093	0.236687	0.679828
	Pvalb 3	Endo 4	2.1	2.9	-0.465664	1	1			Pvalb 3	Endo 4	1.6	2.4	-0.584963	0.813183	0.98001
	Pvalb 3	Endo 5	10.3	15	-0.542318	0.742174	1			Pvalb 3	Endo 5	19.8	18.3	0.113657	0.669069	0.957226
	Pvalb 3	Microglia 1	14.2	19.1	-0.427682	0.86931	1			Pvalb 3	Microglia 1	23.6	32	-0.439285	0.693342	0.965807
	Pvalb 3	Microglia 2	5.4	6.2	-0.199309	0.947166	1			Pvalb 3	Microglia 2	7.4	9.4	-0.345135	0.947377	1
	Pvalb 3	Oligo 1	26.1	14.5	0.847997	0.0873204	0.534396			Pvalb 3	Oligo 1	57.8	51.6	0.163698	0.576525	0.924253
	Pvalb 3	Oligo 2	15.5	10.4	0.575685	0.148103	0.663473			Pvalb 3	Oligo 2	39	26.9	0.535868	0.22418	0.663606
	Pvalb 3	OPC 1	12.4	16.5	-0.412126	0.92136	1			Pvalb 3	OPC 1	20.4	24.7	-0.275942	0.973779	1
	Pvalb 3	OPC 2	7.3	8.9	-0.285909	1	1			Pvalb 3	OPC 2	7.5	7.1	0.0790716	0.843307	0.98001
	Pvalb 3	VLMC	3.7	10.1	-1.44876	0.0515968	0.427639			Pvalb 3	VLMC	4.1	26	-2.66482	0.0654364	0.374326
	Pvalb 4	L2/3 IT 1	42.9	87.1	-1.0217	0.200126	0.739735			Pvalb 4	L2/3 IT 1	24.7	13.2	0.903973	0.0999947	0.458576
	Pvalb 4	L2/3 IT 2	30.1	53.4	-0.827076	0.532632	0.985114			Pvalb 4	L2/3 IT 2	40.3	43.1	-0.096908	0.86953	0.986287
	Pvalb 4	L2/3 IT 3	14.5	31.2	-1.10549	0.223524	0.783638			Pvalb 4	L2/3 IT 3	38.5	62.1	-0.689735	0.693424	0.965807
	Pvalb 4	L2/3 IT 4	8.6	11.2	-0.38109	1	1			Pvalb 4	L2/3 IT 4	34.1	77.3	-1.1807	0.148218	0.563766
	Pvalb 4	L4/5 IT 1	7	11.6	-0.728698	0.389528	0.93175			Pvalb 4	L4/5 IT 1	21.1	68.7	-1.70307	0.0658183	0.374326
	Pvalb 4	L4/5 IT 2	69.6	97.3	-0.483352	0.717905	1			Pvalb 4	L4/5 IT 2	61.5	74	-0.266939	0.699353	0.965807
	Pvalb 4	L5 ET 1	278.2	131.8	1.07777	0.0651686	0.464949			Pvalb 4	L5 ET 1	97.8	22.9	2.09449	0.0179516	0.205063
	Pvalb 4	L5 ET 2	44	30.7	0.519265	0.12206	0.60541			Pvalb 4	L5 ET 2	85.2	67.7	0.331698	0.308359	0.763534
	Pvalb 4	L5 IT 1	99.7	84.4	0.240351	0.490397	0.967202			Pvalb 4	L5 IT 1	34.1	14.9	1.19446	0.0416735	0.293858
	Pvalb 4	L5 IT 2	10.8	14.6	-0.434937	0.742315	1			Pvalb 4	L5 IT 2	31.2	32.6	-0.0633259	0.669333	0.957226
	Pvalb 4	L5 IT 3	31.6	32.4	-0.0360693	0.742455	1			Pvalb 4	L5 IT 3	73.4	77.8	-0.0839901	0.947615	1
	Pvalb 4	L5/6 NP	99.5	59.5	0.741807	0.157892	0.676609			Pvalb 4	L5/6 NP	64.5	40.7	0.66427	0.100572	0.458576
	Pvalb 4	L6 CT 1	48.3	71.7	-0.56995	0.895485	1			Pvalb 4	L6 CT 1	131.4	178.1	-0.438722	0.717905	0.969154
	Pvalb 4	L6 CT 2	73.3	75.1	-0.0349997	0.669245	1			Pvalb 4	L6 CT 2	52.7	37.7	0.483238	0.469599	0.898101
	Pvalb 4	L6 CT 3	73.9	68.9	0.10107	0.532632	0.985114			Pvalb 4	L6 CT 3	18.7	16.5	0.180572	0.374414	0.823547
	Pvalb 4	L6 CT 4	6.8	12.1	-0.8314	0.894351	1			Pvalb 4	L6 CT 4	16.2	14.4	0.169925	0.644829	0.95404
	Pvalb 4	L6 IT 1	3.3	4.5	-0.447459	0.71425	1			Pvalb 4	L6 IT 1	33.4	44.6	-0.417196	0.693012	0.965807
	Pvalb 4	L6 IT 2	59.1	50.3	0.2326	0.200126	0.739735			Pvalb 4	L6 IT 2	89.8	74.1	0.277242	0.216945	0.654709
	Pvalb 4	Lamp5 1	4.1	5.9	-0.525091	0.620094	1			Pvalb 4	Lamp5 1	10.6	15.5	-0.548204	0.447973	0.882442
	Pvalb 4	Lamp5 2	3.8	2.9	0.389947	0.589749	1			Pvalb 4	Lamp5 2	4.8	4.4	0.125531	0.371552	0.823547
	Pvalb 4	Lamp5 3	3.6	13.5	-1.90689	0.0464966	0.412219			Pvalb 4	Lamp5 3	4.4	11.6	-1.39855	0.121954	0.508842
	Pvalb 4	Pvalb 1	9.9	11.4	-0.203533	0.766656	1			Pvalb 4	Pvalb 1	22.1	27.5	-0.315385	1	1
	Pvalb 4	Pvalb 2	6.1	6.3	-0.0465426	0.740105	1			Pvalb 4	Pvalb 2	10.6	10.8	-0.026967	0.717216	0.969154
	Pvalb 4	Pvalb 3	16.9	10.9	0.632695	0.340205	0.881226			Pvalb 4	Pvalb 3	9.6	7.9	0.281182	0.40963	0.856831
	Pvalb 4	Pvalb 4	102.2	30.6	1.73979	0.0180166	0.28657			Pvalb 4	Pvalb 4	119.2	20.6	2.53267	3.40217e-05	0.0364146
	Pvalb 4	Pvalb 5	2.4	1.5	0.678072	0.619835	1			Pvalb 4	Pvalb 5	3.8	2	0.925999	0.198186	0.627446
	Pvalb 4	Pvalb 6	9.9	8.5	0.219966	0.597283	1			Pvalb 4	Pvalb 6	20	22	-0.137504	0.843263	0.98001
	Pvalb 4	Sncg 1	7.7	10.4	-0.433653	0.921249	1			Pvalb 4	Sncg 1	15.7	9.9	0.665264	0.166944	0.590744
	Pvalb 4	Sncg 2	5.7	3.6	0.662965	0.333404	0.881226			Pvalb 4	Sncg 2	13.2	12.3	0.10188	0.263752	0.709314
	Pvalb 4	Sst 1	13	10.8	0.26748	0.430187	0.945035			Pvalb 4	Sst 1	22.4	11.2	1	0.263481	0.709314
	Pvalb 4	Sst 2	8.6	7.7	0.159478	0.469095	0.959829			Pvalb 4	Sst 2	8	8	0	0.467067	0.898101
	Pvalb 4	Sst 3	4.2	3.4	0.304855	0.245643	0.814888			Pvalb 4	Sst 3	7.5	6.2	0.274622	0.488301	0.899006
	Pvalb 4	Sst 4	30.8	23.3	0.4026	0.450032	0.94921			Pvalb 4	Sst 4	21.5	16.1	0.417276	0.19949	0.627446
	Pvalb 4	Sst 5	9.2	9.4	-0.0310269	0.869089	1			Pvalb 4	Sst 5	14	15.9	-0.1836	0.947467	1
	Pvalb 4	Sst 6	27.7	21.3	0.379033	0.249964	0.814888			Pvalb 4	Sst 6	13.6	9.9	0.458106	0.410561	0.856831
	Pvalb 4	Vip 1	3.9	5.3	-0.442518	0.571703	1			Pvalb 4	Vip 1	5.4	5.8	-0.103093	1	1
	Pvalb 4	Vip 2	11.2	16.1	-0.523562	0.895397	1			Pvalb 4	Vip 2	15.5	18.4	-0.247438	0.973771	1
	Pvalb 4	Astro 1	60	71.3	-0.24894	0.895456	1			Pvalb 4	Astro 1	93.9	83.6	0.167622	0.532632	0.916764
	Pvalb 4	Astro 2	52	87.4	-0.749122	0.490397	0.967202			Pvalb 4	Astro 2	89.5	82.9	0.110516	0.897663	0.991941
	Pvalb 4	Astro 3	25.7	25.4	0.0169399	0.490397	0.967202			Pvalb 4	Astro 3	38.8	34	0.190522	0.130859	0.528125
	Pvalb 4	Endo 1	66.4	77.2	-0.217418	0.973801	1			Pvalb 4	Endo 1	94.4	96.9	-0.0377098	0.717905	0.969154
	Pvalb 4	Endo 2	18.9	26.3	-0.476677	0.767362	1			Pvalb 4	Endo 2	32.7	45.1	-0.463837	0.76749	0.97166
	Pvalb 4	Endo 3	19.3	27.6	-0.516067	0.717753	1			Pvalb 4	Endo 3	37.6	43	-0.193604	0.921471	1
	Pvalb 4	Endo 4	5.7	6	-0.0740006	0.894923	1			Pvalb 4	Endo 4	7	5.5	0.347923	0.79131	0.979952
	Pvalb 4	Endo 5	35.1	35.1	0	0.895485	1			Pvalb 4	Endo 5	51.9	47	0.143074	0.554419	0.924253
	Pvalb 4	Microglia 1	50.8	48	0.0817941	0.5324	0.985114			Pvalb 4	Microglia 1	83.4	73.8	0.176427	0.511167	0.912554
	Pvalb 4	Microglia 2	15.6	16.7	-0.0983021	0.921471	1			Pvalb 4	Microglia 2	25.1	24	0.064653	0.921404	1
	Pvalb 4	Oligo 1	34.1	35.9	-0.0742121	0.792698	1			Pvalb 4	Oligo 1	87.2	103.8	-0.251406	0.717905	0.969154
	Pvalb 4	Oligo 2	26.4	25.5	0.0500407	0.576309	1			Pvalb 4	Oligo 2	61.8	62	-0.00466138	0.717905	0.969154
	Pvalb 4	OPC 1	36.3	39.9	-0.136419	0.846999	1			Pvalb 4	OPC 1	59.1	51	0.212661	0.250232	0.690804
	Pvalb 4	OPC 2	25.8	21.6	0.25634	0.250365	0.814888			Pvalb 4	OPC 2	21.3	19.8	0.105353	0.532516	0.916764
	Pvalb 4	VLMC	4.9	30.5	-2.63796	0.0344765	0.361526			Pvalb 4	VLMC	13.5	54.2	-2.00533	0.0758214	0.402971
	Pvalb 5	L2/3 IT 1	8.7	5.1	0.770518	0.506934	0.9847			Pvalb 5	L2/3 IT 1	3.1	1.9	0.706269	0.32082	0.782038
	Pvalb 5	L2/3 IT 2	4.3	2.5	0.782409	0.352159	0.900037			Pvalb 5	L2/3 IT 2	6.3	3	1.07039	0.206304	0.644163
	Pvalb 5	L2/3 IT 3	2.8	2.3	0.283793	0.665213	1			Pvalb 5	L2/3 IT 3	7.9	4.8	0.718818	0.766073	0.97166
	Pvalb 5	L2/3 IT 4	1	1	0	0.942948	1			Pvalb 5	L2/3 IT 4	3.7	6.1	-0.721284	0.331139	0.790811
	Pvalb 5	L4/5 IT 1	1.1	1	0.137504	0.808703	1			Pvalb 5	L4/5 IT 1	1.8	6.3	-1.80735	0.0318567	0.256952
	Pvalb 5	L4/5 IT 2	2.6	4.2	-0.691878	0.946983	1			Pvalb 5	L4/5 IT 2	1.5	6	-2	0.013442	0.179912
	Pvalb 5	L5 ET 1	8.2	7	0.228269	1	1			Pvalb 5	L5 ET 1	4.8	3.2	0.584963	0.453438	0.888475
	Pvalb 5	L5 ET 2	1.3	2.2	-0.758992	0.547317	0.99327			Pvalb 5	L5 ET 2	2.4	4.9	-1.02975	0.633615	0.951831
	Pvalb 5	L5 IT 1	3.2	4.2	-0.392317	0.893492	1			Pvalb 5	L5 IT 1	2.3	1.9	0.275634	0.541488	0.924253
	Pvalb 5	L5 IT 2	1	1.3	-0.378512	0.864748	1			Pvalb 5	L5 IT 2	2.7	2.9	-0.103093	0.678501	0.965807
	Pvalb 5	L5 IT 3	1.3	2	-0.621488	0.813782	1			Pvalb 5	L5 IT 3	1.8	5.2	-1.53051	0.105542	0.471391
	Pvalb 5	L5/6 NP	2.4	3	-0.321928	0.814857	1			Pvalb 5	L5/6 NP	2.8	4.2	-0.584963	0.351602	0.818515
	Pvalb 5	L6 CT 1	1.1	2.5	-1.18442	0.609676	1			Pvalb 5	L6 CT 1	6.6	11.6	-0.813587	0.164893	0.590744
	Pvalb 5	L6 CT 2	1.2	3.3	-1.45943	0.809867	1			Pvalb 5	L6 CT 2	3.5	2.7	0.374396	0.647795	0.955313
	Pvalb 5	L6 CT 3	1.6	2.6	-0.70044	0.866778	1			Pvalb 5	L6 CT 3	1.5	1.7	-0.180572	0.684167	0.965807
	Pvalb 5	L6 CT 4	0.8	0.9	-0.169925	1	1			Pvalb 5	L6 CT 4	1.5	1.9	-0.341037	0.745766	0.971489
	Pvalb 5	L6 IT 1	0.7	0.9	-0.36257	1	1			Pvalb 5	L6 IT 1	2.7	4.2	-0.63743	0.367117	0.823547
	Pvalb 5	L6 IT 2	1.2	2.4	-1	0.788934	1			Pvalb 5	L6 IT 2	5	6.2	-0.31034	0.894472	0.991941
	Pvalb 5	Lamp5 1	0.9	0.9	0	0.915878	1			Pvalb 5	Lamp5 1	2	1.6	0.321928	0.298711	0.760653
	Pvalb 5	Lamp5 2	0.9	0.7	0.36257	0.611336	1			Pvalb 5	Lamp5 2	1.1	1.1	0	0.379532	0.831649
	Pvalb 5	Lamp5 3	1.9	1	0.925999	0.307074	0.858583			Pvalb 5	Lamp5 3	2	1.7	0.234465	0.332845	0.792962
	Pvalb 5	Pvalb 1	1	1.2	-0.263034	1	1			Pvalb 5	Pvalb 1	1.7	2.3	-0.436099	0.560345	0.924253
	Pvalb 5	Pvalb 2	0.8	0.9	-0.169925	1	1			Pvalb 5	Pvalb 2	1.6	1.2	0.415037	0.232826	0.679828
	Pvalb 5	Pvalb 3	1	1.1	-0.137504	0.783013	1			Pvalb 5	Pvalb 3	1.7	1.3	0.387023	0.221835	0.663606
	Pvalb 5	Pvalb 4	2.2	1.9	0.211504	0.762346	1			Pvalb 5	Pvalb 4	3.6	2.3	0.646363	0.294721	0.753239
	Pvalb 5	Pvalb 5	2.3	0.7	1.71621	0.196159	0.739735			Pvalb 5	Pvalb 5	4.5	1.1	2.03242	0.00795047	0.148263
	Pvalb 5	Pvalb 6	0.9	1.2	-0.415037	0.89048	1			Pvalb 5	Pvalb 6	2.1	2.3	-0.131245	0.832152	0.98001
	Pvalb 5	Sncg 1	1.2	1.5	-0.321928	0.611935	1			Pvalb 5	Sncg 1	2	1.6	0.321928	0.29504	0.753342
	Pvalb 5	Sncg 2	1	0.9	0.152003	0.808703	1			Pvalb 5	Sncg 2	4.4	2.6	0.758992	0.189451	0.626255
	Pvalb 5	Sst 1	1.4	1	0.485427	0.808703	1			Pvalb 5	Sst 1	1.4	2	-0.514573	0.588174	0.935022
	Pvalb 5	Sst 2	0.8	1	-0.321928	0.681567	1			Pvalb 5	Sst 2	1.1	1.9	-0.788496	0.236821	0.679828
	Pvalb 5	Sst 3	0.7	0.9	-0.36257	0.827596	1			Pvalb 5	Sst 3	1.6	1.3	0.29956	0.780178	0.979952
	Pvalb 5	Sst 4	1.4	1.7	-0.280108	0.973068	1			Pvalb 5	Sst 4	1.6	1.3	0.29956	0.110516	0.483191
	Pvalb 5	Sst 5	1.1	1.1	0	0.631222	1			Pvalb 5	Sst 5	1.8	2.2	-0.289507	0.944956	1
	Pvalb 5	Sst 6	1.4	1.6	-0.192645	0.945745	1			Pvalb 5	Sst 6	1.5	1.6	-0.0931094	1	1
	Pvalb 5	Vip 1	0.9	1	-0.152003	0.916176	1			Pvalb 5	Vip 1	1.3	1.2	0.115477	0.297898	0.75992
	Pvalb 5	Vip 2	2.1	1	1.07039	0.233414	0.802351			Pvalb 5	Vip 2	2.2	1.9	0.211504	0.583872	0.935022
	Pvalb 5	Astro 1	4.9	4.2	0.222392	0.664205	1			Pvalb 5	Astro 1	9.9	6.2	0.67516	0.086783	0.429253
	Pvalb 5	Astro 2	6	5	0.263034	0.641785	1			Pvalb 5	Astro 2	10.9	6	0.861294	0.306712	0.763534
	Pvalb 5	Astro 3	1.7	2.6	-0.612977	0.81475	1			Pvalb 5	Astro 3	3.4	3.2	0.0874628	0.567633	0.924253
	Pvalb 5	Endo 1	3.9	4	-0.0365259	0.973384	1			Pvalb 5	Endo 1	9.1	8.1	0.167945	0.552731	0.924253
	Pvalb 5	Endo 2	2.6	1.7	0.612977	0.482883	0.967202			Pvalb 5	Endo 2	4	4.3	-0.104337	0.86793	0.986287
	Pvalb 5	Endo 3	2.3	2.3	0	0.866778	1			Pvalb 5	Endo 3	4.8	3.1	0.630766	0.135174	0.540955
	Pvalb 5	Endo 4	1	0.7	0.514573	0.611459	1			Pvalb 5	Endo 4	1.4	1.2	0.222392	0.131732	0.530854
	Pvalb 5	Endo 5	2.5	2.4	0.0588937	1	1			Pvalb 5	Endo 5	4.5	3.1	0.537657	0.641785	0.95404
	Pvalb 5	Microglia 1	4	2.8	0.514573	0.764497	1			Pvalb 5	Microglia 1	6.6	5.8	0.186413	0.287216	0.750283
	Pvalb 5	Microglia 2	1.3	1.2	0.115477	0.972947	1			Pvalb 5	Microglia 2	2.7	2.4	0.169925	0.944645	1
	Pvalb 5	Oligo 1	1.4	2.2	-0.652077	0.946736	1			Pvalb 5	Oligo 1	8	7.9	0.0181473	1	1
	Pvalb 5	Oligo 2	1.7	1.2	0.5025	0.682868	1			Pvalb 5	Oligo 2	4.7	4.8	-0.0303736	0.842509	0.98001
	Pvalb 5	OPC 1	2.1	2.1	0	0.78796	1			Pvalb 5	OPC 1	5.6	4.9	0.192645	0.529829	0.916764
	Pvalb 5	OPC 2	1.5	1.3	0.206451	0.545072	0.99327			Pvalb 5	OPC 2	2.3	1.6	0.523562	0.576524	0.924253
	Pvalb 5	VLMC	1.7	2	-0.234465	0.973298	1			Pvalb 5	VLMC	2.2	4.2	-0.932886	0.285676	0.74779
	Pvalb 6	L2/3 IT 1	1.3	27	-4.37638	0.00246505	0.195674			Pvalb 6	L2/3 IT 1	1.5	13.3	-3.14839	0.0040593	0.130854
	Pvalb 6	L2/3 IT 2	1.5	14.4	-3.26303	0.00500533	0.195674			Pvalb 6	L2/3 IT 2	9.6	49.3	-2.36048	0.0564534	0.344384
	Pvalb 6	L2/3 IT 3	1.4	10	-2.8365	0.00418797	0.195674			Pvalb 6	L2/3 IT 3	4.5	80.8	-4.16636	0.00372272	0.130854
	Pvalb 6	L2/3 IT 4	1.2	4.2	-1.80735	0.0141454	0.261279			Pvalb 6	L2/3 IT 4	39	93.3	-1.2584	0.0651686	0.374326
	Pvalb 6	L4/5 IT 1	1.6	4.2	-1.39232	0.193532	0.739735			Pvalb 6	L4/5 IT 1	60.8	83	-0.44904	0.645577	0.95404
	Pvalb 6	L4/5 IT 2	9.4	28.6	-1.60528	0.0484619	0.418737			Pvalb 6	L4/5 IT 2	50.8	94	-0.887832	0.242648	0.685602
	Pvalb 6	L5 ET 1	43.4	33.2	0.386512	0.22431	0.783638			Pvalb 6	L5 ET 1	17	27.1	-0.672758	0.74175	0.971489
	Pvalb 6	L5 ET 2	28	11.8	1.24664	0.0382691	0.37761			Pvalb 6	L5 ET 2	170	84.1	1.01536	0.0487803	0.323289
	Pvalb 6	L5 IT 1	22	23.2	-0.0766213	0.76749	1			Pvalb 6	L5 IT 1	16	18.6	-0.217231	0.89519	0.991941
	Pvalb 6	L5 IT 2	13.6	5.9	1.20482	0.177278	0.717858			Pvalb 6	L5 IT 2	73.7	40.3	0.870885	0.11483	0.492515
	Pvalb 6	L5 IT 3	15.9	11.6	0.454902	0.187956	0.738352			Pvalb 6	L5 IT 3	150.4	102	0.560235	0.116408	0.494917
	Pvalb 6	L5/6 NP	32.2	15.9	1.01803	0.0524637	0.427639			Pvalb 6	L5/6 NP	94.8	55.3	0.777608	0.0416735	0.293858
	Pvalb 6	L6 CT 1	43.7	21.8	1.00331	0.121636	0.60541			Pvalb 6	L6 CT 1	343.5	227.2	0.596347	0.130751	0.528125
	Pvalb 6	L6 CT 2	13.3	17	-0.354109	0.510449	0.9847			Pvalb 6	L6 CT 2	14	38	-1.44057	0.357526	0.818515
	Pvalb 6	L6 CT 3	20.5	15.4	0.412694	0.410296	0.932961			Pvalb 6	L6 CT 3	13	22.6	-0.797811	0.236555	0.679828
	Pvalb 6	L6 CT 4	3	3.6	-0.263034	0.639941	1			Pvalb 6	L6 CT 4	7.5	19.3	-1.36364	0.210612	0.647115
	Pvalb 6	L6 IT 1	4.8	2	1.26303	0.0756322	0.492627			Pvalb 6	L6 IT 1	134.7	51.3	1.39272	0.00779238	0.146651
	Pvalb 6	L6 IT 2	22.8	14	0.703607	0.130751	0.628497			Pvalb 6	L6 IT 2	140.5	103.4	0.442334	0.116408	0.494917
	Pvalb 6	Lamp5 1	2	2.6	-0.378512	0.83886	1			Pvalb 6	Lamp5 1	13.5	16.4	-0.280736	0.973771	1
	Pvalb 6	Lamp5 2	1.5	1.5	0	0.360737	0.907379			Pvalb 6	Lamp5 2	3.5	4.6	-0.394279	0.444314	0.882442
	Pvalb 6	Lamp5 3	1.5	4.5	-1.58496	0.0157074	0.27288			Pvalb 6	Lamp5 3	4.4	12.2	-1.47131	0.0690413	0.389745
	Pvalb 6	Pvalb 1	7.9	5	0.659925	0.283985	0.848503			Pvalb 6	Pvalb 1	44.7	31.5	0.504923	0.167185	0.590744
	Pvalb 6	Pvalb 2	2.6	2.2	0.241008	0.254624	0.825544			Pvalb 6	Pvalb 2	17.7	13.8	0.359081	0.157657	0.574617
	Pvalb 6	Pvalb 3	4.1	3.9	0.0721498	0.791193	1			Pvalb 6	Pvalb 3	12.2	10.1	0.272526	0.392096	0.845477
	Pvalb 6	Pvalb 4	9.9	8.2	0.271805	0.39223	0.93175			Pvalb 6	Pvalb 4	19.6	23.1	-0.237039	0.742385	0.971489
	Pvalb 6	Pvalb 5	1.2	1.3	-0.115477	0.966572	1			Pvalb 6	Pvalb 5	2.2	2.4	-0.125531	1	1
	Pvalb 6	Pvalb 6	20	3.7	2.4344	0.00378183	0.195674			Pvalb 6	Pvalb 6	147.8	30	2.30061	0.000275009	0.0532803
	Pvalb 6	Sncg 1	1.6	4	-1.32193	0.125849	0.61852			Pvalb 6	Sncg 1	5.9	12.8	-1.11736	0.0995138	0.458576
	Pvalb 6	Sncg 2	1.5	2.3	-0.616671	0.306755	0.858583			Pvalb 6	Sncg 2	7.3	21.8	-1.57836	0.110612	0.483191
	Pvalb 6	Sst 1	2.7	3.3	-0.289507	1	1			Pvalb 6	Sst 1	12.5	14.2	-0.183963	0.947467	1
	Pvalb 6	Sst 2	4.8	2.8	0.777608	0.0956597	0.564768			Pvalb 6	Sst 2	19.2	9.5	1.01511	0.0253255	0.230779
	Pvalb 6	Sst 3	2.5	1.7	0.556393	0.242413	0.814888			Pvalb 6	Sst 3	5.3	5.8	-0.130061	0.842687	0.98001
	Pvalb 6	Sst 4	11.9	5.1	1.22239	0.0413276	0.383814			Pvalb 6	Sst 4	38	18.9	1.00761	0.0525973	0.333498
	Pvalb 6	Sst 5	2.5	4.2	-0.748461	0.350061	0.898922			Pvalb 6	Sst 5	18.9	20.5	-0.117238	1	1
	Pvalb 6	Sst 6	6.7	4.8	0.481127	0.351602	0.900037			Pvalb 6	Sst 6	13.6	10.2	0.415037	0.263211	0.709314
	Pvalb 6	Vip 1	1.5	2.6	-0.793549	0.692198	1			Pvalb 6	Vip 1	3.6	6.8	-0.917538	0.319667	0.782038
	Pvalb 6	Vip 2	2.5	5.5	-1.1375	0.283843	0.848503			Pvalb 6	Vip 2	13	22.1	-0.765535	0.307537	0.763534
	Pvalb 6	Astro 1	16.3	20.1	-0.302324	0.86942	1			Pvalb 6	Astro 1	83.2	106.6	-0.357552	0.693259	0.965807
	Pvalb 6	Astro 2	15.9	21.6	-0.442005	0.843701	1			Pvalb 6	Astro 2	52.8	102.2	-0.952785	0.242648	0.685602
	Pvalb 6	Astro 3	7.9	5.9	0.421138	0.429403	0.945035			Pvalb 6	Astro 3	48.4	42	0.204618	0.264157	0.709314
	Pvalb 6	Endo 1	20.6	22.8	-0.146389	0.921515	1			Pvalb 6	Endo 1	111.6	128.2	-0.200059	0.9476	1
	Pvalb 6	Endo 2	5.8	8.8	-0.601451	0.575117	1			Pvalb 6	Endo 2	54.2	58	-0.09776	0.973801	1
	Pvalb 6	Endo 3	6.2	8.3	-0.420843	0.7166	1			Pvalb 6	Endo 3	47.7	61.2	-0.359542	0.86953	0.986287
	Pvalb 6	Endo 4	2.3	2.4	-0.0614005	0.839193	1			Pvalb 6	Endo 4	5.5	7.9	-0.522421	1	1
	Pvalb 6	Endo 5	8.8	11.4	-0.373458	0.767234	1			Pvalb 6	Endo 5	60.6	64	-0.0787541	0.948729	1
	Pvalb 6	Microglia 1	13.4	15.2	-0.181838	0.895367	1			Pvalb 6	Microglia 1	81.7	89.4	-0.129939	0.973793	1
	Pvalb 6	Microglia 2	4.7	4.7	0	0.663466	1			Pvalb 6	Microglia 2	35.6	30.5	0.223068	0.410694	0.856831
	Pvalb 6	Oligo 1	14.9	13	0.196801	0.576417	1			Pvalb 6	Oligo 1	119.1	135.2	-0.182922	0.818175	0.98001
	Pvalb 6	Oligo 2	11.1	7.7	0.527629	0.276829	0.836626			Pvalb 6	Oligo 2	113.6	76.6	0.568547	0.167305	0.590744
	Pvalb 6	OPC 1	9	10.3	-0.194647	0.766849	1			Pvalb 6	OPC 1	48.7	61.2	-0.32961	0.742596	0.971489
	Pvalb 6	OPC 2	5.7	5.7	0	0.740896	1			Pvalb 6	OPC 2	23.9	24.3	-0.0239457	0.973771	1
	Pvalb 6	VLMC	1.8	8.1	-2.16993	0.0108935	0.233779			Pvalb 6	VLMC	5.6	77.1	-3.78323	0.00572031	0.130854
	Sncg 1	L2/3 IT 1	68.1	29.5	1.20694	0.0192308	0.290766			Sncg 1	L2/3 IT 1	12.4	4.9	1.33949	0.010266	0.160963
	Sncg 1	L2/3 IT 2	34.2	18.1	0.918007	0.0354603	0.361526			Sncg 1	L2/3 IT 2	40.4	20.2	1	0.139328	0.540955
	Sncg 1	L2/3 IT 3	22.7	10.4	1.12611	0.00522008	0.195674			Sncg 1	L2/3 IT 3	74.8	30.2	1.30849	0.0565233	0.344384
	Sncg 1	L2/3 IT 4	8.4	4.4	0.932886	0.0271203	0.32658			Sncg 1	L2/3 IT 4	39.4	39.8	-0.0145728	0.374955	0.823547
	Sncg 1	L4/5 IT 1	7.2	4.6	0.646363	0.488301	0.967202			Sncg 1	L4/5 IT 1	15.4	33.6	-1.12553	0.122588	0.508842
	Sncg 1	L4/5 IT 2	34.2	33.1	0.0471651	0.576525	1			Sncg 1	L4/5 IT 2	33.3	38.2	-0.19805	0.895367	0.991941
	Sncg 1	L5 ET 1	29.7	47.4	-0.674424	0.796936	1			Sncg 1	L5 ET 1	22.3	12.6	0.82362	0.211001	0.647115
	Sncg 1	L5 ET 2	4.8	10.2	-1.08746	0.0855289	0.533997			Sncg 1	L5 ET 2	19.8	34.7	-0.809435	0.292878	0.750283
	Sncg 1	L5 IT 1	26.7	28.8	-0.109229	0.818175	1			Sncg 1	L5 IT 1	11.9	8.7	0.451874	0.187329	0.625385
	Sncg 1	L5 IT 2	2	4.6	-1.20163	0.101281	0.574684			Sncg 1	L5 IT 2	10.7	15.1	-0.496938	0.76717	0.97166
	Sncg 1	L5 IT 3	4.5	13.2	-1.55254	0.060259	0.458475			Sncg 1	L5 IT 3	18.5	41.2	-1.15512	0.0164486	0.191597
	Sncg 1	L5/6 NP	11.8	23.2	-0.975338	0.199872	0.739735			Sncg 1	L5/6 NP	13.8	23.2	-0.749457	0.340479	0.799447
	Sncg 1	L6 CT 1	18.1	24.5	-0.436792	0.411224	0.932961			Sncg 1	L6 CT 1	81.9	93.7	-0.194186	0.948729	1
	Sncg 1	L6 CT 2	35	29.8	0.232043	0.895308	1			Sncg 1	L6 CT 2	33.6	17.1	0.974465	0.167425	0.590744
	Sncg 1	L6 CT 3	18.4	26.8	-0.542527	0.308359	0.858583			Sncg 1	L6 CT 3	12.8	10.5	0.285754	0.510569	0.912554
	Sncg 1	L6 CT 4	5.7	4.6	0.309328	0.483395	0.967202			Sncg 1	L6 CT 4	22	9.3	1.2422	0.0933907	0.444895
	Sncg 1	L6 IT 1	1.3	1.8	-0.469485	0.611459	1			Sncg 1	L6 IT 1	11.9	21.8	-0.873367	0.277783	0.730324
	Sncg 1	L6 IT 2	11	17.4	-0.661584	0.292878	0.854579			Sncg 1	L6 IT 2	35.9	39.3	-0.130545	0.645671	0.95404
	Sncg 1	Lamp5 1	4.1	2.1	0.965235	0.0412926	0.383814			Sncg 1	Lamp5 1	9.1	7.5	0.278976	0.248755	0.690804
	Sncg 1	Lamp5 2	2	2.1	-0.0703893	0.837258	1			Sncg 1	Lamp5 2	2.2	3.1	-0.494765	0.839761	0.98001
	Sncg 1	Lamp5 3	6.1	4.6	0.407175	0.409496	0.932961			Sncg 1	Lamp5 3	6.5	6.6	-0.0220263	0.531003	0.916764
	Sncg 1	Pvalb 1	2.7	6.1	-1.17585	0.101081	0.574684			Sncg 1	Pvalb 1	10.4	14.1	-0.439112	0.576201	0.924253
	Sncg 1	Pvalb 2	2.8	2.4	0.222392	0.362876	0.911905			Sncg 1	Pvalb 2	5.2	6.1	-0.230298	0.714725	0.969154
	Sncg 1	Pvalb 3	4.2	4.2	0	0.614155	1			Sncg 1	Pvalb 3	4	5	-0.321928	0.893986	0.991941
	Sncg 1	Pvalb 4	7.9	11.6	-0.5542	0.843219	1			Sncg 1	Pvalb 4	15.3	10.3	0.570887	0.138321	0.540955
	Sncg 1	Pvalb 5	1.5	1.2	0.321928	0.12151	0.60541			Sncg 1	Pvalb 5	2	1.4	0.514573	0.103709	0.466142
	Sncg 1	Pvalb 6	1.5	3.3	-1.1375	0.193027	0.739735			Sncg 1	Pvalb 6	5.8	13.1	-1.17544	0.199108	0.627446
	Sncg 1	Sncg 1	24.7	4.2	2.55605	0.000434734	0.132401			Sncg 1	Sncg 1	43.4	7	2.63227	0.000178108	0.0532803
	Sncg 1	Sncg 2	3	1.5	1	0.0273431	0.32658			Sncg 1	Sncg 2	10.6	9	0.236067	0.390342	0.845477
	Sncg 1	Sst 1	4.7	4.6	0.0310269	0.868532	1			Sncg 1	Sst 1	6.5	6.4	0.0223678	0.973712	1
	Sncg 1	Sst 2	1.5	2.9	-0.95109	0.140642	0.645344			Sncg 1	Sst 2	2.4	4.5	-0.906891	0.317426	0.782038
	Sncg 1	Sst 3	2.4	1.8	0.415037	0.564871	1			Sncg 1	Sst 3	3.4	3.2	0.0874628	0.946548	1
	Sncg 1	Sst 4	3.9	8.3	-1.08964	0.321889	0.867043			Sncg 1	Sst 4	6.5	8.7	-0.420576	0.716986	0.969154
	Sncg 1	Sst 5	3.8	3.9	-0.0374747	1	1			Sncg 1	Sst 5	7.2	8.4	-0.222392	0.791193	0.979952
	Sncg 1	Sst 6	7	7	0	0.740537	1			Sncg 1	Sst 6	6.1	5.7	0.0978473	0.89426	0.991941
	Sncg 1	Vip 1	4	3	0.415037	0.545666	0.99327			Sncg 1	Vip 1	3.9	4.1	-0.0721498	0.947135	1
	Sncg 1	Vip 2	8.8	4.7	0.904843	0.146494	0.663241			Sncg 1	Vip 2	10.6	9.3	0.188762	0.307948	0.763534
	Sncg 1	Astro 1	26	26.8	-0.0437214	0.843788	1			Sncg 1	Astro 1	53.4	47.3	0.175	0.490397	0.899006
	Sncg 1	Astro 2	27.9	28.4	-0.0256258	0.895338	1			Sncg 1	Astro 2	44.3	42.2	0.0700637	0.792698	0.979952
	Sncg 1	Astro 3	9.4	8.9	0.0788554	0.44849	0.94921			Sncg 1	Astro 3	20.3	19.6	0.0506261	0.598741	0.935022
	Sncg 1	Endo 1	22.7	27.1	-0.255601	0.895456	1			Sncg 1	Endo 1	52.2	49.6	0.0737097	0.622276	0.935317
	Sncg 1	Endo 2	10.7	10.8	-0.0134205	0.553858	0.99327			Sncg 1	Endo 2	21.3	24.1	-0.17818	0.717523	0.969154
	Sncg 1	Endo 3	7.4	10.9	-0.558731	0.792065	1			Sncg 1	Endo 3	19.3	25.3	-0.390537	0.742526	0.971489
	Sncg 1	Endo 4	3.4	2.3	0.563901	0.315716	0.867043			Sncg 1	Endo 4	3.8	3.2	0.247928	0.612467	0.935317
	Sncg 1	Endo 5	15.7	15	0.0658021	0.669069	1			Sncg 1	Endo 5	27.5	27.2	0.015825	0.717905	0.969154
	Sncg 1	Microglia 1	19.2	19.4	-0.0149503	0.693259	1			Sncg 1	Microglia 1	39	35.3	0.143806	0.576417	0.924253
	Sncg 1	Microglia 2	6.3	6.8	-0.110183	0.219162	0.776691			Sncg 1	Microglia 2	14.5	14.2	0.030162	0.921449	1
	Sncg 1	Oligo 1	11.8	12.1	-0.0362202	0.668892	1			Sncg 1	Oligo 1	55.6	60.2	-0.114679	0.947615	1
	Sncg 1	Oligo 2	6.4	8.9	-0.475733	0.842285	1			Sncg 1	Oligo 2	32.2	34.7	-0.107875	0.895485	0.991941
	Sncg 1	OPC 1	15	12.9	0.217591	0.48966	0.967202			Sncg 1	OPC 1	29.2	25.1	0.218281	0.622178	0.935317
	Sncg 1	OPC 2	9.4	6.5	0.532221	0.261989	0.832494			Sncg 1	OPC 2	11.2	10.8	0.0524674	0.895042	0.991941
	Sncg 1	VLMC	5.2	10.3	-0.986061	0.222341	0.783638			Sncg 1	VLMC	9.3	25.6	-1.46084	0.100187	0.458576
	Sncg 2	L2/3 IT 1	17.1	13.9	0.298911	0.717447	1			Sncg 2	L2/3 IT 1	9.7	7.9	0.296132	0.691933	0.965807
	Sncg 2	L2/3 IT 2	4.1	7.5	-0.871267	0.766073	1			Sncg 2	L2/3 IT 2	10.8	23.7	-1.13386	0.575877	0.924253
	Sncg 2	L2/3 IT 3	3.2	4.7	-0.554589	0.407888	0.932961			Sncg 2	L2/3 IT 3	7.9	47.2	-2.57886	0.107165	0.471391
	Sncg 2	L2/3 IT 4	1.4	1.5	-0.0995357	0.625413	1			Sncg 2	L2/3 IT 4	10	54.6	-2.4489	0.0657419	0.374326
	Sncg 2	L4/5 IT 1	1.6	1.9	-0.247928	1	1			Sncg 2	L4/5 IT 1	5.7	41.2	-2.85361	0.0212149	0.211494
	Sncg 2	L4/5 IT 2	9	12.6	-0.485427	0.921316	1			Sncg 2	L4/5 IT 2	6	51.2	-3.09311	0.0348898	0.26492
	Sncg 2	L5 ET 1	20.7	17.7	0.225881	0.668981	1			Sncg 2	L5 ET 1	16.5	17.1	-0.0515303	0.716986	0.969154
	Sncg 2	L5 ET 2	5.9	3.8	0.634716	0.44576	0.94921			Sncg 2	L5 ET 2	9.5	51.6	-2.44137	0.129879	0.528125
	Sncg 2	L5 IT 1	6.9	11.1	-0.685891	0.448877	0.94921			Sncg 2	L5 IT 1	6.7	11.2	-0.741266	0.66585	0.957226
	Sncg 2	L5 IT 2	1.2	3	-1.32193	0.198051	0.739735			Sncg 2	L5 IT 2	5.5	22.8	-2.05153	0.0919971	0.444895
	Sncg 2	L5 IT 3	2.1	4.6	-1.13124	0.172455	0.711935			Sncg 2	L5 IT 3	7.3	67.1	-3.20034	0.0382144	0.277921
	Sncg 2	L5/6 NP	9.6	8.2	0.22741	0.741892	1			Sncg 2	L5/6 NP	19.9	39	-0.970706	0.818074	0.98001
	Sncg 2	L6 CT 1	4.5	8.6	-0.934412	0.487804	0.967202			Sncg 2	L6 CT 1	16.6	155.6	-3.22859	0.121636	0.508842
	Sncg 2	L6 CT 2	15.7	11.1	0.500205	0.792065	1			Sncg 2	L6 CT 2	31.2	33.4	-0.0983021	0.791543	0.979952
	Sncg 2	L6 CT 3	6.5	9.1	-0.485427	0.792411	1			Sncg 2	L6 CT 3	4	20.2	-2.33628	0.3721	0.823547
	Sncg 2	L6 CT 4	4.5	2.2	1.03242	0.813347	1			Sncg 2	L6 CT 4	10.6	20.6	-0.95858	0.466556	0.898101
	Sncg 2	L6 IT 1	1	1.1	-0.137504	0.780622	1			Sncg 2	L6 IT 1	7.7	33.6	-2.12553	0.176171	0.60589
	Sncg 2	L6 IT 2	3.6	6.6	-0.874469	0.248081	0.814888			Sncg 2	L6 IT 2	11.2	69.4	-2.63144	0.323129	0.782038
	Sncg 2	Lamp5 1	1.4	1.4	0	0.548562	0.99327			Sncg 2	Lamp5 1	7.4	8.6	-0.216811	0.64398	0.95404
	Sncg 2	Lamp5 2	1.1	1.2	-0.125531	0.593172	1			Sncg 2	Lamp5 2	2.9	3.8	-0.389947	0.864829	0.986287
	Sncg 2	Lamp5 3	1.4	1.4	0	0.700927	1			Sncg 2	Lamp5 3	7.1	9.2	-0.373815	0.446675	0.882442
	Sncg 2	Pvalb 1	1.5	2.5	-0.736966	0.542914	0.99327			Sncg 2	Pvalb 1	5.4	20.3	-1.91045	0.146954	0.563766
	Sncg 2	Pvalb 2	1.5	1.4	0.0995357	0.755372	1			Sncg 2	Pvalb 2	3.8	9	-1.24393	0.505951	0.912554
	Sncg 2	Pvalb 3	3.1	2.1	0.561879	0.421243	0.945035			Sncg 2	Pvalb 3	4.7	9.3	-0.98457	0.973492	1
	Sncg 2	Pvalb 4	5.4	4.5	0.263034	0.427956	0.945035			Sncg 2	Pvalb 4	12.9	12.9	0	0.374414	0.823547
	Sncg 2	Pvalb 5	1.1	1	0.137504	0.47599	0.967202			Sncg 2	Pvalb 5	4.1	2.6	0.657112	0.240804	0.685602
	Sncg 2	Pvalb 6	1.1	1.4	-0.347923	0.96956	1			Sncg 2	Pvalb 6	7.1	19.7	-1.4723	0.136638	0.540955
	Sncg 2	Sncg 1	2.9	2.3	0.334419	0.10159	0.574684			Sncg 2	Sncg 1	9.7	10.1	-0.0582986	0.427428	0.876843
	Sncg 2	Sncg 2	8.7	1.3	2.7425	0.00295849	0.195674			Sncg 2	Sncg 2	594.6	56.2	3.40328	0.00567921	0.130854
	Sncg 2	Sst 1	2.1	1.8	0.222392	0.603683	1			Sncg 2	Sst 1	8	7.4	0.112475	0.714409	0.969154
	Sncg 2	Sst 2	1.6	1.3	0.29956	0.281377	0.844443			Sncg 2	Sst 2	2.6	5.8	-1.15754	0.704234	0.969154
	Sncg 2	Sst 3	1.3	1.3	0	0.416393	0.942199			Sncg 2	Sst 3	18.5	7	1.4021	0.549529	0.924253
	Sncg 2	Sst 4	3.1	4.8	-0.630766	0.569682	1			Sncg 2	Sst 4	4	12.2	-1.60881	0.355888	0.818515
	Sncg 2	Sst 5	1.4	1.6	-0.192645	0.972393	1			Sncg 2	Sst 5	4.7	10.4	-1.14585	0.19706	0.627446
	Sncg 2	Sst 6	2.2	3.4	-0.628031	0.788873	1			Sncg 2	Sst 6	10.4	8.3	0.3254	0.356572	0.818515
	Sncg 2	Vip 1	1.5	1.4	0.0995357	0.805262	1			Sncg 2	Vip 1	11.8	6.4	0.882643	0.738355	0.971489
	Sncg 2	Vip 2	2.1	2.4	-0.192645	1	1			Sncg 2	Vip 2	23.6	15.1	0.644238	0.792065	0.979952
	Sncg 2	Astro 1	7.3	8.9	-0.285909	0.59791	1			Sncg 2	Astro 1	107.7	86.5	0.316246	0.211648	0.647115
	Sncg 2	Astro 2	14.2	10.6	0.421827	0.575226	1			Sncg 2	Astro 2	161.1	95.7	0.751366	0.13944	0.540955
	Sncg 2	Astro 3	4.4	4.3	0.0331669	0.529829	0.985114			Sncg 2	Astro 3	17.8	28.5	-0.679085	0.895279	0.991941
	Sncg 2	Endo 1	9	9.3	-0.0473057	0.86931	1			Sncg 2	Endo 1	105.5	98.2	0.103448	0.622276	0.935317
	Sncg 2	Endo 2	3.3	3.4	-0.0430687	0.868793	1			Sncg 2	Endo 2	27.3	40.6	-0.572579	0.469347	0.898101
	Sncg 2	Endo 3	3.9	3.5	0.156119	0.691179	1			Sncg 2	Endo 3	44	50.2	-0.190184	0.532632	0.916764
	Sncg 2	Endo 4	1.4	1.6	-0.192645	0.915933	1			Sncg 2	Endo 4	4.8	4.9	-0.0297473	0.402017	0.853931
	Sncg 2	Endo 5	5.5	5.2	0.08092	0.716367	1			Sncg 2	Endo 5	45.4	44.8	0.0191936	0.375225	0.823547
	Sncg 2	Microglia 1	7.3	6.2	0.235628	0.509608	0.9847			Sncg 2	Microglia 1	87.8	78.3	0.165209	0.400923	0.852277
	Sncg 2	Microglia 2	1.9	3.2	-0.752072	1	1			Sncg 2	Microglia 2	7.9	20.9	-1.40358	0.921404	1
	Sncg 2	Oligo 1	9.7	4.9	0.985203	0.467576	0.959829			Sncg 2	Oligo 1	157.6	163.1	-0.0494892	0.340888	0.799447
	Sncg 2	Oligo 2	5.3	3.4	0.640458	0.369623	0.915712			Sncg 2	Oligo 2	106.5	67.9	0.64937	0.76749	0.97166
	Sncg 2	OPC 1	6.4	5.2	0.29956	0.389935	0.93175			Sncg 2	OPC 1	81	45.2	0.841599	0.100379	0.458576
	Sncg 2	OPC 2	3	3.2	-0.0931094	0.920432	1			Sncg 2	OPC 2	8.6	15.9	-0.886618	0.74175	0.971489
	Sncg 2	VLMC	4.8	4.2	0.192645	0.691179	1			Sncg 2	VLMC	42	42.6	-0.0204641	0.843613	0.98001
	Sst 1	L2/3 IT 1	37	29.2	0.341557	0.324226	0.867043			Sst 1	L2/3 IT 1	13.7	7.7	0.831246	0.0519299	0.333498
	Sst 1	L2/3 IT 2	19.7	19.7	0	0.490029	0.967202			Sst 1	L2/3 IT 2	30.3	23.4	0.372809	0.449904	0.882442
	Sst 1	L2/3 IT 3	12.9	11.2	0.203872	0.741962	1			Sst 1	L2/3 IT 3	44.2	35.3	0.324378	0.37509	0.823547
	Sst 1	L2/3 IT 4	7.1	4.4	0.690316	0.305469	0.858583			Sst 1	L2/3 IT 4	48.2	36.5	0.401137	0.44952	0.882442
	Sst 1	L4/5 IT 1	6.7	4.3	0.639824	0.185189	0.738352			Sst 1	L4/5 IT 1	38.5	38	0.018859	0.947615	1
	Sst 1	L4/5 IT 2	54.6	33.6	0.70044	0.0871412	0.534396			Sst 1	L4/5 IT 2	37.8	41.2	-0.124258	1	1
	Sst 1	L5 ET 1	74.3	51	0.542865	0.606318	1			Sst 1	L5 ET 1	33.2	10.6	1.64712	0.0757385	0.402971
	Sst 1	L5 ET 2	10.9	12	-0.138706	0.973756	1			Sst 1	L5 ET 2	35.7	31.2	0.194378	0.430578	0.876843
	Sst 1	L5 IT 1	38.4	30	0.356144	0.357526	0.900824			Sst 1	L5 IT 1	9.7	6.6	0.555519	0.391423	0.845477
	Sst 1	L5 IT 2	4.6	6.7	-0.542527	0.618989	1			Sst 1	L5 IT 2	13.9	15.5	-0.157183	0.716986	0.969154
	Sst 1	L5 IT 3	14.5	13.3	0.124627	0.430057	0.945035			Sst 1	L5 IT 3	39.4	47.9	-0.28183	0.599154	0.935022
	Sst 1	L5/6 NP	26.1	23.5	0.151389	0.717753	1			Sst 1	L5/6 NP	26.8	20.1	0.415037	0.139104	0.540955
	Sst 1	L6 CT 1	11.7	25.7	-1.13526	0.410827	0.932961			Sst 1	L6 CT 1	51.3	88.6	-0.788348	0.532632	0.916764
	Sst 1	L6 CT 2	13.9	25.6	-0.881059	0.86931	1			Sst 1	L6 CT 2	15.1	15.7	-0.056216	0.973584	1
	Sst 1	L6 CT 3	15.3	22.5	-0.556393	0.843744	1			Sst 1	L6 CT 3	4.3	7.5	-0.802554	0.405995	0.856831
	Sst 1	L6 CT 4	2.5	3.8	-0.604071	0.920038	1			Sst 1	L6 CT 4	5.8	9	-0.633872	0.352299	0.818515
	Sst 1	L6 IT 1	2.1	2.3	-0.131245	0.732177	1			Sst 1	L6 IT 1	23.8	21.5	0.146625	0.392901	0.845477
	Sst 1	L6 IT 2	14.5	16.4	-0.177643	0.895367	1			Sst 1	L6 IT 2	26.8	35.6	-0.409644	0.947585	1
	Sst 1	Lamp5 1	3.2	2.4	0.415037	0.276964	0.836626			Sst 1	Lamp5 1	7.2	7.1	0.0201779	0.741608	0.971489
	Sst 1	Lamp5 2	1.2	1.5	-0.321928	0.900087	1			Sst 1	Lamp5 2	2.6	3.4	-0.387023	0.712167	0.969154
	Sst 1	Lamp5 3	2.6	5.5	-1.08092	0.484666	0.967202			Sst 1	Lamp5 3	3.8	5.8	-0.610053	0.508762	0.912554
	Sst 1	Pvalb 1	4.7	5.4	-0.200299	1	1			Sst 1	Pvalb 1	15.1	15.1	0	0.669157	0.957226
	Sst 1	Pvalb 2	2.6	2.4	0.115477	0.342632	0.884043			Sst 1	Pvalb 2	8.3	6.6	0.330645	0.261036	0.709314
	Sst 1	Pvalb 3	3.1	5.3	-0.773724	0.97314	1			Sst 1	Pvalb 3	3	3.7	-0.302563	0.866894	0.986287
	Sst 1	Pvalb 4	12.9	10.1	0.353016	0.429664	0.945035			Sst 1	Pvalb 4	23.9	9	1.40901	0.0937621	0.444895
	Sst 1	Pvalb 5	1.6	1.4	0.192645	0.566307	1			Sst 1	Pvalb 5	1.5	1.4	0.0995357	0.516035	0.916764
	Sst 1	Pvalb 6	2.8	4.8	-0.777608	0.371003	0.915712			Sst 1	Pvalb 6	12.6	11.4	0.14439	0.323815	0.782038
	Sst 1	Sncg 1	4.1	4	0.0356239	0.446544	0.94921			Sst 1	Sncg 1	6.2	6	0.0473057	0.765878	0.97166
	Sst 1	Sncg 2	2.1	3.1	-0.561879	0.608696	1			Sst 1	Sncg 2	7.9	7.7	0.0369942	0.714961	0.969154
	Sst 1	Sst 1	23.3	4.3	2.43792	0.00140422	0.172591			Sst 1	Sst 1	42.7	5.3	3.01017	0.000229125	0.0532803
	Sst 1	Sst 2	2.5	2.9	-0.214125	0.737094	1			Sst 1	Sst 2	4.6	3.4	0.436099	0.206304	0.644163
	Sst 1	Sst 3	1.8	2.3	-0.353637	0.891512	1			Sst 1	Sst 3	2.8	2.7	0.0524674	0.712893	0.969154
	Sst 1	Sst 4	8.1	8.1	0	0.644358	1			Sst 1	Sst 4	8.8	9	-0.0324215	0.553408	0.924253
	Sst 1	Sst 5	5.2	4.2	0.308122	0.739526	1			Sst 1	Sst 5	9.7	8.1	0.260063	0.598118	0.935022
	Sst 1	Sst 6	6.9	6.1	0.177787	0.389392	0.93175			Sst 1	Sst 6	6.1	4.2	0.53842	0.146148	0.563766
	Sst 1	Vip 1	3.4	2.2	0.628031	0.10967	0.589628			Sst 1	Vip 1	4.3	2.9	0.568284	0.317566	0.782038
	Sst 1	Vip 2	6.6	6	0.137504	0.508883	0.9847			Sst 1	Vip 2	11.4	7.7	0.566103	0.165618	0.590744
	Sst 1	Astro 1	25.2	24.3	0.0524674	0.76717	1			Sst 1	Astro 1	45.9	47.4	-0.0463929	0.846999	0.98001
	Sst 1	Astro 2	18	30.1	-0.741767	0.490152	0.967202			Sst 1	Astro 2	34.6	44.8	-0.372727	0.747658	0.971489
	Sst 1	Astro 3	9.4	8.3	0.179549	0.323129	0.867043			Sst 1	Astro 3	18.7	19.1	-0.0305344	0.693342	0.965807
	Sst 1	Endo 1	27.6	26.6	0.053242	0.645204	1			Sst 1	Endo 1	53.4	48.8	0.129959	0.554419	0.924253
	Sst 1	Endo 2	6.7	10.6	-0.661831	0.792354	1			Sst 1	Endo 2	19.4	25.2	-0.377367	1	1
	Sst 1	Endo 3	8.2	10.6	-0.370368	0.895249	1			Sst 1	Endo 3	26.1	26.7	-0.0327899	0.792584	0.979952
	Sst 1	Endo 4	2.4	3.1	-0.369234	0.788021	1			Sst 1	Endo 4	3.7	3.9	-0.0759489	0.946998	1
	Sst 1	Endo 5	13.1	14.9	-0.185746	0.92136	1			Sst 1	Endo 5	28.3	24.2	0.225795	0.37455	0.823547
	Sst 1	Microglia 1	19.5	18.3	0.0916305	0.532168	0.985114			Sst 1	Microglia 1	41.3	39.7	0.0570028	0.62208	0.935317
	Sst 1	Microglia 2	6.7	6.8	-0.0213737	0.741466	1			Sst 1	Microglia 2	14.2	13.4	0.0836579	0.741962	0.971489
	Sst 1	Oligo 1	10.3	13	-0.335867	0.842687	1			Sst 1	Oligo 1	40.4	53.7	-0.410567	0.84357	0.98001
	Sst 1	Oligo 2	7	8.8	-0.330149	0.766397	1			Sst 1	Oligo 2	29.5	30.6	-0.0528167	0.921449	1
	Sst 1	OPC 1	14.3	15	-0.0689474	0.817872	1			Sst 1	OPC 1	29.8	24.8	0.264972	0.449648	0.882442
	Sst 1	OPC 2	9.3	7.4	0.329705	0.46859	0.959829			Sst 1	OPC 2	14.7	10.4	0.499233	0.236156	0.679828
	Sst 1	VLMC	3	13	-2.11548	0.113084	0.594827			Sst 1	VLMC	5.4	28.9	-2.42004	0.0447154	0.312892
	Sst 2	L2/3 IT 1	1.6	19.3	-3.59246	0.032634	0.35178			Sst 2	L2/3 IT 1	1.5	5.9	-1.97575	0.0103399	0.160963
	Sst 2	L2/3 IT 2	2.1	12.1	-2.52655	0.0528364	0.427754			Sst 2	L2/3 IT 2	2.5	14.6	-2.54597	0.0107787	0.164665
	Sst 2	L2/3 IT 3	1	6.3	-2.65535	0.028441	0.332919			Sst 2	L2/3 IT 3	2.2	29.2	-3.73039	0.00580711	0.130854
	Sst 2	L2/3 IT 4	0.9	2.6	-1.53051	0.0730132	0.492339			Sst 2	L2/3 IT 4	3.7	28.8	-2.96047	0.00755067	0.145089
	Sst 2	L4/5 IT 1	1.2	2.7	-1.16993	0.105334	0.585208			Sst 2	L4/5 IT 1	5.1	27	-2.40439	0.0148872	0.18713
	Sst 2	L4/5 IT 2	7.9	20.1	-1.34727	0.138881	0.641234			Sst 2	L4/5 IT 2	4.1	27.4	-2.74048	0.00698409	0.137428
	Sst 2	L5 ET 1	31.3	29.2	0.100194	0.576417	1			Sst 2	L5 ET 1	5	8.8	-0.815575	0.692515	0.965807
	Sst 2	L5 ET 2	10.7	9.4	0.186878	0.449006	0.94921			Sst 2	L5 ET 2	40.6	26.8	0.599247	0.122694	0.508842
	Sst 2	L5 IT 1	20	16.8	0.251539	0.668716	1			Sst 2	L5 IT 1	7.4	8.2	-0.148099	0.89519	0.991941
	Sst 2	L5 IT 2	7.1	4.7	0.595158	0.691095	1			Sst 2	L5 IT 2	23.3	12.8	0.864186	0.148103	0.563766
	Sst 2	L5 IT 3	6.8	6.7	0.0213737	0.921338	1			Sst 2	L5 IT 3	27.1	30.8	-0.184637	1	1
	Sst 2	L5/6 NP	21.6	12.1	0.836024	0.188707	0.738352			Sst 2	L5/6 NP	27.3	19	0.522902	0.13944	0.540955
	Sst 2	L6 CT 1	39.7	18.4	1.10943	0.166944	0.696416			Sst 2	L6 CT 1	153.6	68.1	1.17345	0.0157691	0.189509
	Sst 2	L6 CT 2	25.9	17.2	0.590544	0.324226	0.867043			Sst 2	L6 CT 2	13.3	13	0.0329146	0.921427	1
	Sst 2	L6 CT 3	26.6	14.9	0.836114	0.148218	0.663473			Sst 2	L6 CT 3	10.7	8.7	0.298523	0.391693	0.845477
	Sst 2	L6 CT 4	2.4	2.6	-0.115477	0.815176	1			Sst 2	L6 CT 4	4.4	6.8	-0.628031	0.620294	0.935317
	Sst 2	L6 IT 1	2.6	1.9	0.452512	0.347517	0.894087			Sst 2	L6 IT 1	44.2	17.3	1.35327	0.0165096	0.191597
	Sst 2	L6 IT 2	21.3	11.9	0.839892	0.100475	0.574684			Sst 2	L6 IT 2	58.3	28.6	1.02748	0.0301924	0.247395
	Sst 2	Lamp5 1	1.7	2	-0.234465	0.812023	1			Sst 2	Lamp5 1	3.8	6.4	-0.752072	0.572259	0.924253
	Sst 2	Lamp5 2	1.2	1.1	0.125531	0.541488	0.99327			Sst 2	Lamp5 2	2.6	1.7	0.612977	0.491684	0.900754
	Sst 2	Lamp5 3	1.1	3.4	-1.62803	0.183179	0.734888			Sst 2	Lamp5 3	1.7	3.3	-0.956931	0.20984	0.647115
	Sst 2	Pvalb 1	3.6	2.9	0.311944	0.665577	1			Sst 2	Pvalb 1	9.2	10.6	-0.204358	1	1
	Sst 2	Pvalb 2	2.5	2.6	-0.0565835	0.919304	1			Sst 2	Pvalb 2	4.7	4.4	0.0951572	0.691766	0.965807
	Sst 2	Pvalb 3	5.2	3.8	0.452512	0.197702	0.739735			Sst 2	Pvalb 3	6.1	4.3	0.504473	0.320781	0.782038
	Sst 2	Pvalb 4	8.7	9.8	-0.171766	0.921316	1			Sst 2	Pvalb 4	8.1	7.6	0.0919225	0.448877	0.882442
	Sst 2	Pvalb 5	1	1.3	-0.378512	0.476801	0.967202			Sst 2	Pvalb 5	1	1.5	-0.584963	0.922267	1
	Sst 2	Pvalb 6	4.5	2	1.16993	0.0498045	0.426175			Sst 2	Pvalb 6	19.2	10.6	0.857042	0.0999947	0.458576
	Sst 2	Sncg 1	1.4	2.8	-1	0.395259	0.932961			Sst 2	Sncg 1	2.5	4.4	-0.815575	0.300294	0.760653
	Sst 2	Sncg 2	1.8	1.6	0.169925	0.73351	1			Sst 2	Sncg 2	2.5	5.4	-1.11103	0.215817	0.654709
	Sst 2	Sst 1	2.4	3.2	-0.415037	0.665122	1			Sst 2	Sst 1	4.3	4.6	-0.0972972	0.766008	0.97166
	Sst 2	Sst 2	13.6	2.3	2.5639	0.00504331	0.195674			Sst 2	Sst 2	31	4.3	2.84986	0.00079479	0.0795967
	Sst 2	Sst 3	1.7	1.4	0.280108	0.778195	1			Sst 2	Sst 3	2.1	2.4	-0.192645	0.558526	0.924253
	Sst 2	Sst 4	9.9	5.9	0.746714	0.323541	0.867043			Sst 2	Sst 4	13.4	6.7	1	0.0635306	0.374326
	Sst 2	Sst 5	1.8	3.2	-0.830075	0.343067	0.884322			Sst 2	Sst 5	4.1	6.6	-0.686842	0.372237	0.823547
	Sst 2	Sst 6	7.9	4.5	0.811928	0.138433	0.641234			Sst 2	Sst 6	6	4.5	0.415037	0.321889	0.782038
	Sst 2	Vip 1	1.5	2.2	-0.552541	0.943988	1			Sst 2	Vip 1	2.7	2.8	-0.0524674	0.763429	0.97166
	Sst 2	Vip 2	1.9	4.9	-1.36678	0.191496	0.739735			Sst 2	Vip 2	4.8	7.6	-0.662965	0.598014	0.935022
	Sst 2	Astro 1	11.1	15	-0.434403	0.792354	1			Sst 2	Astro 1	24.7	37.3	-0.594665	0.532516	0.916764
	Sst 2	Astro 2	10.8	16.5	-0.611435	0.554083	0.99327			Sst 2	Astro 2	16.2	31.4	-0.954771	0.187831	0.625385
	Sst 2	Astro 3	4.7	5.9	-0.328054	0.973561	1			Sst 2	Astro 3	14.3	12	0.252981	0.234958	0.679828
	Sst 2	Endo 1	14.8	14.5	0.0295443	0.575985	1			Sst 2	Endo 1	34.4	35.7	-0.0535155	1	1
	Sst 2	Endo 2	4.3	7.5	-0.802554	0.487929	0.967202			Sst 2	Endo 2	13.8	18.3	-0.407175	1	1
	Sst 2	Endo 3	4.3	6.6	-0.618129	0.895042	1			Sst 2	Endo 3	12.5	19.2	-0.619178	0.973764	1
	Sst 2	Endo 4	2.2	1.6	0.459432	0.631746	1			Sst 2	Endo 4	1.9	3.2	-0.752072	0.266096	0.713812
	Sst 2	Endo 5	7.1	9.2	-0.373815	0.973712	1			Sst 2	Endo 5	20	19.7	0.0218044	0.645204	0.95404
	Sst 2	Microglia 1	10.9	12.7	-0.2205	0.817872	1			Sst 2	Microglia 1	24.7	27.5	-0.154921	0.792584	0.979952
	Sst 2	Microglia 2	3	5.2	-0.793549	0.619894	1			Sst 2	Microglia 2	8.8	10.2	-0.212994	0.868978	0.986287
	Sst 2	Oligo 1	11.2	7.5	0.578536	0.307537	0.858583			Sst 2	Oligo 1	38	39.3	-0.0485299	0.947615	1
	Sst 2	Oligo 2	7.3	6.2	0.235628	0.322165	0.867043			Sst 2	Oligo 2	32.8	23.7	0.468809	0.264157	0.709314
	Sst 2	OPC 1	6.6	8	-0.277534	0.843219	1			Sst 2	OPC 1	14.7	18.6	-0.339486	0.668892	0.957226
	Sst 2	OPC 2	4.5	4.8	-0.0931094	0.59496	1			Sst 2	OPC 2	8.5	7.4	0.199938	0.176663	0.60589
	Sst 2	VLMC	1.7	6.8	-2	0.111746	0.594827			Sst 2	VLMC	2.8	23	-3.03814	0.0229389	0.218076
	Sst 3	L2/3 IT 1	3.5	9.8	-1.48543	0.0778715	0.502197			Sst 3	L2/3 IT 1	2.7	3	-0.152003	0.249043	0.690804
	Sst 3	L2/3 IT 2	2.9	6.7	-1.20811	0.194096	0.739735			Sst 3	L2/3 IT 2	3.9	7.2	-0.884523	0.17654	0.60589
	Sst 3	L2/3 IT 3	2	4.2	-1.07039	0.105438	0.585208			Sst 3	L2/3 IT 3	7.2	13.7	-0.928107	0.209183	0.647115
	Sst 3	L2/3 IT 4	1.3	1.9	-0.547488	0.505638	0.9847			Sst 3	L2/3 IT 4	3.8	16.3	-2.1008	0.0246651	0.22919
	Sst 3	L4/5 IT 1	1.2	2.3	-0.938599	0.236284	0.802351			Sst 3	L4/5 IT 1	4.6	14.4	-1.64636	0.0556852	0.344384
	Sst 3	L4/5 IT 2	4.2	11.1	-1.4021	0.137087	0.641234			Sst 3	L4/5 IT 2	8.3	14.6	-0.814785	0.0645209	0.374326
	Sst 3	L5 ET 1	17.1	15.7	0.123232	0.645484	1			Sst 3	L5 ET 1	7.9	6	0.39689	0.973584	1
	Sst 3	L5 ET 2	4.5	4.9	-0.122857	1	1			Sst 3	L5 ET 2	14.2	15.3	-0.107641	0.947541	1
	Sst 3	L5 IT 1	6.2	7.3	-0.235628	0.947181	1			Sst 3	L5 IT 1	5.7	4.5	0.341037	0.571256	0.924253
	Sst 3	L5 IT 2	1.9	2.2	-0.211504	0.466255	0.959829			Sst 3	L5 IT 2	8.2	7.8	0.0721498	0.792181	0.979952
	Sst 3	L5 IT 3	2.6	4.2	-0.691878	0.271167	0.836626			Sst 3	L5 IT 3	14.1	18.4	-0.384011	0.81777	0.98001
	Sst 3	L5/6 NP	9.4	7.6	0.306661	0.291234	0.854579			Sst 3	L5/6 NP	11.2	11.8	-0.0752881	0.843482	0.98001
	Sst 3	L6 CT 1	13.8	9.5	0.538669	0.429795	0.945035			Sst 3	L6 CT 1	44.7	46	-0.041359	0.576525	0.924253
	Sst 3	L6 CT 2	19	9.8	0.955146	0.186323	0.738352			Sst 3	L6 CT 2	30.4	7.8	1.96253	0.509487	0.912554
	Sst 3	L6 CT 3	12.8	8.4	0.607683	0.391153	0.93175			Sst 3	L6 CT 3	7.7	5.4	0.511899	0.275321	0.730324
	Sst 3	L6 CT 4	5.1	1.6	1.67243	0.773864	1			Sst 3	L6 CT 4	10.1	5.6	0.850857	0.103779	0.466142
	Sst 3	L6 IT 1	1.4	1.5	-0.0995357	0.912685	1			Sst 3	L6 IT 1	10.7	10.8	-0.0134205	0.947571	1
	Sst 3	L6 IT 2	7.7	5.9	0.384143	0.156598	0.676609			Sst 3	L6 IT 2	20	20.3	-0.0214797	1	1
	Sst 3	Lamp5 1	1.6	1.5	0.0931094	0.415392	0.940719			Sst 3	Lamp5 1	3.4	3.4	0	0.665395	0.957226
	Sst 3	Lamp5 2	1.4	1.4	0	0.503108	0.9847			Sst 3	Lamp5 2	1.5	1.5	0	0.592324	0.935022
	Sst 3	Lamp5 3	1.2	2.4	-1	0.375819	0.916073			Sst 3	Lamp5 3	2	4.3	-1.10434	0.545547	0.924253
	Sst 3	Pvalb 1	2	3.1	-0.632268	0.314166	0.867043			Sst 3	Pvalb 1	5.6	5.5	0.0259952	0.446675	0.882442
	Sst 3	Pvalb 2	1.3	1.6	-0.29956	1	1			Sst 3	Pvalb 2	2.3	4.1	-0.83399	0.162101	0.587561
	Sst 3	Pvalb 3	3.4	2.2	0.628031	0.128367	0.628497			Sst 3	Pvalb 3	5	2.8	0.836501	0.218629	0.659057
	Sst 3	Pvalb 4	4.5	4.1	0.134301	0.287077	0.854579			Sst 3	Pvalb 4	7.7	4.6	0.743225	0.192538	0.627446
	Sst 3	Pvalb 5	1	1.3	-0.378512	0.530486	0.985114			Sst 3	Pvalb 5	1.7	1.1	0.628031	0.0941271	0.444965
	Sst 3	Pvalb 6	2.6	2	0.378512	0.433313	0.94921			Sst 3	Pvalb 6	5.2	7.3	-0.489385	0.815809	0.98001
	Sst 3	Sncg 1	2.2	2	0.137504	0.943678	1			Sst 3	Sncg 1	3.5	3	0.222392	0.663188	0.957226
	Sst 3	Sncg 2	1.3	1.1	0.241008	0.110283	0.590504			Sst 3	Sncg 2	19.3	6.2	1.63826	0.44405	0.882442
	Sst 3	Sst 1	1.6	1.9	-0.247928	0.888323	1			Sst 3	Sst 1	2.9	2.5	0.214125	0.420285	0.87352
	Sst 3	Sst 2	1.6	1.5	0.0931094	1	1			Sst 3	Sst 2	2.1	3.1	-0.561879	0.314024	0.776161
	Sst 3	Sst 3	6.8	1.3	2.38702	0.00322886	0.195674			Sst 3	Sst 3	19.3	2.3	3.0689	0.00150614	0.114291
	Sst 3	Sst 4	3.9	2.9	0.427421	0.229164	0.798529			Sst 3	Sst 4	4.6	3.8	0.275634	0.427163	0.876843
	Sst 3	Sst 5	1.6	1.7	-0.0874628	0.856033	1			Sst 3	Sst 5	2.7	4.1	-0.602665	0.615095	0.935317
	Sst 3	Sst 6	3.1	2.6	0.253757	0.0984772	0.574684			Sst 3	Sst 6	4.3	3.5	0.296982	0.288748	0.750283
	Sst 3	Vip 1	1.6	1.3	0.29956	0.169024	0.700984			Sst 3	Vip 1	1.9	2.3	-0.275634	0.607599	0.935317
	Sst 3	Vip 2	1.8	2.4	-0.415037	0.943916	1			Sst 3	Vip 2	4.3	6.1	-0.504473	0.152693	0.572083
	Sst 3	Astro 1	7.3	6.8	0.102362	0.468464	0.959829			Sst 3	Astro 1	21.4	20.5	0.0619869	0.598948	0.935022
	Sst 3	Astro 2	9	9.4	-0.0627358	0.973712	1			Sst 3	Astro 2	29	25.4	0.191224	0.86953	0.986287
	Sst 3	Astro 3	3.1	2.9	0.0962153	0.403122	0.932961			Sst 3	Astro 3	8	9.3	-0.217231	0.791892	0.979952
	Sst 3	Endo 1	7.4	9.7	-0.390459	0.869163	1			Sst 3	Endo 1	21.1	23.2	-0.136882	1	1
	Sst 3	Endo 2	3	4.3	-0.519374	0.788934	1			Sst 3	Endo 2	6.5	11.3	-0.797811	0.842732	0.98001
	Sst 3	Endo 3	4.1	3.7	0.148099	0.920386	1			Sst 3	Endo 3	9.1	10.9	-0.26039	1	1
	Sst 3	Endo 4	1.2	1.2	0	0.501336	0.9847			Sst 3	Endo 4	2.1	1.9	0.14439	0.602314	0.935317
	Sst 3	Endo 5	4	4.7	-0.232661	0.89423	1			Sst 3	Endo 5	12.7	12.8	-0.0113153	0.843086	0.98001
	Sst 3	Microglia 1	5.3	6.9	-0.380604	0.692099	1			Sst 3	Microglia 1	19.6	18.2	0.106915	0.669157	0.957226
	Sst 3	Microglia 2	2.7	2.3	0.231326	0.636064	1			Sst 3	Microglia 2	5.1	6.3	-0.304855	0.921159	1
	Sst 3	Oligo 1	7.1	4.4	0.690316	0.321058	0.867043			Sst 3	Oligo 1	40.2	33	0.284729	0.490397	0.899006
	Sst 3	Oligo 2	4.7	2.8	0.747234	0.404084	0.932961			Sst 3	Oligo 2	22.3	16.8	0.408582	0.393034	0.845477
	Sst 3	OPC 1	3	4.5	-0.584963	0.946829	1			Sst 3	OPC 1	16.6	14	0.245756	0.5324	0.916764
	Sst 3	OPC 2	3.4	2.8	0.280108	0.191496	0.739735			Sst 3	OPC 2	4.6	5.9	-0.359081	0.765486	0.97166
	Sst 3	VLMC	1.3	3.7	-1.50901	0.074873	0.492627			Sst 3	VLMC	4.7	13.1	-1.47883	0.166583	0.590744
	Sst 4	L2/3 IT 1	8.8	57	-2.69539	0.0230556	0.31231			Sst 4	L2/3 IT 1	1.7	10.5	-2.62678	0.0285354	0.243406
	Sst 4	L2/3 IT 2	6.8	37.6	-2.46713	0.0449579	0.403874			Sst 4	L2/3 IT 2	4.7	34	-2.8548	0.00466657	0.130854
	Sst 4	L2/3 IT 3	3.5	22.6	-2.6909	0.0194364	0.290766			Sst 4	L2/3 IT 3	2.5	55.4	-4.46989	0.00457355	0.130854
	Sst 4	L2/3 IT 4	2.2	7.8	-1.82597	0.0509054	0.427639			Sst 4	L2/3 IT 4	4.4	66.5	-3.91778	0.00379174	0.130854
	Sst 4	L4/5 IT 1	3.5	7.9	-1.1745	0.0638351	0.464949			Sst 4	L4/5 IT 1	7.2	61.9	-3.10387	0.0063387	0.135239
	Sst 4	L4/5 IT 2	24	59.7	-1.3147	0.167545	0.696416			Sst 4	L4/5 IT 2	18.8	62.7	-1.73773	0.0276465	0.239979
	Sst 4	L5 ET 1	139	93.7	0.568964	0.400923	0.932961			Sst 4	L5 ET 1	23.7	20.1	0.237692	0.645671	0.95404
	Sst 4	L5 ET 2	38.6	25.2	0.615177	0.167545	0.696416			Sst 4	L5 ET 2	106.3	55.1	0.948017	0.0487803	0.323289
	Sst 4	L5 IT 1	65.6	58.5	0.165259	0.438463	0.94921			Sst 4	L5 IT 1	20.2	12	0.751321	0.114009	0.492515
	Sst 4	L5 IT 2	15.7	9.9	0.665264	0.23589	0.802351			Sst 4	L5 IT 2	47.6	29.6	0.685364	0.107562	0.471391
	Sst 4	L5 IT 3	27.6	21.6	0.353637	0.410827	0.932961			Sst 4	L5 IT 3	96.2	67.8	0.504752	0.087589	0.429253
	Sst 4	L5/6 NP	71.8	40.8	0.815415	0.093855	0.555875			Sst 4	L5/6 NP	78	36.4	1.09954	0.0103823	0.160963
	Sst 4	L6 CT 1	78.1	53.8	0.537716	0.293151	0.854579			Sst 4	L6 CT 1	234.8	153.7	0.611315	0.055668	0.344384
	Sst 4	L6 CT 2	73	54.4	0.42429	0.200254	0.739735			Sst 4	L6 CT 2	32.9	29.1	0.177068	0.843744	0.98001
	Sst 4	L6 CT 3	72.9	46.4	0.651794	0.151275	0.669471			Sst 4	L6 CT 3	24.9	12.9	0.948775	0.0874995	0.429253
	Sst 4	L6 CT 4	6.3	7.9	-0.326501	0.551595	0.99327			Sst 4	L6 CT 4	8.9	13.2	-0.568661	0.531819	0.916764
	Sst 4	L6 IT 1	6	3.8	0.658963	0.197958	0.739735			Sst 4	L6 IT 1	80.5	35.9	1.165	0.0103957	0.160963
	Sst 4	L6 IT 2	62.5	33.4	0.904008	0.0416735	0.383814			Sst 4	L6 IT 2	119.1	68	0.808567	0.0355643	0.26492
	Sst 4	Lamp5 1	4.5	5.6	-0.315502	0.643031	1			Sst 4	Lamp5 1	10.1	11.4	-0.174679	0.792181	0.979952
	Sst 4	Lamp5 2	1.4	2.9	-1.05063	0.251643	0.81784			Sst 4	Lamp5 2	2.9	2.9	0	0.478739	0.899006
	Sst 4	Lamp5 3	2.6	9.2	-1.82312	0.0294492	0.340167			Sst 4	Lamp5 3	2.8	7.2	-1.36257	0.0818554	0.417617
	Sst 4	Pvalb 1	9.4	9	0.0627358	0.531703	0.985114			Sst 4	Pvalb 1	22.5	22.5	0	0.598741	0.935022
	Sst 4	Pvalb 2	3.9	4.2	-0.106915	0.740322	1			Sst 4	Pvalb 2	10.5	8.4	0.321928	0.373736	0.823547
	Sst 4	Pvalb 3	14.1	8.5	0.73016	0.130097	0.628497			Sst 4	Pvalb 3	9.4	7.8	0.269187	0.510329	0.912554
	Sst 4	Pvalb 4	30.3	22.5	0.429393	0.324089	0.867043			Sst 4	Pvalb 4	22	15.6	0.495957	0.138657	0.540955
	Sst 4	Pvalb 5	1.6	1.8	-0.169925	0.516976	0.985114			Sst 4	Pvalb 5	1.4	2	-0.514573	0.370213	0.823547
	Sst 4	Pvalb 6	11.3	6.9	0.711655	0.157069	0.676609			Sst 4	Pvalb 6	37.9	20.3	0.900718	0.055668	0.344384
	Sst 4	Sncg 1	3.6	7.9	-1.13386	0.304915	0.858583			Sst 4	Sncg 1	6.4	7.5	-0.228819	1	1
	Sst 4	Sncg 2	3	3.8	-0.341037	0.311585	0.865905			Sst 4	Sncg 2	3.9	9.9	-1.34395	0.488053	0.899006
	Sst 4	Sst 1	8.4	6.9	0.283793	0.274358	0.836626			Sst 4	Sst 1	8.4	8.5	-0.0170735	0.692099	0.965807
	Sst 4	Sst 2	9.7	5.7	0.767023	0.208661	0.760404			Sst 4	Sst 2	13.4	7	0.936806	0.0479532	0.323289
	Sst 4	Sst 3	4	3.7	0.112475	0.29788	0.858583			Sst 4	Sst 3	4.7	4.9	-0.060121	0.740967	0.971489
	Sst 4	Sst 4	62	15	2.04731	0.015001	0.266834			Sst 4	Sst 4	82.7	14.8	2.48229	0.000906784	0.0875694
	Sst 4	Sst 5	5	9.2	-0.879706	0.198852	0.739735			Sst 4	Sst 5	10.3	14.4	-0.483424	0.767362	0.97166
	Sst 4	Sst 6	18.8	15.1	0.316184	0.531353	0.985114			Sst 4	Sst 6	12.4	7	0.824913	0.0699959	0.3927
	Sst 4	Vip 1	2.4	5.3	-1.14296	0.521482	0.985114			Sst 4	Vip 1	2.8	5.9	-1.07529	0.233218	0.679828
	Sst 4	Vip 2	5.3	11.3	-1.09226	0.373192	0.915712			Sst 4	Vip 2	7.9	12.4	-0.650416	0.35479	0.818515
	Sst 4	Astro 1	39	50.5	-0.372809	0.693259	1			Sst 4	Astro 1	57.3	73.2	-0.353309	0.438463	0.879529
	Sst 4	Astro 2	35.6	55.4	-0.638009	0.792526	1			Sst 4	Astro 2	41.7	69.2	-0.730725	0.400923	0.852277
	Sst 4	Astro 3	17.2	17.6	-0.0331669	0.717676	1			Sst 4	Astro 3	34.8	27.6	0.334419	0.122694	0.508842
	Sst 4	Endo 1	48.1	55.2	-0.198631	1	1			Sst 4	Endo 1	70.6	82.4	-0.222976	0.693424	0.965807
	Sst 4	Endo 2	15	19.1	-0.34861	0.818024	1			Sst 4	Endo 2	30.5	40.1	-0.394793	0.576525	0.924253
	Sst 4	Endo 3	16.8	21.1	-0.328782	0.843657	1			Sst 4	Endo 3	28.5	39.7	-0.478177	0.818175	0.98001
	Sst 4	Endo 4	5.9	5.2	0.182203	0.691263	1			Sst 4	Endo 4	4.6	4.1	0.16601	0.688366	0.965807
	Sst 4	Endo 5	21.7	27.4	-0.336481	0.895338	1			Sst 4	Endo 5	41.5	40.5	0.0351894	0.717905	0.969154
	Sst 4	Microglia 1	29.6	36.1	-0.286402	1	1			Sst 4	Microglia 1	55.8	60.2	-0.109498	0.973801	1
	Sst 4	Microglia 2	8.7	12.2	-0.487794	0.742174	1			Sst 4	Microglia 2	20.7	18.9	0.131245	0.599051	0.935022
	Sst 4	Oligo 1	30	23.3	0.364633	0.411224	0.932961			Sst 4	Oligo 1	73.3	89.1	-0.281612	1	1
	Sst 4	Oligo 2	21.4	17.6	0.282035	0.323952	0.867043			Sst 4	Oligo 2	69.5	56	0.311586	0.357526	0.818515
	Sst 4	OPC 1	25.2	27.9	-0.146841	1	1			Sst 4	OPC 1	36.4	39.5	-0.117914	0.747658	0.971489
	Sst 4	OPC 2	16	14.9	0.10276	0.668716	1			Sst 4	OPC 2	18.1	16.8	0.107528	0.621091	0.935317
	Sst 4	VLMC	4	24	-2.58496	0.025284	0.319636			Sst 4	VLMC	6.5	47.5	-2.86942	0.0148588	0.18713
	Sst 5	L2/3 IT 1	30.6	33.7	-0.139217	0.947615	1			Sst 5	L2/3 IT 1	13.6	12.9	0.0762356	0.531936	0.916764
	Sst 5	L2/3 IT 2	27.7	18.9	0.5515	0.408693	0.932961			Sst 5	L2/3 IT 2	44.8	37.1	0.27208	0.400923	0.852277
	Sst 5	L2/3 IT 3	15.5	12.2	0.345387	0.323678	0.867043			Sst 5	L2/3 IT 3	72	57.7	0.319426	0.178137	0.60589
	Sst 5	L2/3 IT 4	8.3	4.7	0.820451	0.0446548	0.403874			Sst 5	L2/3 IT 4	112.6	69.2	0.702363	0.13944	0.540955
	Sst 5	L4/5 IT 1	9.2	5.6	0.716207	0.0549882	0.442329			Sst 5	L4/5 IT 1	147.7	61.2	1.27107	0.0192308	0.206241
	Sst 5	L4/5 IT 2	71.4	35.8	0.995964	0.0233077	0.31231			Sst 5	L4/5 IT 2	146.8	75.9	0.95168	0.0165096	0.191597
	Sst 5	L5 ET 1	47.1	44.6	0.0786833	0.792698	1			Sst 5	L5 ET 1	22.1	21.2	0.0599821	0.84357	0.98001
	Sst 5	L5 ET 2	12.4	12.7	-0.0344884	0.817872	1			Sst 5	L5 ET 2	72	56.7	0.344648	0.188582	0.625385
	Sst 5	L5 IT 1	45	27.1	0.731632	0.130751	0.628497			Sst 5	L5 IT 1	9.2	13.4	-0.542527	0.895279	0.991941
	Sst 5	L5 IT 2	6.2	5.5	0.172837	0.33773	0.881226			Sst 5	L5 IT 2	25.6	28.7	-0.164907	0.669421	0.957226
	Sst 5	L5 IT 3	22.1	11.8	0.90526	0.0355123	0.361526			Sst 5	L5 IT 3	135.6	77	0.816427	0.0526641	0.333498
	Sst 5	L5/6 NP	24.1	19.8	0.283533	0.490152	0.967202			Sst 5	L5/6 NP	43.3	34.8	0.31528	0.357662	0.818515
	Sst 5	L6 CT 1	10.7	26	-1.2809	0.106966	0.585208			Sst 5	L6 CT 1	43.2	151.2	-1.80735	0.0815787	0.417617
	Sst 5	L6 CT 2	5.4	21.8	-2.0133	0.121106	0.60541			Sst 5	L6 CT 2	7.2	27.5	-1.93336	0.176047	0.60589
	Sst 5	L6 CT 3	8.2	20	-1.2863	0.12977	0.628497			Sst 5	L6 CT 3	3.9	13.8	-1.82312	0.0350969	0.26492
	Sst 5	L6 CT 4	2.4	4	-0.736966	0.543757	0.99327			Sst 5	L6 CT 4	2.7	14	-2.3744	0.0688823	0.389661
	Sst 5	L6 IT 1	2.1	2.5	-0.251539	0.811011	1			Sst 5	L6 IT 1	31.6	35.2	-0.155651	0.792698	0.979952
	Sst 5	L6 IT 2	9.2	16.8	-0.868755	0.188582	0.738352			Sst 5	L6 IT 2	24	68.5	-1.51307	0.107562	0.471391
	Sst 5	Lamp5 1	3.3	2.5	0.400538	0.762686	1			Sst 5	Lamp5 1	11.5	12.1	-0.0733732	0.48892	0.899006
	Sst 5	Lamp5 2	1.7	2	-0.234465	0.801037	1			Sst 5	Lamp5 2	3.6	3.3	0.125531	0.506566	0.912554
	Sst 5	Lamp5 3	2.8	4.4	-0.652077	0.384295	0.93175			Sst 5	Lamp5 3	5.3	8.7	-0.715023	0.428352	0.876843
	Sst 5	Pvalb 1	8.2	5.1	0.685127	0.05173	0.427639			Sst 5	Pvalb 1	39.1	25.9	0.594217	0.100283	0.458576
	Sst 5	Pvalb 2	3.5	1.4	1.32193	0.0789131	0.505642			Sst 5	Pvalb 2	16.5	11.9	0.471504	0.129661	0.528125
	Sst 5	Pvalb 3	2.8	3.9	-0.478047	0.687412	1			Sst 5	Pvalb 3	3.2	7.1	-1.14975	0.128679	0.528125
	Sst 5	Pvalb 4	9.2	8.4	0.131245	0.468717	0.959829			Sst 5	Pvalb 4	14.6	14.2	0.0400774	0.429926	0.876843
	Sst 5	Pvalb 5	1.3	1.4	-0.106915	0.94007	1			Sst 5	Pvalb 5	1.5	1.7	-0.180572	0.289156	0.750283
	Sst 5	Pvalb 6	2.2	3.5	-0.669851	0.565088	1			Sst 5	Pvalb 6	19.3	21.8	-0.175727	0.792411	0.979952
	Sst 5	Sncg 1	4	3.4	0.234465	0.666393	1			Sst 5	Sncg 1	7.3	8.9	-0.285909	0.766527	0.97166
	Sst 5	Sncg 2	1.7	2.1	-0.304855	0.972539	1			Sst 5	Sncg 2	4.5	10.5	-1.22239	0.261717	0.709314
	Sst 5	Sst 1	4.7	3.9	0.269187	0.487555	0.967202			Sst 5	Sst 1	10.5	9.1	0.206451	0.576201	0.924253
	Sst 5	Sst 2	1.3	2.5	-0.943416	0.16929	0.701012			Sst 5	Sst 2	4.8	6.2	-0.369234	0.741324	0.971489
	Sst 5	Sst 3	1.6	2.1	-0.392317	0.670226	1			Sst 5	Sst 3	3.1	4.3	-0.472068	0.384295	0.840722
	Sst 5	Sst 4	5	6.7	-0.422233	0.715667	1			Sst 5	Sst 4	10.6	14.7	-0.471752	0.553746	0.924253
	Sst 5	Sst 5	23.7	4.3	2.46248	0.000482816	0.132401			Sst 5	Sst 5	82.9	14.2	2.54548	0.000634293	0.0776331
	Sst 5	Sst 6	7	6.8	0.0418202	0.644358	1			Sst 5	Sst 6	7.1	10.6	-0.578173	0.717063	0.969154
	Sst 5	Vip 1	3.8	2.8	0.440573	0.217293	0.77209			Sst 5	Vip 1	5.5	4.6	0.257798	0.0487479	0.323289
	Sst 5	Vip 2	6.8	6.7	0.0213737	0.895249	1			Sst 5	Vip 2	19.7	12.4	0.667856	0.0657419	0.374326
	Sst 5	Astro 1	27.8	29.3	-0.0758158	0.843701	1			Sst 5	Astro 1	76.3	82	-0.103941	1	1
	Sst 5	Astro 2	16.2	28.1	-0.794576	0.249964	0.814888			Sst 5	Astro 2	34.2	70.6	-1.04567	0.188832	0.625385
	Sst 5	Astro 3	10	8.8	0.184425	0.553183	0.99327			Sst 5	Astro 3	39.3	35.3	0.154861	0.393034	0.845477
	Sst 5	Endo 1	27	25.9	0.0600073	0.449904	0.94921			Sst 5	Endo 1	88.2	85.2	0.0499252	0.669421	0.957226
	Sst 5	Endo 2	9.3	11.4	-0.293731	0.947481	1			Sst 5	Endo 2	42.8	40.1	0.0940086	0.554307	0.924253
	Sst 5	Endo 3	9.8	12.6	-0.36257	0.429534	0.945035			Sst 5	Endo 3	46	42.1	0.127814	0.792698	0.979952
	Sst 5	Endo 4	3	3.6	-0.263034	0.867854	1			Sst 5	Endo 4	4.9	4	0.292782	0.572813	0.924253
	Sst 5	Endo 5	12	13.9	-0.21205	0.947452	1			Sst 5	Endo 5	49.4	46	0.102877	0.767426	0.97166
	Sst 5	Microglia 1	15.8	18.4	-0.219781	0.843701	1			Sst 5	Microglia 1	63.2	70.1	-0.14949	0.818074	0.98001
	Sst 5	Microglia 2	7.2	5.9	0.287282	0.339383	0.881226			Sst 5	Microglia 2	29.8	24.3	0.294356	0.340615	0.799447
	Sst 5	Oligo 1	8.2	12.7	-0.631133	0.307811	0.858583			Sst 5	Oligo 1	53	83.9	-0.662678	0.270317	0.718718
	Sst 5	Oligo 2	7.5	9	-0.263034	0.841107	1			Sst 5	Oligo 2	43.4	56.7	-0.385654	0.357526	0.818515
	Sst 5	OPC 1	11	13.4	-0.284729	0.86942	1			Sst 5	OPC 1	38.1	42.9	-0.171187	0.843788	0.98001
	Sst 5	OPC 2	7.1	7.7	-0.117039	0.921182	1			Sst 5	OPC 2	23.7	17.1	0.470891	0.292468	0.750283
	Sst 5	VLMC	3.5	11.9	-1.76553	0.259942	0.832494			Sst 5	VLMC	6.8	51.5	-2.92097	0.0123374	0.175316
	Sst 6	L2/3 IT 1	16.7	57.4	-1.7812	0.0566631	0.443918			Sst 6	L2/3 IT 1	8.1	10.6	-0.38807	0.598014	0.935022
	Sst 6	L2/3 IT 2	14.2	36.3	-1.35408	0.277919	0.836626			Sst 6	L2/3 IT 2	13.6	19.7	-0.534589	0.621685	0.935317
	Sst 6	L2/3 IT 3	7	17.9	-1.35453	0.12206	0.60541			Sst 6	L2/3 IT 3	15.9	34.1	-1.10074	0.24983	0.690804
	Sst 6	L2/3 IT 4	4.8	7.3	-0.604862	0.32175	0.867043			Sst 6	L2/3 IT 4	16.1	39.7	-1.30208	0.157775	0.574617
	Sst 6	L4/5 IT 1	3.6	6.8	-0.917538	0.248081	0.814888			Sst 6	L4/5 IT 1	17.5	31.5	-0.847997	0.22418	0.663606
	Sst 6	L4/5 IT 2	44.4	57.5	-0.373002	1	1			Sst 6	L4/5 IT 2	25.2	39.9	-0.662965	0.23682	0.679828
	Sst 6	L5 ET 1	129.6	86.1	0.589981	0.139328	0.641234			Sst 6	L5 ET 1	18.2	12	0.600904	0.35739	0.818515
	Sst 6	L5 ET 2	23.4	18.7	0.32347	0.717447	1			Sst 6	L5 ET 2	37.3	33.7	0.146427	0.392633	0.845477
	Sst 6	L5 IT 1	74	50.5	0.551242	0.237085	0.802351			Sst 6	L5 IT 1	16.7	8.9	0.907971	0.199363	0.627446
	Sst 6	L5 IT 2	10.8	8.8	0.295456	0.339657	0.881226			Sst 6	L5 IT 2	26.7	16.2	0.720846	0.167064	0.590744
	Sst 6	L5 IT 3	19.9	20.3	-0.0287113	1	1			Sst 6	L5 IT 3	37.3	40.1	-0.104427	1	1
	Sst 6	L5/6 NP	58.8	40.4	0.541461	0.200254	0.739735			Sst 6	L5/6 NP	30.7	19.7	0.640043	0.100572	0.458576
	Sst 6	L6 CT 1	51.7	45.2	0.193842	0.357798	0.900824			Sst 6	L6 CT 1	143.6	101.2	0.504846	0.178137	0.60589
	Sst 6	L6 CT 2	87.9	63.8	0.462307	0.340615	0.881226			Sst 6	L6 CT 2	38.7	16.9	1.19531	0.278327	0.730324
	Sst 6	L6 CT 3	71.7	47.4	0.597086	0.278463	0.836626			Sst 6	L6 CT 3	22.9	11.2	1.03185	0.211389	0.647115
	Sst 6	L6 CT 4	7.6	7.8	-0.0374747	0.867854	1			Sst 6	L6 CT 4	9.8	9.3	0.075551	0.766914	0.97166
	Sst 6	L6 IT 1	3.4	3.5	-0.0418202	0.503718	0.9847			Sst 6	L6 IT 1	25.1	21.9	0.196756	0.429926	0.876843
	Sst 6	L6 IT 2	43.5	30.4	0.516944	0.278191	0.836626			Sst 6	L6 IT 2	62.3	42.8	0.541621	0.0760702	0.402971
	Sst 6	Lamp5 1	3.2	5.4	-0.754888	0.218629	0.775819			Sst 6	Lamp5 1	6.4	7.8	-0.285402	0.817669	0.98001
	Sst 6	Lamp5 2	2.1	2.4	-0.192645	0.579533	1			Sst 6	Lamp5 2	2.4	3.2	-0.415037	0.973322	1
	Sst 6	Lamp5 3	1.9	8.2	-2.10962	0.0760626	0.492627			Sst 6	Lamp5 3	2.7	6.6	-1.28951	0.125613	0.52015
	Sst 6	Pvalb 1	8.5	7.9	0.10561	0.920934	1			Sst 6	Pvalb 1	12.7	12.4	0.0344884	0.4663	0.898101
	Sst 6	Pvalb 2	3.5	4.7	-0.425306	0.615199	1			Sst 6	Pvalb 2	7	6.4	0.129283	0.233754	0.679828
	Sst 6	Pvalb 3	13.7	9.5	0.528176	0.339383	0.881226			Sst 6	Pvalb 3	8.1	3.9	1.05445	0.289441	0.750283
	Sst 6	Pvalb 4	27.6	21.3	0.373815	0.510928	0.9847			Sst 6	Pvalb 4	14.3	9.8	0.545161	0.121636	0.508842
	Sst 6	Pvalb 5	1.9	1.7	0.160465	0.969595	1			Sst 6	Pvalb 5	1.3	1.1	0.241008	0.194531	0.627446
	Sst 6	Pvalb 6	6.8	5.7	0.254573	0.816849	1			Sst 6	Pvalb 6	13.3	11.1	0.260867	0.469095	0.898101
	Sst 6	Sncg 1	6.7	6.8	-0.0213737	0.42703	0.945035			Sst 6	Sncg 1	5.9	5.1	0.210218	0.643317	0.95404
	Sst 6	Sncg 2	2.3	3.4	-0.563901	0.892484	1			Sst 6	Sncg 2	10.4	9.8	0.0857299	0.275047	0.730324
	Sst 6	Sst 1	6.8	7.7	-0.179324	0.868867	1			Sst 6	Sst 1	6.3	6.9	-0.131245	1	1
	Sst 6	Sst 2	8.1	4.7	0.785261	0.235757	0.802351			Sst 6	Sst 2	6	4.6	0.383329	0.594747	0.935022
	Sst 6	Sst 3	2.6	2.3	0.176878	0.320968	0.867043			Sst 6	Sst 3	3.8	3.4	0.160465	0.442724	0.882442
	Sst 6	Sst 4	19.1	15.3	0.320041	0.323952	0.867043			Sst 6	Sst 4	12.4	9	0.462343	0.156598	0.574617
	Sst 6	Sst 5	7.1	7.3	-0.0400774	1	1			Sst 6	Sst 5	6.6	8.6	-0.381871	0.817003	0.98001
	Sst 6	Sst 6	56.4	12.9	2.12832	0.00574781	0.195674			Sst 6	Sst 6	41.2	5.6	2.87915	0.000301955	0.0532803
	Sst 6	Vip 1	3.7	3.4	0.121991	0.403947	0.932961			Sst 6	Vip 1	4.2	3.2	0.392317	0.143258	0.554971
	Sst 6	Vip 2	5.4	9.1	-0.752907	0.689739	1			Sst 6	Vip 2	6.5	9.4	-0.532221	0.509487	0.912554
	Sst 6	Astro 1	31.7	45.8	-0.530865	0.511287	0.9847			Sst 6	Astro 1	37.4	41.4	-0.146592	0.843701	0.98001
	Sst 6	Astro 2	33.4	54.4	-0.703759	0.489414	0.967202			Sst 6	Astro 2	32.4	43.9	-0.438227	0.532168	0.916764
	Sst 6	Astro 3	17.4	16.5	0.0766213	0.275596	0.836626			Sst 6	Astro 3	18.4	19.2	-0.0614005	0.742103	0.971489
	Sst 6	Endo 1	41.6	40	0.0565835	0.717216	1			Sst 6	Endo 1	46.1	45.1	0.0316393	0.489906	0.899006
	Sst 6	Endo 2	9.7	15.9	-0.71297	0.791892	1			Sst 6	Endo 2	15.9	23	-0.532607	0.62208	0.935317
	Sst 6	Endo 3	12.8	20.5	-0.67948	0.429795	0.945035			Sst 6	Endo 3	18	23.6	-0.39079	0.843657	0.98001
	Sst 6	Endo 4	3.1	3.8	-0.293731	0.68776	1			Sst 6	Endo 4	3.2	3.5	-0.129283	0.739889	0.971489
	Sst 6	Endo 5	20.9	23.5	-0.169158	0.9476	1			Sst 6	Endo 5	21.8	24.9	-0.191818	0.843744	0.98001
	Sst 6	Microglia 1	22.9	32.3	-0.496187	0.843701	1			Sst 6	Microglia 1	31.6	38.1	-0.269866	0.947467	1
	Sst 6	Microglia 2	10.5	13.2	-0.330149	0.274358	0.836626			Sst 6	Microglia 2	11.5	14.8	-0.363963	0.947556	1
	Sst 6	Oligo 1	23.8	22.6	0.0746388	0.430187	0.945035			Sst 6	Oligo 1	47.4	57.2	-0.271128	0.843788	0.98001
	Sst 6	Oligo 2	18.7	15.3	0.289507	0.553633	0.99327			Sst 6	Oligo 2	39.3	31.5	0.319177	0.278463	0.730324
	Sst 6	OPC 1	18.8	26.7	-0.506107	0.448748	0.94921			Sst 6	OPC 1	25.3	24.7	0.0346263	0.532052	0.916764
	Sst 6	OPC 2	15.7	16.8	-0.0976967	1	1			Sst 6	OPC 2	11.3	11.6	-0.037802	0.742385	0.971489
	Sst 6	VLMC	3.9	17.9	-2.19841	0.009924	0.222506			Sst 6	VLMC	5.1	29.2	-2.5174	0.025284	0.230779
	Vip 1	L2/3 IT 1	41.4	16.2	1.35364	0.00577537	0.195674			Vip 1	L2/3 IT 1	12.7	6.1	1.05795	0.0556852	0.344384
	Vip 1	L2/3 IT 2	23.3	10.8	1.1093	0.211001	0.760404			Vip 1	L2/3 IT 2	36.5	13	1.48938	0.0113054	0.167279
	Vip 1	L2/3 IT 3	17.5	5.6	1.64386	0.0316077	0.35178			Vip 1	L2/3 IT 3	62.6	21.4	1.54855	0.0010405	0.0907582
	Vip 1	L2/3 IT 4	7.1	3.6	0.979822	0.209052	0.760404			Vip 1	L2/3 IT 4	45.6	23.5	0.956373	0.0451399	0.31297
	Vip 1	L4/5 IT 1	5.5	2.6	1.08092	0.0675319	0.475537			Vip 1	L4/5 IT 1	31.9	19.2	0.73245	0.121636	0.508842
	Vip 1	L4/5 IT 2	30	17.7	0.761213	0.11483	0.594827			Vip 1	L4/5 IT 2	27.8	20.9	0.411582	0.263887	0.709314
	Vip 1	L5 ET 1	12.8	24.7	-0.948367	0.411489	0.932961			Vip 1	L5 ET 1	4.2	7.9	-0.911463	0.286797	0.749999
	Vip 1	L5 ET 2	3.7	7.2	-0.960472	0.117706	0.600523			Vip 1	L5 ET 2	7.1	17.7	-1.31786	0.0563136	0.344384
	Vip 1	L5 IT 1	10.9	14.6	-0.42164	1	1			Vip 1	L5 IT 1	3.8	5.6	-0.559427	0.55091	0.924253
	Vip 1	L5 IT 2	2.9	2.9	0	0.919376	1			Vip 1	L5 IT 2	7.3	9.4	-0.364764	0.691514	0.965807
	Vip 1	L5 IT 3	4.8	6.5	-0.437405	0.531003	0.985114			Vip 1	L5 IT 3	10.4	22.4	-1.10692	0.0519966	0.333498
	Vip 1	L5/6 NP	6.5	10.5	-0.691878	0.447195	0.94921			Vip 1	L5/6 NP	6	14.1	-1.23266	0.0754068	0.402971
	Vip 1	L6 CT 1	6.4	12.1	-0.918863	0.529238	0.985114			Vip 1	L6 CT 1	23.2	52.2	-1.16993	0.157892	0.574617
	Vip 1	L6 CT 2	7.9	11	-0.477579	0.947256	1			Vip 1	L6 CT 2	3.7	9	-1.2824	0.284553	0.745572
	Vip 1	L6 CT 3	6	11.9	-0.987927	0.262804	0.832494			Vip 1	L6 CT 3	2.3	6.2	-1.43063	0.161735	0.587022
	Vip 1	L6 CT 4	1.7	2.7	-0.667425	0.752034	1			Vip 1	L6 CT 4	1.7	5.5	-1.6939	0.195481	0.627446
	Vip 1	L6 IT 1	1.4	2	-0.514573	0.799431	1			Vip 1	L6 IT 1	5.5	12	-1.12553	0.322716	0.782038
	Vip 1	L6 IT 2	6	8.4	-0.485427	0.509366	0.9847			Vip 1	L6 IT 2	15.2	19.6	-0.366782	0.576633	0.924253
	Vip 1	Lamp5 1	2.5	2	0.321928	0.193027	0.739735			Vip 1	Lamp5 1	5.8	4.7	0.303392	0.206172	0.644163
	Vip 1	Lamp5 2	1.5	1.6	-0.0931094	0.971484	1			Vip 1	Lamp5 2	2.6	1.5	0.793549	0.116254	0.494917
	Vip 1	Lamp5 3	2.1	3.2	-0.607683	0.59129	1			Vip 1	Lamp5 3	3.2	3.3	-0.0443941	0.788692	0.979952
	Vip 1	Pvalb 1	3.5	2.8	0.321928	0.787468	1			Vip 1	Pvalb 1	9.7	8.7	0.156969	0.869274	0.986287
	Vip 1	Pvalb 2	2.2	2	0.137504	0.270645	0.836626			Vip 1	Pvalb 2	4.5	4.5	0	0.868719	0.986287
	Vip 1	Pvalb 3	1.8	2.8	-0.63743	0.860483	1			Vip 1	Pvalb 3	2	2.9	-0.536053	0.418631	0.870752
	Vip 1	Pvalb 4	4	5.5	-0.459432	0.766268	1			Vip 1	Pvalb 4	5.8	5.7	0.025091	0.817106	0.98001
	Vip 1	Pvalb 5	1.1	1.2	-0.125531	0.788062	1			Vip 1	Pvalb 5	1.3	1.3	0	0.588877	0.935022
	Vip 1	Pvalb 6	1.7	3.3	-0.956931	0.185575	0.738352			Vip 1	Pvalb 6	3.5	7.2	-1.04064	0.29027	0.750283
	Vip 1	Sncg 1	3.6	2.9	0.311944	0.711761	1			Vip 1	Sncg 1	3.8	4.2	-0.14439	0.868232	0.986287
	Vip 1	Sncg 2	1.7	1.7	0	0.971995	1			Vip 1	Sncg 2	11.6	6.2	0.903785	0.475299	0.898735
	Vip 1	Sst 1	3.3	2.3	0.520832	0.266522	0.836626			Vip 1	Sst 1	4.3	3.2	0.426265	0.571814	0.924253
	Vip 1	Sst 2	1.7	1.5	0.180572	0.76735	1			Vip 1	Sst 2	2.8	3	-0.0995357	0.713294	0.969154
	Vip 1	Sst 3	1.6	1.4	0.192645	0.467867	0.959829			Vip 1	Sst 3	2	2	0	0.776922	0.979952
	Vip 1	Sst 4	2.7	5.5	-1.02647	0.230521	0.802226			Vip 1	Sst 4	2.8	5.6	-1	0.18443	0.625385
	Vip 1	Sst 5	3.8	3	0.341037	0.301141	0.858583			Vip 1	Sst 5	5.5	4.5	0.289507	0.173325	0.603957
	Vip 1	Sst 6	3.8	4	-0.0740006	0.764098	1			Vip 1	Sst 6	4.1	3.1	0.403356	0.254406	0.701237
	Vip 1	Vip 1	12	2	2.58496	0.00110961	0.165404			Vip 1	Vip 1	23	3.5	2.71621	0.000212668	0.0532803
	Vip 1	Vip 2	4.7	4	0.232661	0.303245	0.858583			Vip 1	Vip 2	9.1	5.8	0.649814	0.0435075	0.305569
	Vip 1	Astro 1	13.1	16.9	-0.367456	0.947571	1			Vip 1	Astro 1	31.3	25.6	0.290019	0.0874995	0.429253
	Vip 1	Astro 2	11.4	13.8	-0.275634	0.71737	1			Vip 1	Astro 2	18.6	23.6	-0.343484	0.669245	0.957226
	Vip 1	Astro 3	5.8	4.4	0.398549	0.233486	0.802351			Vip 1	Astro 3	12.5	11.3	0.145605	0.597073	0.935022
	Vip 1	Endo 1	11.1	14.7	-0.405256	0.742455	1			Vip 1	Endo 1	30.6	24.4	0.326651	0.188332	0.625385
	Vip 1	Endo 2	4.7	5.3	-0.173332	1	1			Vip 1	Endo 2	12.1	14.6	-0.270961	0.575985	0.924253
	Vip 1	Endo 3	4.8	5.5	-0.196397	0.8169	1			Vip 1	Endo 3	15.1	15.9	-0.0744782	0.947556	1
	Vip 1	Endo 4	1.6	2.2	-0.459432	0.746431	1			Vip 1	Endo 4	2.1	1.9	0.14439	0.470971	0.898735
	Vip 1	Endo 5	6.6	7.9	-0.259387	0.947377	1			Vip 1	Endo 5	13.6	14.6	-0.102362	0.693094	0.965807
	Vip 1	Microglia 1	9.8	10.7	-0.126757	0.921249	1			Vip 1	Microglia 1	20.5	20	0.0356239	0.598948	0.935022
	Vip 1	Microglia 2	4.6	3.7	0.314109	0.272975	0.836626			Vip 1	Microglia 2	11	7.6	0.533432	0.177401	0.60589
	Vip 1	Oligo 1	3.9	6.1	-0.645335	0.567289	1			Vip 1	Oligo 1	13.9	34.4	-1.30732	0.177646	0.60589
	Vip 1	Oligo 2	2.5	5.1	-1.02857	0.174565	0.717858			Vip 1	Oligo 2	11.6	18.5	-0.6734	0.469724	0.898101
	Vip 1	OPC 1	6.3	7.1	-0.172467	0.921226	1			Vip 1	OPC 1	13.2	13.5	-0.0324215	0.741821	0.971489
	Vip 1	OPC 2	4.7	4.3	0.128324	0.571814	1			Vip 1	OPC 2	8.9	6.6	0.431339	0.209443	0.647115
	Vip 1	VLMC	2.6	8.6	-1.72583	0.16719	0.696416			Vip 1	VLMC	3.9	16.9	-2.11548	0.0320474	0.256952
	Vip 2	L2/3 IT 1	116.7	39.8	1.55196	0.0234463	0.31231			Vip 2	L2/3 IT 1	25.6	13.4	0.933911	0.0702347	0.3927
	Vip 2	L2/3 IT 2	62.3	25.7	1.27746	0.0609166	0.458475			Vip 2	L2/3 IT 2	85.4	35.9	1.25025	0.0473072	0.322213
	Vip 2	L2/3 IT 3	31.2	16.6	0.910363	0.107364	0.585208			Vip 2	L2/3 IT 3	155.8	58.5	1.41319	0.0042735	0.130854
	Vip 2	L2/3 IT 4	9.7	6.3	0.622633	0.113598	0.594827			Vip 2	L2/3 IT 4	148.9	69.6	1.09718	0.0114448	0.167279
	Vip 2	L4/5 IT 1	11.8	5.6	1.07529	0.166824	0.696416			Vip 2	L4/5 IT 1	77.8	64.2	0.277197	0.264157	0.709314
	Vip 2	L4/5 IT 2	71.7	46.4	0.627848	0.278327	0.836626			Vip 2	L4/5 IT 2	72.6	69.1	0.0712838	0.400923	0.852277
	Vip 2	L5 ET 1	42	64.5	-0.61891	0.717676	1			Vip 2	L5 ET 1	17.8	19.5	-0.131597	0.947511	1
	Vip 2	L5 ET 2	6.7	15.4	-1.2007	0.223655	0.783638			Vip 2	L5 ET 2	33.6	50.8	-0.596367	0.818175	0.98001
	Vip 2	L5 IT 1	24.5	41.2	-0.749863	0.599051	1			Vip 2	L5 IT 1	11.7	13.9	-0.248576	0.691514	0.965807
	Vip 2	L5 IT 2	2.9	8.4	-1.53434	0.0461812	0.41077			Vip 2	L5 IT 2	15.6	27	-0.791413	0.510089	0.912554
	Vip 2	L5 IT 3	10.5	17.2	-0.712019	0.292057	0.854579			Vip 2	L5 IT 3	47.1	69.7	-0.565432	0.449006	0.882442
	Vip 2	L5/6 NP	14	30.2	-1.10912	0.263481	0.832494			Vip 2	L5/6 NP	20.5	39.7	-0.953515	0.167665	0.590744
	Vip 2	L6 CT 1	9.5	34.1	-1.84377	0.0523969	0.427639			Vip 2	L6 CT 1	79.6	150.5	-0.918923	0.193187	0.627446
	Vip 2	L6 CT 2	12	40.8	-1.76553	0.510689	0.9847			Vip 2	L6 CT 2	13	28.8	-1.14756	0.553746	0.924253
	Vip 2	L6 CT 3	10.7	32.9	-1.62048	0.147414	0.663241			Vip 2	L6 CT 3	5.1	16.5	-1.6939	0.025284	0.230779
	Vip 2	L6 CT 4	2.5	5.9	-1.23879	0.524922	0.985114			Vip 2	L6 CT 4	8.7	12.6	-0.534336	0.843086	0.98001
	Vip 2	L6 IT 1	1.2	2.9	-1.27302	0.155628	0.676609			Vip 2	L6 IT 1	30.2	35.4	-0.229201	0.973793	1
	Vip 2	L6 IT 2	9.9	22.8	-1.20353	0.199617	0.739735			Vip 2	L6 IT 2	45.1	59	-0.387588	0.532632	0.916764
	Vip 2	Lamp5 1	5.7	2.8	1.02554	0.101981	0.575564			Vip 2	Lamp5 1	16.2	12.3	0.397335	0.147759	0.563766
	Vip 2	Lamp5 2	2.7	2.6	0.0544478	0.563799	1			Vip 2	Lamp5 2	4.1	3.8	0.109624	0.3861	0.843306
	Vip 2	Lamp5 3	12.4	6.5	0.931828	0.234557	0.802351			Vip 2	Lamp5 3	11.2	10.5	0.0931094	0.621784	0.935317
	Vip 2	Pvalb 1	4.5	5.7	-0.341037	0.596338	1			Vip 2	Pvalb 1	26.1	23.4	0.157541	0.23682	0.679828
	Vip 2	Pvalb 2	5.1	4.2	0.280108	0.528646	0.985114			Vip 2	Pvalb 2	11.1	11.1	0	0.817821	0.98001
	Vip 2	Pvalb 3	3.7	6.8	-0.878009	0.947105	1			Vip 2	Pvalb 3	4.2	5.5	-0.389042	0.791485	0.979952
	Vip 2	Pvalb 4	12	16	-0.415037	0.843657	1			Vip 2	Pvalb 4	15.6	16.5	-0.08092	0.7176	0.969154
	Vip 2	Pvalb 5	2.6	1.4	0.893085	0.0710345	0.482606			Vip 2	Pvalb 5	2.3	1.8	0.353637	0.537384	0.924253
	Vip 2	Pvalb 6	2.3	4.1	-0.83399	0.295587	0.858504			Vip 2	Pvalb 6	12.7	18.4	-0.534877	0.531003	0.916764
	Vip 2	Sncg 1	9.1	6.2	0.553598	0.198469	0.739735			Vip 2	Sncg 1	11.3	8.5	0.410788	0.0754068	0.402971
	Vip 2	Sncg 2	2.3	2.7	-0.231326	0.637968	1			Vip 2	Sncg 2	23.5	16.1	0.5456	0.81777	0.98001
	Vip 2	Sst 1	6.7	5.8	0.208108	0.552278	0.99327			Vip 2	Sst 1	11.7	8.4	0.478047	0.156363	0.574617
	Vip 2	Sst 2	2	3.9	-0.963474	0.682321	1			Vip 2	Sst 2	5.2	6.5	-0.321928	0.595915	0.935022
	Vip 2	Sst 3	1.8	2.6	-0.530515	0.455079	0.955383			Vip 2	Sst 3	4.5	5.3	-0.236067	0.48768	0.899006
	Vip 2	Sst 4	4.8	8.3	-0.790077	0.303803	0.858583			Vip 2	Sst 4	7.8	12.3	-0.657112	0.323404	0.782038
	Vip 2	Sst 5	7	5.7	0.296393	0.62119	1			Vip 2	Sst 5	19.9	16.1	0.305708	0.156834	0.574617
	Vip 2	Sst 6	5.1	9.7	-0.927488	0.741821	1			Vip 2	Sst 6	7.2	9	-0.321928	1	1
	Vip 2	Vip 1	4.5	3.6	0.321928	0.25953	0.832494			Vip 2	Vip 1	8.9	4.4	1.0163	0.0208857	0.211494
	Vip 2	Vip 2	43.7	7.4	2.56204	0.0027794	0.195674			Vip 2	Vip 2	81.8	15.9	2.36307	0.000499119	0.0642676
	Vip 2	Astro 1	42.7	33.5	0.350075	0.277919	0.836626			Vip 2	Astro 1	92.5	87.8	0.0752324	0.511167	0.912554
	Vip 2	Astro 2	48.6	43	0.17662	0.37509	0.915712			Vip 2	Astro 2	60.4	71.3	-0.239354	0.742596	0.971489
	Vip 2	Astro 3	13.1	13.1	0	0.742244	1			Vip 2	Astro 3	36.7	32.1	0.193207	0.264022	0.709314
	Vip 2	Endo 1	34.1	36.7	-0.106008	0.792698	1			Vip 2	Endo 1	91.4	87.8	0.0579732	0.576633	0.924253
	Vip 2	Endo 2	16.8	15.1	0.153913	0.59843	1			Vip 2	Endo 2	35.8	41.7	-0.220088	0.846999	0.98001
	Vip 2	Endo 3	13.4	16.4	-0.291463	0.973719	1			Vip 2	Endo 3	44.9	42.4	0.0826512	0.477855	0.898735
	Vip 2	Endo 4	3.6	3.2	0.169925	0.482499	0.967202			Vip 2	Endo 4	4.9	5	-0.0291463	0.765289	0.97166
	Vip 2	Endo 5	22.8	19.7	0.210838	0.490152	0.967202			Vip 2	Endo 5	46	45	0.0317089	0.717829	0.969154
	Vip 2	Microglia 1	30.3	26.2	0.209751	0.469975	0.959829			Vip 2	Microglia 1	65.1	66.8	-0.0371906	0.645671	0.95404
	Vip 2	Microglia 2	10.6	9.5	0.158065	0.552844	0.99327			Vip 2	Microglia 2	28	21.8	0.361099	0.199999	0.627446
	Vip 2	Oligo 1	9	20.4	-1.18057	0.374414	0.915712			Vip 2	Oligo 1	51.8	92.4	-0.834941	0.200126	0.627446
	Vip 2	Oligo 2	6.7	13.2	-0.978305	0.373736	0.915712			Vip 2	Oligo 2	43.5	56.7	-0.382333	0.921515	1
	Vip 2	OPC 1	24.3	19.6	0.310103	0.263887	0.832494			Vip 2	OPC 1	43.4	40.2	0.1105	0.599051	0.935022
	Vip 2	OPC 2	10.1	11.5	-0.187279	0.621388	1			Vip 2	OPC 2	17.4	14	0.31366	0.356845	0.818515
	Vip 2	VLMC	11	15.2	-0.466568	0.741679	1			Vip 2	VLMC	10.9	50.1	-2.20048	0.0275586	0.239979
	Astro 1	L2/3 IT 1	286.3	237.9	0.267172	0.270317	0.836626			Astro 1	L2/3 IT 1	89.9	72.1	0.318322	0.331649	0.790811
	Astro 1	L2/3 IT 2	177.2	130.9	0.436914	0.324363	0.867043			Astro 1	L2/3 IT 2	242.1	221	0.131557	0.576525	0.924253
	Astro 1	L2/3 IT 3	114.1	87.2	0.387899	0.216945	0.771868			Astro 1	L2/3 IT 3	436.3	337.7	0.369578	0.270317	0.718718
	Astro 1	L2/3 IT 4	31.6	29.5	0.0992096	0.669069	1			Astro 1	L2/3 IT 4	407.6	406.1	0.00531902	0.747658	0.971489
	Astro 1	L4/5 IT 1	32.7	34.2	-0.0647057	0.973793	1			Astro 1	L4/5 IT 1	377.1	379.8	-0.0102928	0.606318	0.935317
	Astro 1	L4/5 IT 2	234.5	261.2	-0.155567	0.948729	1			Astro 1	L4/5 IT 2	438.4	407.2	0.10651	0.477855	0.898735
	Astro 1	L5 ET 1	303.4	341.9	-0.172353	0.897663	1			Astro 1	L5 ET 1	135.6	116.7	0.216553	0.606318	0.935317
	Astro 1	L5 ET 2	75.9	87.3	-0.201882	0.869567	1			Astro 1	L5 ET 2	268.7	343.5	-0.354314	0.747658	0.971489
	Astro 1	L5 IT 1	186.3	216.9	-0.219402	0.693506	1			Astro 1	L5 IT 1	59.5	73.2	-0.298954	0.669333	0.957226
	Astro 1	L5 IT 2	35.2	36.6	-0.0562682	0.792641	1			Astro 1	L5 IT 2	103.2	155.9	-0.595178	0.438463	0.879529
	Astro 1	L5 IT 3	79.9	91	-0.187671	0.742596	1			Astro 1	L5 IT 3	348.4	425.2	-0.287397	0.576633	0.924253
	Astro 1	L5/6 NP	130.7	166.1	-0.345793	0.699353	1			Astro 1	L5/6 NP	179.3	210.9	-0.234184	0.948729	1
	Astro 1	L6 CT 1	147.1	195.7	-0.411847	0.796936	1			Astro 1	L6 CT 1	537.8	871.6	-0.696596	0.242648	0.685602
	Astro 1	L6 CT 2	115.3	175.3	-0.604433	0.869567	1			Astro 1	L6 CT 2	147.4	167.5	-0.184425	0.895426	0.991941
	Astro 1	L6 CT 3	107.9	158.5	-0.554788	0.606318	1			Astro 1	L6 CT 3	60.8	84.6	-0.476586	0.895456	0.991941
	Astro 1	L6 CT 4	20.8	23.6	-0.182203	0.973771	1			Astro 1	L6 CT 4	64.2	86.3	-0.426787	0.895456	0.991941
	Astro 1	L6 IT 1	8.2	11.9	-0.537266	0.742244	1			Astro 1	L6 IT 1	159.6	210.7	-0.40073	0.699353	0.965807
	Astro 1	L6 IT 2	94.7	117.6	-0.312452	0.846999	1			Astro 1	L6 IT 2	272.7	369.1	-0.436697	0.299986	0.760653
	Astro 1	Lamp5 1	21.3	16.1	0.403793	0.429403	0.945035			Astro 1	Lamp5 1	72.4	65.8	0.137902	0.669245	0.957226
	Astro 1	Lamp5 2	6.5	7	-0.106915	0.66845	1			Astro 1	Lamp5 2	17.1	16.3	0.0691244	0.391962	0.845477
	Astro 1	Lamp5 3	63.5	34.9	0.86353	0.0651686	0.464949			Astro 1	Lamp5 3	96.5	52.7	0.872726	0.270317	0.718718
	Astro 1	Pvalb 1	27.5	31.3	-0.186731	0.669245	1			Astro 1	Pvalb 1	130.6	146.2	-0.162788	1	1
	Astro 1	Pvalb 2	15.3	17.1	-0.160465	0.86931	1			Astro 1	Pvalb 2	53.4	55.7	-0.0608376	0.869567	0.986287
	Astro 1	Pvalb 3	19.6	25	-0.351074	0.766978	1			Astro 1	Pvalb 3	28.5	39.8	-0.481807	0.375225	0.823547
	Astro 1	Pvalb 4	60.7	74.1	-0.287777	0.843744	1			Astro 1	Pvalb 4	93.9	90.2	0.0579977	0.511287	0.912554
	Astro 1	Pvalb 5	5.2	3.6	0.530515	0.295587	0.858504			Astro 1	Pvalb 5	10.1	6.7	0.592122	0.199108	0.627446
	Astro 1	Pvalb 6	15.4	20	-0.37707	0.843613	1			Astro 1	Pvalb 6	82.8	105.7	-0.352273	0.792755	0.979952
	Astro 1	Sncg 1	27.5	25.9	0.0864795	0.449391	0.94921			Astro 1	Sncg 1	54.6	47	0.21624	0.392901	0.845477
	Astro 1	Sncg 2	7.6	9.5	-0.321928	0.921404	1			Astro 1	Sncg 2	114.3	87.7	0.382177	0.200254	0.627446
	Astro 1	Sst 1	25.1	28.6	-0.188328	0.792755	1			Astro 1	Sst 1	47	45.7	0.0404666	0.747658	0.971489
	Astro 1	Sst 2	11.8	16.6	-0.492396	0.76717	1			Astro 1	Sst 2	24.7	36.8	-0.575195	0.3245	0.782038
	Astro 1	Sst 3	7.4	8.5	-0.199938	0.644546	1			Astro 1	Sst 3	23.6	21	0.168398	0.490152	0.899006
	Astro 1	Sst 4	40.2	47.9	-0.25283	0.895485	1			Astro 1	Sst 4	57.6	76.7	-0.413158	0.532632	0.916764
	Astro 1	Sst 5	28.5	25.6	0.154818	0.598533	1			Astro 1	Sst 5	76.2	84.5	-0.14916	0.921515	1
	Astro 1	Sst 6	31.1	46.6	-0.583415	0.532516	0.985114			Astro 1	Sst 6	40.1	44	-0.133901	1	1
	Astro 1	Vip 1	13.6	11.2	0.280108	0.575985	1			Astro 1	Vip 1	32	27.7	0.208186	0.249964	0.690804
	Astro 1	Vip 2	48.8	36.1	0.434882	0.236953	0.802351			Astro 1	Vip 2	97.9	86.2	0.183621	0.3245	0.782038
	Astro 1	Astro 1	388.6	201.4	0.948222	0.0215092	0.301352			Astro 1	Astro 1	1008.5	500.1	1.01192	0.00523651	0.130854
	Astro 1	Astro 2	253.9	218.3	0.217948	0.519032	0.985114			Astro 1	Astro 2	541.6	447.9	0.274051	0.171311	0.598481
	Astro 1	Astro 3	54.9	57.8	-0.0742633	0.843744	1			Astro 1	Astro 3	174.6	186.9	-0.098213	0.973793	1
	Astro 1	Endo 1	209.2	194.8	0.102889	0.477855	0.967202			Astro 1	Endo 1	607.8	529.6	0.198694	0.438463	0.879529
	Astro 1	Endo 2	90.7	67.6	0.424079	0.216945	0.771868			Astro 1	Endo 2	322.5	252.3	0.354159	0.365308	0.823547
	Astro 1	Endo 3	87.8	68.6	0.356012	0.340752	0.881226			Astro 1	Endo 3	305.7	264.3	0.20994	0.400923	0.852277
	Astro 1	Endo 4	17.5	16.3	0.102483	0.818074	1			Astro 1	Endo 4	32.9	23.8	0.467126	0.178015	0.60589
	Astro 1	Endo 5	114.8	94.8	0.276164	0.193187	0.739735			Astro 1	Endo 5	298.3	277	0.106878	0.511287	0.912554
	Astro 1	Microglia 1	155.4	129	0.268615	0.393034	0.93175			Astro 1	Microglia 1	447.6	382.3	0.227505	0.365308	0.823547
	Astro 1	Microglia 2	42.4	41.7	0.0240169	0.717753	1			Astro 1	Microglia 2	135.9	133.7	0.023546	0.490397	0.899006
	Astro 1	Oligo 1	89	92.9	-0.0618733	0.846999	1			Astro 1	Oligo 1	541.5	564.6	-0.0602678	0.747658	0.971489
	Astro 1	Oligo 2	48.9	59.5	-0.283055	0.947585	1			Astro 1	Oligo 2	276.1	331.2	-0.262512	0.921515	1
	Astro 1	OPC 1	129.9	100.4	0.371642	0.157892	0.676609			Astro 1	OPC 1	326	276.5	0.237592	0.242648	0.685602
	Astro 1	OPC 2	46.7	45.9	0.0249284	0.599154	1			Astro 1	OPC 2	91.1	98.2	-0.108272	0.94763	1
	Astro 1	VLMC	114.5	82.1	0.479893	0.293288	0.854579			Astro 1	VLMC	395.8	292.1	0.438309	0.331649	0.790811
	Astro 2	L2/3 IT 1	342	253.3	0.433149	0.250365	0.814888			Astro 2	L2/3 IT 1	75.8	64.5	0.232899	0.157892	0.574617
	Astro 2	L2/3 IT 2	146.7	151.4	-0.0454963	0.652185	1			Astro 2	L2/3 IT 2	138.2	188.2	-0.445509	0.869567	0.986287
	Astro 2	L2/3 IT 3	85.8	92.8	-0.113147	0.921515	1			Astro 2	L2/3 IT 3	171.8	293.2	-0.771155	0.270317	0.718718
	Astro 2	L2/3 IT 4	19	30.7	-0.692239	0.469599	0.959829			Astro 2	L2/3 IT 4	159.3	350.7	-1.13849	0.0761532	0.402971
	Astro 2	L4/5 IT 1	20.7	34	-0.715904	0.37482	0.915712			Astro 2	L4/5 IT 1	164.5	323.2	-0.97434	0.242648	0.685602
	Astro 2	L4/5 IT 2	145.8	285.8	-0.971015	0.365308	0.911905			Astro 2	L4/5 IT 2	200.9	354.8	-0.820528	0.237085	0.679828
	Astro 2	L5 ET 1	246.9	392.7	-0.669501	0.450032	0.94921			Astro 2	L5 ET 1	124.1	105.5	0.23426	0.846999	0.98001
	Astro 2	L5 ET 2	54.8	90.7	-0.726927	0.469975	0.959829			Astro 2	L5 ET 2	175.8	301.9	-0.780136	0.411621	0.856831
	Astro 2	L5 IT 1	126.9	237.5	-0.904235	0.299986	0.858583			Astro 2	L5 IT 1	65.3	68.1	-0.0605718	0.599154	0.935022
	Astro 2	L5 IT 2	23	45	-0.968291	0.510689	0.9847			Astro 2	L5 IT 2	85.4	143.3	-0.746731	0.237085	0.679828
	Astro 2	L5 IT 3	44.1	100.2	-1.18403	0.0879461	0.534396			Astro 2	L5 IT 3	174.9	387.9	-1.14915	0.055668	0.344384
	Astro 2	L5/6 NP	105.8	175.5	-0.730131	0.365308	0.911905			Astro 2	L5/6 NP	124	198.6	-0.679526	0.365308	0.823547
	Astro 2	L6 CT 1	110.5	200.8	-0.861713	0.365308	0.911905			Astro 2	L6 CT 1	424.2	801	-0.917058	0.193187	0.627446
	Astro 2	L6 CT 2	178.3	218.5	-0.293327	0.973801	1			Astro 2	L6 CT 2	290.5	155.6	0.900696	0.532632	0.916764
	Astro 2	L6 CT 3	111.7	186.9	-0.742637	0.519032	0.985114			Astro 2	L6 CT 3	65.7	78.1	-0.249429	0.767554	0.97166
	Astro 2	L6 CT 4	28.8	30.1	-0.0636947	0.843482	1			Astro 2	L6 CT 4	114.4	72.7	0.65406	0.489906	0.899006
	Astro 2	L6 IT 1	5.2	10.4	-1	0.429664	0.945035			Astro 2	L6 IT 1	93.3	189.9	-1.02529	0.13944	0.540955
	Astro 2	L6 IT 2	69.4	132.5	-0.932985	0.308633	0.858583			Astro 2	L6 IT 2	212.2	356.2	-0.747263	0.242648	0.685602
	Astro 2	Lamp5 1	17.3	17.5	-0.0165829	0.817973	1			Astro 2	Lamp5 1	49.8	55.6	-0.158939	0.622276	0.935317
	Astro 2	Lamp5 2	7.5	7.9	-0.0749621	0.869052	1			Astro 2	Lamp5 2	13.1	14.9	-0.185746	0.508883	0.912554
	Astro 2	Lamp5 3	104.6	36.7	1.51103	0.0233077	0.31231			Astro 2	Lamp5 3	113.2	49.4	1.19629	0.061136	0.365363
	Astro 2	Pvalb 1	17.2	35.7	-1.05352	0.211648	0.760404			Astro 2	Pvalb 1	62.2	124.6	-1.00232	0.167785	0.590744
[truncated: 706 more rows]
