# Supplementary material for: Spatial transcriptomics reveals the distinct organization of mouse prefrontal cortex and neuronal subtypes regulating chronic pain
Source: Nat Neurosci. 2023 Oct 16;26(11):1880–93. doi: 10.1038/s41593-023-01455-9 (PMC10620082; doi:10.1038/s41593-023-01455-9)
Supplement: Supplementary file 10 — Statistical source data. [file 41593_2023_1455_MOESM10_ESM.xlsx]

## Sheet: c
		experimental
		Cav_cPFC	Cav_Dstriatum	Cav_Hypo	Cav_NAc	Cav_PAG	Rbp4	Retro_Amyg
Predict	Cav_cPFC	139	4	0	1	0	50	4
	Cav_Dstriatum	0	1	0	0	0	0	0
	Cav_Hypo	0	0	34	4	9	2	2
	Cav_NAc	4	0	0	10	0	5	2
	Cav_PAG	0	0	7	3	22	2	1
	Rbp4	71	65	7	23	8	993	70
	Retro_Amyg	7	2	0	4	3	19	72

## Sheet: e
subcluster	predict_projecting	percentage
L2/3 IT 1	cPFC	0
L2/3 IT 2	cPFC	0.02
L2/3 IT 3	cPFC	0.01
L2/3 IT 4	cPFC	0.07
L4/5 IT 1	cPFC	0.08
L4/5 IT 2	cPFC	0.16
L5 ET 1	cPFC	0
L5 ET 2	cPFC	0.01
L5 IT 1	cPFC	0.01
L5 IT 2	cPFC	0.02
L5 IT 3	cPFC	0.07
L5/6 NP	cPFC	0.01
L6 CT 1	cPFC	0.13
L6 CT 2	cPFC	0.13
L6 CT 3	cPFC	0.04
L6 CT 4	cPFC	0.02
L6 IT 1	cPFC	0.12
L6 IT 2	cPFC	0.12
L2/3 IT 1	Dstriatum	0
L2/3 IT 2	Dstriatum	0
L2/3 IT 3	Dstriatum	0
L2/3 IT 4	Dstriatum	0
L4/5 IT 1	Dstriatum	0
L4/5 IT 2	Dstriatum	0.06
L5 ET 1	Dstriatum	0.17
L5 ET 2	Dstriatum	0
L5 IT 1	Dstriatum	0
L5 IT 2	Dstriatum	0
L5 IT 3	Dstriatum	0.11
L5/6 NP	Dstriatum	0
L6 CT 1	Dstriatum	0.56
L6 CT 2	Dstriatum	0
L6 CT 3	Dstriatum	0.06
L6 CT 4	Dstriatum	0
L6 IT 1	Dstriatum	0
L6 IT 2	Dstriatum	0.06
L2/3 IT 1	Hypo	0
L2/3 IT 2	Hypo	0
L2/3 IT 3	Hypo	0
L2/3 IT 4	Hypo	0
L4/5 IT 1	Hypo	0
L4/5 IT 2	Hypo	0
L5 ET 1	Hypo	0.24
L5 ET 2	Hypo	0.05
L5 IT 1	Hypo	0
L5 IT 2	Hypo	0
L5 IT 3	Hypo	0
L5/6 NP	Hypo	0.01
L6 CT 1	Hypo	0.45
L6 CT 2	Hypo	0.15
L6 CT 3	Hypo	0.09
L6 CT 4	Hypo	0.01
L6 IT 1	Hypo	0
L6 IT 2	Hypo	0
L2/3 IT 1	NAc	0
L2/3 IT 2	NAc	0
L2/3 IT 3	NAc	0.01
L2/3 IT 4	NAc	0.02
L4/5 IT 1	NAc	0.01
L4/5 IT 2	NAc	0.01
L5 ET 1	NAc	0.01
L5 ET 2	NAc	0.01
L5 IT 1	NAc	0.01
L5 IT 2	NAc	0.01
L5 IT 3	NAc	0.01
L5/6 NP	NAc	0
L6 CT 1	NAc	0.68
L6 CT 2	NAc	0.07
L6 CT 3	NAc	0.11
L6 CT 4	NAc	0.01
L6 IT 1	NAc	0.01
L6 IT 2	NAc	0.04
L2/3 IT 1	PAG	0
L2/3 IT 2	PAG	0
L2/3 IT 3	PAG	0.01
L2/3 IT 4	PAG	0
L4/5 IT 1	PAG	0
L4/5 IT 2	PAG	0
L5 ET 1	PAG	0.63
L5 ET 2	PAG	0.35
L5 IT 1	PAG	0
L5 IT 2	PAG	0
L5 IT 3	PAG	0
L5/6 NP	PAG	0.01
L6 CT 1	PAG	0.01
L6 CT 2	PAG	0
L6 CT 3	PAG	0
L6 CT 4	PAG	0
L6 IT 1	PAG	0
L6 IT 2	PAG	0
L2/3 IT 1	Retro_Amyg	0.01
L2/3 IT 2	Retro_Amyg	0.02
L2/3 IT 3	Retro_Amyg	0.01
L2/3 IT 4	Retro_Amyg	0.01
L4/5 IT 1	Retro_Amyg	0
L4/5 IT 2	Retro_Amyg	0.01
L5 ET 1	Retro_Amyg	0.19
L5 ET 2	Retro_Amyg	0.03
L5 IT 1	Retro_Amyg	0.05
L5 IT 2	Retro_Amyg	0.01
L5 IT 3	Retro_Amyg	0.02
L5/6 NP	Retro_Amyg	0.01
L6 CT 1	Retro_Amyg	0.12
L6 CT 2	Retro_Amyg	0.31
L6 CT 3	Retro_Amyg	0.08
L6 CT 4	Retro_Amyg	0.01
L6 IT 1	Retro_Amyg	0.01
L6 IT 2	Retro_Amyg	0.09

## Sheet: f
mCherry+/Pou3f1+	mCherry+/Pou3f1-
98.4	1.6
95.4955	4.5045
98.4615	1.53846
100	0
