# Supplementary material for: Spatial transcriptomics reveals the distinct organization of mouse prefrontal cortex and neuronal subtypes regulating chronic pain
Source: Nat Neurosci. 2023 Oct 16;26(11):1880–93. doi: 10.1038/s41593-023-01455-9 (PMC10620082; doi:10.1038/s41593-023-01455-9)
Supplement: Supplementary file 11 — Statistical source data. [file 41593_2023_1455_MOESM11_ESM.xlsx]

## Sheet: b
cellType	AUC
L6 IT 2	0.594156
L5/6 NP	0.589207
L5 IT 2	0.549695
L6 CT 1	0.592505
L6 CT 3	0.609721
L6 CT 4	0.564092
L5 IT 1	0.591744
L5 IT 3	0.582941
L6 IT 1	0.498811
L6 CT 2	0.625751
L2/3 IT 2	0.617262
L2/3 IT 3	0.564847
L4/5 IT 2	0.611436
L5 ET 2	0.612459
L5 ET 1	0.634225
L4/5 IT 1	0.631219
L2/3 IT 1	0.598913
L2/3 IT 4	0.55269

## Sheet: d
	ctr	pain
ACAd	0.357607	-0.0123217
DP	-0.101246	-0.215999
ILA	0.0121901	-0.167181
ORBm	0.159798	0.00148147
PL	0.339151	0.0309189
TTd	-0.0627055	-0.22247

## Sheet: e
sample	pain	subcluster	mice	active.score
Pain1	ctr	L2/3 IT 1	1	-0.288643
Pain1	ctr	L2/3 IT 2	1	0.344746
Pain1	ctr	L2/3 IT 3	1	-0.372066
Pain1	ctr	L2/3 IT 4	1	-0.042377
Pain1	ctr	L4/5 IT 1	1	-0.0776878
Pain1	ctr	L4/5 IT 2	1	0.203559
Pain1	ctr	L5 ET 1	1	-0.0261887
Pain1	ctr	L5 ET 2	1	-0.0929698
Pain1	ctr	L5 IT 1	1	0.110793
Pain1	ctr	L5 IT 2	1	0.27977
Pain1	ctr	L5 IT 3	1	0.104766
Pain1	ctr	L5/6 NP	1	-0.359381
Pain1	ctr	L6 CT 1	1	0.109618
Pain1	ctr	L6 CT 2	1	-0.145116
Pain1	ctr	L6 CT 3	1	0.304275
Pain1	ctr	L6 CT 4	1	-0.02662
Pain1	ctr	L6 IT 1	1	-0.336706
Pain1	ctr	L6 IT 2	1	0.0286237
Pain1	pain	L2/3 IT 1	1	-0.308941
Pain1	pain	L2/3 IT 2	1	0.377991
Pain1	pain	L2/3 IT 3	1	-0.414737
Pain1	pain	L2/3 IT 4	1	-0.296017
Pain1	pain	L4/5 IT 1	1	0.0387896
Pain1	pain	L4/5 IT 2	1	0.116311
Pain1	pain	L5 ET 1	1	-0.0283791
Pain1	pain	L5 ET 2	1	-0.205797
Pain1	pain	L5 IT 1	1	0.060004
Pain1	pain	L5 IT 2	1	0.118358
Pain1	pain	L5 IT 3	1	0.000353907
Pain1	pain	L5/6 NP	1	-0.27073
Pain1	pain	L6 CT 1	1	0.0974742
Pain1	pain	L6 CT 2	1	-0.114234
Pain1	pain	L6 CT 3	1	0.262455
Pain1	pain	L6 CT 4	1	-0.11691
Pain1	pain	L6 IT 1	1	-0.212982
Pain1	pain	L6 IT 2	1	-0.0248016
Pain10	ctr	L2/3 IT 1	3	-0.0699622
Pain10	ctr	L2/3 IT 2	3	0.977726
Pain10	ctr	L2/3 IT 3	3	-0.0289486
Pain10	ctr	L2/3 IT 4	3	0.0699005
Pain10	ctr	L4/5 IT 1	3	0.310602
Pain10	ctr	L4/5 IT 2	3	0.576695
Pain10	ctr	L5 ET 1	3	0.344908
Pain10	ctr	L5 ET 2	3	0.265195
Pain10	ctr	L5 IT 1	3	0.476284
Pain10	ctr	L5 IT 2	3	0.428139
Pain10	ctr	L5 IT 3	3	0.117538
Pain10	ctr	L5/6 NP	3	-0.115538
Pain10	ctr	L6 CT 1	3	0.0323947
Pain10	ctr	L6 CT 2	3	-0.0251556
Pain10	ctr	L6 CT 3	3	0.606813
Pain10	ctr	L6 CT 4	3	-0.0130239
Pain10	ctr	L6 IT 1	3	-0.169888
Pain10	ctr	L6 IT 2	3	0.136757
Pain10	pain	L2/3 IT 1	3	-0.175246
Pain10	pain	L2/3 IT 2	3	0.114683
Pain10	pain	L2/3 IT 3	3	-0.276821
Pain10	pain	L2/3 IT 4	3	-0.361657
Pain10	pain	L4/5 IT 1	3	-0.45037
Pain10	pain	L4/5 IT 2	3	-0.109253
Pain10	pain	L5 ET 1	3	-0.0445815
Pain10	pain	L5 ET 2	3	-0.192246
Pain10	pain	L5 IT 1	3	-0.0452342
Pain10	pain	L5 IT 2	3	-0.0694095
Pain10	pain	L5 IT 3	3	-0.379256
Pain10	pain	L5/6 NP	3	-0.422538
Pain10	pain	L6 CT 1	3	-0.196451
Pain10	pain	L6 CT 2	3	-0.242144
Pain10	pain	L6 CT 3	3	-0.110203
Pain10	pain	L6 CT 4	3	-0.215599
Pain10	pain	L6 IT 1	3	-0.487064
Pain10	pain	L6 IT 2	3	-0.226572
Pain11	ctr	L2/3 IT 1	3	-0.141577
Pain11	ctr	L2/3 IT 2	3	1.07521
Pain11	ctr	L2/3 IT 3	3	0.0469338
Pain11	ctr	L2/3 IT 4	3	0.25879
Pain11	ctr	L4/5 IT 1	3	0.735493
Pain11	ctr	L4/5 IT 2	3	0.809167
Pain11	ctr	L5 ET 1	3	0.409129
Pain11	ctr	L5 ET 2	3	0.318017
Pain11	ctr	L5 IT 1	3	0.550263
Pain11	ctr	L5 IT 2	3	0.583251
Pain11	ctr	L5 IT 3	3	0.434977
Pain11	ctr	L5/6 NP	3	-0.000448558
Pain11	ctr	L6 CT 1	3	0.294303
Pain11	ctr	L6 CT 2	3	-0.241925
Pain11	ctr	L6 CT 3	3	0.776628
Pain11	ctr	L6 CT 4	3	0.103337
Pain11	ctr	L6 IT 1	3	0.595741
Pain11	ctr	L6 IT 2	3	0.1274
Pain11	pain	L2/3 IT 1	3	-0.237876
Pain11	pain	L2/3 IT 2	3	0.193884
Pain11	pain	L2/3 IT 3	3	-0.236165
Pain11	pain	L2/3 IT 4	3	-0.200842
Pain11	pain	L4/5 IT 1	3	-0.0881058
Pain11	pain	L4/5 IT 2	3	-0.0508482
Pain11	pain	L5 ET 1	3	-0.107
Pain11	pain	L5 ET 2	3	-0.161577
Pain11	pain	L5 IT 1	3	-0.149272
Pain11	pain	L5 IT 2	3	-0.318154
Pain11	pain	L5 IT 3	3	-0.088222
Pain11	pain	L5/6 NP	3	-0.352061
Pain11	pain	L6 CT 1	3	-0.200926
Pain11	pain	L6 CT 2	3	-0.267367
Pain11	pain	L6 CT 3	3	-0.109356
Pain11	pain	L6 CT 4	3	-0.295768
Pain11	pain	L6 IT 1	3	-0.338736
Pain11	pain	L6 IT 2	3	-0.14579
Pain2	ctr	L2/3 IT 1	1	-0.213236
Pain2	ctr	L2/3 IT 2	1	0.294976
Pain2	ctr	L2/3 IT 3	1	-0.224823
Pain2	ctr	L2/3 IT 4	1	-0.198118
Pain2	ctr	L4/5 IT 1	1	0.250033
Pain2	ctr	L4/5 IT 2	1	0.184153
Pain2	ctr	L5 ET 1	1	0.0910553
Pain2	ctr	L5 ET 2	1	0.0281136
Pain2	ctr	L5 IT 1	1	0.118759
Pain2	ctr	L5 IT 2	1	0.259891
Pain2	ctr	L5 IT 3	1	0.0969177
Pain2	ctr	L5/6 NP	1	-0.303111
Pain2	ctr	L6 CT 1	1	0.0967867
Pain2	ctr	L6 CT 2	1	-0.269456
Pain2	ctr	L6 CT 3	1	0.312008
Pain2	ctr	L6 CT 4	1	-0.130646
Pain2	ctr	L6 IT 1	1	-0.161435
Pain2	ctr	L6 IT 2	1	0.0652554
Pain2	pain	L2/3 IT 1	1	-0.20339
Pain2	pain	L2/3 IT 2	1	0.268556
Pain2	pain	L2/3 IT 3	1	-0.294848
Pain2	pain	L2/3 IT 4	1	-0.154942
Pain2	pain	L4/5 IT 1	1	0.0263999
Pain2	pain	L4/5 IT 2	1	0.0541979
Pain2	pain	L5 ET 1	1	-0.0402197
Pain2	pain	L5 ET 2	1	-0.0518234
Pain2	pain	L5 IT 1	1	0.0565153
Pain2	pain	L5 IT 2	1	0.321385
Pain2	pain	L5 IT 3	1	-0.0587565
Pain2	pain	L5/6 NP	1	-0.295586
Pain2	pain	L6 CT 1	1	0.0627284
Pain2	pain	L6 CT 2	1	-0.212042
Pain2	pain	L6 CT 3	1	0.11226
Pain2	pain	L6 CT 4	1	-0.115587
Pain2	pain	L6 IT 1	1	-0.155008
Pain2	pain	L6 IT 2	1	-0.0764098
Pain5	ctr	L2/3 IT 1	2	-0.461892
Pain5	ctr	L2/3 IT 2	2	0.641633
Pain5	ctr	L2/3 IT 3	2	-0.438628
Pain5	ctr	L2/3 IT 4	2	0.0234662
Pain5	ctr	L4/5 IT 1	2	0.0300833
Pain5	ctr	L4/5 IT 2	2	0.313167
Pain5	ctr	L5 ET 1	2	0.107866
Pain5	ctr	L5 ET 2	2	-0.184659
Pain5	ctr	L5 IT 1	2	0.179304
Pain5	ctr	L5 IT 2	2	0.192216
Pain5	ctr	L5 IT 3	2	0.0852687
Pain5	ctr	L5/6 NP	2	-0.366966
Pain5	ctr	L6 CT 1	2	0.260099
Pain5	ctr	L6 CT 2	2	-0.208564
Pain5	ctr	L6 CT 3	2	0.571602
Pain5	ctr	L6 CT 4	2	-0.185971
Pain5	ctr	L6 IT 1	2	-0.402796
Pain5	ctr	L6 IT 2	2	-0.105875
Pain5	pain	L2/3 IT 1	2	-0.466896
Pain5	pain	L2/3 IT 2	2	0.444372
Pain5	pain	L2/3 IT 3	2	-0.48862
Pain5	pain	L2/3 IT 4	2	-0.23315
Pain5	pain	L4/5 IT 1	2	0.0225449
Pain5	pain	L4/5 IT 2	2	0.139575
Pain5	pain	L5 ET 1	2	-0.0326978
Pain5	pain	L5 ET 2	2	-0.0621632
Pain5	pain	L5 IT 1	2	0.055056
Pain5	pain	L5 IT 2	2	0.182171
Pain5	pain	L5 IT 3	2	0.0373564
Pain5	pain	L5/6 NP	2	-0.508317
Pain5	pain	L6 CT 1	2	-0.0236357
Pain5	pain	L6 CT 2	2	-0.216634
Pain5	pain	L6 CT 3	2	0.235897
Pain5	pain	L6 CT 4	2	-0.115943
Pain5	pain	L6 IT 1	2	-0.514165
Pain5	pain	L6 IT 2	2	-0.0822444
Pain8	ctr	L2/3 IT 1	2	-0.261048
Pain8	ctr	L2/3 IT 2	2	0.86767
Pain8	ctr	L2/3 IT 3	2	-0.347117
Pain8	ctr	L2/3 IT 4	2	-0.0372892
Pain8	ctr	L4/5 IT 1	2	0.65292
Pain8	ctr	L4/5 IT 2	2	0.642256
Pain8	ctr	L5 ET 1	2	-0.123368
Pain8	ctr	L5 ET 2	2	-0.0515946
Pain8	ctr	L5 IT 1	2	0.19245
Pain8	ctr	L5 IT 2	2	0.420058
Pain8	ctr	L5 IT 3	2	0.169068
Pain8	ctr	L5/6 NP	2	-0.38949
Pain8	ctr	L6 CT 1	2	-0.0417928
Pain8	ctr	L6 CT 2	2	-0.3672
Pain8	ctr	L6 CT 3	2	0.614462
Pain8	ctr	L6 CT 4	2	-0.32324
Pain8	ctr	L6 IT 1	2	-0.149587
Pain8	ctr	L6 IT 2	2	-0.199832
Pain8	pain	L2/3 IT 1	2	-0.341114
Pain8	pain	L2/3 IT 2	2	0.867837
Pain8	pain	L2/3 IT 3	2	-0.213216
Pain8	pain	L2/3 IT 4	2	-0.0629487
Pain8	pain	L4/5 IT 1	2	0.260821
Pain8	pain	L4/5 IT 2	2	0.45833
Pain8	pain	L5 ET 1	2	-0.278271
Pain8	pain	L5 ET 2	2	-0.262535
Pain8	pain	L5 IT 1	2	-0.144423
Pain8	pain	L5 IT 2	2	0.509504
Pain8	pain	L5 IT 3	2	0.110457
Pain8	pain	L5/6 NP	2	-0.409165
Pain8	pain	L6 CT 1	2	-0.0816631
Pain8	pain	L6 CT 2	2	-0.500659
Pain8	pain	L6 CT 3	2	0.224631
Pain8	pain	L6 CT 4	2	-0.308208
Pain8	pain	L6 IT 1	2	-0.04496
Pain8	pain	L6 IT 2	2	-0.31101
Pain9	ctr	L2/3 IT 1	2	-0.393751
Pain9	ctr	L2/3 IT 2	2	0.782985
Pain9	ctr	L2/3 IT 3	2	-0.408923
Pain9	ctr	L2/3 IT 4	2	0.152686
Pain9	ctr	L4/5 IT 1	2	0.293394
Pain9	ctr	L4/5 IT 2	2	0.581706
Pain9	ctr	L5 ET 1	2	-0.0976314
Pain9	ctr	L5 ET 2	2	0.00511224
Pain9	ctr	L5 IT 1	2	0.191135
Pain9	ctr	L5 IT 2	2	0.472113
Pain9	ctr	L5 IT 3	2	0.201131
Pain9	ctr	L5/6 NP	2	-0.34841
Pain9	ctr	L6 CT 1	2	0.0499328
Pain9	ctr	L6 CT 2	2	-0.365485
Pain9	ctr	L6 CT 3	2	0.509827
Pain9	ctr	L6 CT 4	2	-0.340383
Pain9	ctr	L6 IT 1	2	-0.107504
Pain9	ctr	L6 IT 2	2	-0.19916
Pain9	pain	L2/3 IT 1	2	-0.457889
Pain9	pain	L2/3 IT 2	2	0.647295
Pain9	pain	L2/3 IT 3	2	-0.283147
Pain9	pain	L2/3 IT 4	2	0.0155095
Pain9	pain	L4/5 IT 1	2	0.356185
Pain9	pain	L4/5 IT 2	2	0.44722
Pain9	pain	L5 ET 1	2	-0.131603
Pain9	pain	L5 ET 2	2	-0.10433
Pain9	pain	L5 IT 1	2	-0.0151658
Pain9	pain	L5 IT 2	2	0.241535
Pain9	pain	L5 IT 3	2	0.163621
Pain9	pain	L5/6 NP	2	-0.398887
Pain9	pain	L6 CT 1	2	0.0154122
Pain9	pain	L6 CT 2	2	-0.472149
Pain9	pain	L6 CT 3	2	0.323719
Pain9	pain	L6 CT 4	2	-0.3469
Pain9	pain	L6 IT 1	2	-0.311761
Pain9	pain	L6 IT 2	2	-0.175827

## Sheet: h
Mouse	Control Pou3f1+		Avg (rounded)		Control Pou3f1+/Fos+		Avg (rounded)		Mouse	Pain Pou3f1+		Avg (rounded)		Pain Pou3f1+/Fos+		Avg (rounded)				Control Pou3f1+	Control Pou3f1+/Fos+	% in Control		Pain Pou3f1+	Pain Pou3f1+/Fos+	% in Pain
M1	26	26.6667	27		15	15	15		M10	22	25.6667	26		5	4.33333	4				27	15	55.5556		26	4	15.3846
	30				18					35				6						20	11	55		15	1	6.66667
	24				12					20				2						18	8	44.4444		25	4	16
M2	18	20	20		10	10.6667	11		M11	14	15.3333	15		0	1	1				25	14	56		30	7	23.3333
	23				13					21				2						22	10	45.4545		12	2	16.6667
	19				9					11				1						27	20	74.0741		20	1	5
M3	21	18.3333	18		10	8.33333	8		M12	25	25	25		4	3.66667	4				28	15	53.5714		28	4	14.2857
	18				8					31				5						21	11	52.381		25	3	12
	16				7					19				2						23	10	43.4783		24	3	12.5
M4	26	24.6667	25		13	13.6667	14		M13	32	30.3333	30		5	6.66667	7
	28				16					33				9
	20				12					26				6
M5	24	22	22		9	10	10		M14	12	12.3333	12		2	2	2
	20				11					15				2
	22				10					10				2
M6	32	27.3333	27		19	20.3333	20		M15	20	19.6667	20		2	1.33333	1
	33				25					20				2
	17				17					19				0
M7	25	28.3333	28		16	15	15		M16	25	27.6667	28		4	3.66667	4
	31				16					36				5
	29				13					22				2
M8	22	21	21		11	11	11		M17	21	24.6667	25		5	3	3
	20				11					30				4
	21				11					23				0
M9	26	23.3333	23		7	10.3333	10		M18	22	24	24		4	3	3
	24				16					28				4
	20				8					22				1
