# Supplementary material for: Spatial transcriptomics reveals the distinct organization of mouse prefrontal cortex and neuronal subtypes regulating chronic pain
Source: Nat Neurosci. 2023 Oct 16;26(11):1880–93. doi: 10.1038/s41593-023-01455-9 (PMC10620082; doi:10.1038/s41593-023-01455-9)
Supplement: Supplementary file 12 — Statistical source data. [file 41593_2023_1455_MOESM12_ESM.xlsx]

## Sheet: b
	rep1	rep2	rep3
Acsbg1	1.65718	0.968172	0.742714
Adam33	0.119039	0.0940463	0.0919155
Adcyap1	0.230804	0.172482	0.167122
Adcyap1r1	1.01826	0.887885	0.52496
Adora1	1.88366	2.07895	1.8151
Adora2a	0.171626	0.134429	0.14602
Adora2b	0.241034	0.183783	0.12017
Adora3	0.17208	0.160766	0.0742862
Adra1a	0.246489	0.184038	0.203864
Adra1b	0.224566	0.147486	0.141479
Adra1d	0.516771	0.250822	0.415296
Adra2a	0.141443	0.145347	0.0863062
Adra2b	0.287836	0.187199	0.0829228
Adra2c	0.148288	0.0868955	0.106696
Adrb1	0.824156	0.642618	1.07957
Adrb3	0.520156	0.226624	0.123583
Aqp4	0.65834	0.333855	0.202262
Arc	1.50642	0.957957	1.43934
Arhgap25	0.719236	0.821548	0.523328
Aspa	0.145787	0.140878	0.0909064
Bdnf	0.12649	0.12016	0.074494
Blnk	0.240023	0.294206	0.271621
Bmp4	0.0551374	0.046672	0.0554995
Brca1	0.0616791	0.0507582	0.0588532
C1qa	0.223884	0.0993136	0.0956847
C1qb	1.2351	0.933791	0.796373
C1qc	0.234037	0.214685	0.108209
Cacna1a	1.60234	1.27777	1.56544
Cacna1b	0.781471	0.945124	0.735591
Cacna1d	0.0704435	0.0521947	0.0503651
Cacna1e	1.1375	1.16939	0.865436
Cacna1f	0.0503132	0.0490982	0.0284324
Cacna1g	1.02834	0.882745	0.842524
Cacna1h	0.374369	0.399777	0.275539
Cacna1i	0.579233	0.456472	0.900398
Cacna1s	0.134699	0.101325	0.0694782
Cacna2d1	1.26915	0.910615	1.26132
Cacna2d2	0.170641	0.200447	0.0722087
Cacna2d3	1.92994	2.0129	2.10821
Cacna2d4	0.0767074	0.0911732	0.101888
Cacnb1	1.18461	0.801117	1.11916
Cacnb2	0.281395	0.384006	0.345106
Cacnb4	0.740225	0.46008	1.43934
Cacng1	0.231486	0.238308	0.177539
Cacng2	0.952314	0.601181	0.917226
Cacng3	1.48315	1.12824	0.984982
Cacng4	0.57749	0.474062	0.386745
Cacng5	0.0576126	0.0468316	0.0400962
Cacng6	0.076278	0.0681245	0.0912032
Cacng7	2.75182	2.84645	2.5271
Cacng8	1.49381	1.61781	1.16691
Cadps2	0.847166	0.728204	1.07527
Calb1	0.475929	0.469465	0.60628
Cckbr	0.549278	0.700016	1.03924
Cd24a	0.185164	0.215834	0.355731
Cd44	0.0617296	0.0665922	0.0465662
Chrm1	2.85335	2.90825	2.76269
Chrm2	0.134674	0.193935	0.151748
Chrm3	0.393463	0.395818	0.280614
Chrm4	0.147782	0.137558	0.186265
Chrm5	0.123181	0.0706464	0.0787677
Chrna1	0.118686	0.102251	0.0679646
Chrna10	0.534982	0.24996	0.314507
Chrna2	0.111159	0.0668156	0.104766
Chrna3	0.0937058	0.053759	0.0638986
Chrna4	0.590321	0.406449	0.517481
Chrna5	0.118281	0.125363	0.0811124
Chrna7	0.198803	0.207247	0.326022
Chrna9	0.0688523	0.0701676	0.0497121
Chrnb1	0.0904223	0.0703911	0.0483469
Chrnb2	0.306703	0.260591	0.367335
Chrnb3	0.0498586	0.0651556	0.0539562
Chrnb4	0.0656446	0.0746369	0.0530955
Chrne	0.144802	0.0972706	0.105983
Clca1	0.0526369	0.0511093	0.0531252
Clca2	0.110325	0.0862889	0.0680537
Clca3a1	0.0532431	0.0360734	0.0454384
Clca3a2	0.123939	0.107869	0.0795097
Clca3b	0.0766064	0.0697207	0.110702
Clca4a	0.158618	0.114924	0.141657
Clca4b	0.108456	0.0648364	0.0687066
Clcc1	0.749444	0.508859	0.730961
Clcn1	0.0635482	0.0926736	0.0718229
Clcn2	0.562891	0.576983	0.368997
Clcn3	1.12058	1.21883	1.28806
Clcn5	0.526318	0.248364	0.272422
Clcn6	1.04135	1.11406	0.887013
Clcn7	0.361942	0.192306	0.359767
Clcnkb	0.11174	0.0932163	0.0595358
Cldn5	2.13301	1.09341	0.633555
Clic1	0.255784	0.154605	0.104084
Clic3	0.068625	0.0571748	0.0559744
Clic4	0.979971	0.486512	0.857393
Clic5	0.286169	0.193168	0.0879979
Clic6	0.13826	0.116233	0.0870185
Cnr1	0.769928	0.537047	0.550128
Cnr2	0.0546322	0.0442458	0.0431828
Cpne2	0.291119	0.222219	0.252508
Crem	0.194433	0.242777	0.43438
Crh	0.12937	0.118244	0.109634
Crhr1	0.18918	0.134174	0.157506
Crhr2	0.132577	0.131109	0.0676975
Crim1	0.511568	0.495355	0.649285
Bcl11b	0.377879	0.569896	0.401051
Ctss	0.726788	0.353328	0.425387
Cux1	0.807486	0.571077	0.836054
Cux2	0.799227	0.437925	0.80501
Cxcl12	1.34103	1.36533	0.956283
Ackr3	0.141569	0.145411	0.0805188
Ddit4l	0.328475	0.125363	0.27266
Dmkn	0.0681956	0.0468955	0.0423518
Drd1	0.150131	0.181899	0.106725
Drd2	0.0597595	0.0597287	0.0399478
Drd4	0.0391493	0.0418516	0.0265329
Drd5	0.107395	0.103655	0.104737
Egln3	0.0776419	0.0734876	0.0704873
Egr2	0.136063	0.0727534	0.093993
Enpp6	0.0404122	0.0382442	0.0395619
Ermn	0.389548	0.322139	0.145842
Etv1	0.136492	0.202873	0.146673
Fam107a	4.0586	3.01408	2.1075
Brinp3	0.423747	0.421868	0.26708
Lratd2	0.109163	0.0979409	0.0682317
Fezf2	1.01303	1.90838	1.40206
Vegfd	0.101839	0.136249	0.149018
Flt1	1.73192	1.1419	0.835342
Fosb	0.677309	0.57162	0.472903
Foxp2	0.105223	0.116808	0.18021
Gabra2	0.330117	0.298579	0.180091
Gabra5	0.741337	0.954158	0.805514
Gabrd	1.00437	0.95518	0.998427
Gabre	0.177991	0.140559	0.128361
Gabrg1	0.22406	0.127885	0.0975545
Gabrg2	0.102394	0.111093	0.131151
Gabrg3	0.169125	0.14573	0.133763
Gabrq	0.0749899	0.0735196	0.0459429
Gabrr1	0.0815064	0.0881724	0.060812
Gabrr2	0.165614	0.124757	0.0518787
Gabrr3	0.309204	0.196648	0.108921
Gad1	2.05175	1.28287	2.12495
Gad2	1.30476	0.786528	1.01896
Kcnj1	0.160462	0.0900878	0.0515225
Kcnj6	0.820241	0.5751	0.764765
Kcnj9	2.61871	2.51413	3.80685
Kcnj5	0.130077	0.113807	0.0765715
Kcnj3	0.528086	0.713871	0.576334
Gjb6	0.911851	0.782346	0.620348
Glra1	0.0665791	0.0814046	0.0521755
Glra2	0.151268	0.228093	0.255743
Glra4	0.138033	0.0547167	0.0487327
Glrb	2.10207	1.49896	2.23369
Gpr3	0.0843857	0.0759457	0.143082
Gprc5a	0.12154	0.107454	0.0803407
Gpx3	0.110704	0.144773	0.0775212
Gria1	2.6004	3.08006	4.95759
Gria3	1.03066	1.31655	1.40461
Gria4	2.21825	1.95904	2.60254
Grid1	0.395686	0.369609	0.26435
Grid2	0.215523	0.212546	0.108832
Grin1	0.7574	1.39397	2.06672
Grin2a	3.0584	3.81536	7.4957
Grin2b	3.23126	3.45168	12.8511
Grin2c	0.210042	0.213823	0.192171
Grin2d	0.163139	0.127247	0.148394
Grin3a	0.349667	0.235084	0.253695
Grin3b	0.106032	0.111732	0.0680833
Grm1	0.206102	0.26257	0.285066
Grm2	0.263184	0.155148	0.112542
Grm3	3.90132	3.31802	3.17935
Grm4	0.292559	0.334557	0.239004
Grm5	0.937083	1.29654	1.02181
Grm6	0.0870378	0.094174	0.0752656
Grm7	2.45459	1.99936	2.13053
Grm8	0.160841	0.169832	0.175313
Grp	0.0633714	0.0747007	0.0552027
Grpr	0.0649374	0.049162	0.0528284
Hcn1	0.712922	0.785794	0.649789
Hcn2	1.95502	1.1871	1.4261
Hcn3	0.0982017	0.110519	0.148869
Hcn4	0.16026	0.141325	0.112038
Hhip	0.203501	0.15601	0.141835
Hrh1	0.207087	0.236648	0.179646
Hrh2	0.103683	0.0900559	0.081142
Hrh3	0.421146	0.596297	0.948299
Hsd11b1	0.158012	0.121437	0.118745
Htr1a	0.339917	0.420654	0.286134
Htr1b	0.448399	0.485012	0.375853
Htr1d	0.0682714	0.053759	0.0311035
Htr1f	0.193044	0.244374	0.13771
Htr2a	0.125101	0.126353	0.103639
Htr2b	0.0941604	0.0955148	0.0742565
Htr2c	0.268135	0.321979	0.273135
Htr3a	0.138058	0.135866	0.0941117
Htr3b	0.107749	0.140495	0.0761857
Htr4	0.0594059	0.0614206	0.0443699
Htr5a	0.193246	0.160766	0.195198
Htr5b	0.0937058	0.087917	0.0799252
Htr7	0.238685	0.162809	0.214044
Igfbp4	0.174429	0.21427	0.13308
Il1rapl2	0.187361	0.202235	0.111118
Il1rapl1	0.614897	0.437031	0.626937
Inhba	0.176879	0.156872	0.144685
Insl6	0.148389	0.125267	0.169882
Jun	0.468251	0.429433	0.532528
Junb	0.344413	0.276584	0.661305
Kcna1	1.23093	1.80185	1.59702
Kcna10	0.044024	0.0565363	0.0449932
Kcna2	1.59285	1.9065	3.7577
Kcna3	0.411194	0.343144	0.565887
Kcna4	0.776243	0.868444	0.747225
Kcna5	0.207845	0.250982	0.376922
Kcna6	1.22838	1.41127	1.89541
Kcna7	0.0871388	0.0626656	0.0791832
Kcnab1	0.629066	0.71403	0.62474
Kcnab2	2.6938	1.63457	2.47507
Kcnab3	0.13922	0.170503	0.220811
Kcnb1	3.15405	3.72013	2.83252
Kcnb2	0.215776	0.14854	0.152312
Kcnc1	0.503208	0.704262	0.788152
Kcnc2	0.853657	0.927279	0.702766
Kcnc3	0.9216	0.329449	0.67745
Kcnc4	1.26947	0.97079	1.61109
Kcnd1	0.133714	0.103623	0.204962
Kcnd2	0.809305	0.900686	0.692468
Kcnd3	1.44663	1.49765	1.13774
Kcne1	0.0979491	0.0871828	0.0490889
Kcne2	0.435113	0.311221	0.274915
Kcne3	0.170843	0.188763	0.119754
Kcne4	0.179455	0.12182	0.0786787
Kcnf1	0.639018	0.748252	0.718377
Kcng1	0.497601	0.549338	0.794414
Kcng2	0.0917104	0.0926736	0.118626
Kcng3	0.256542	0.340782	0.229596
Kcng4	0.0784754	0.0628891	0.0487327
Kcnh1	1.48439	1.41034	1.42058
Kcnh2	0.235856	0.233935	0.470618
Kcnh3	0.566806	0.482937	0.454532
Kcnh4	0.194938	0.118244	0.196801
Kcnh5	0.677359	0.492929	1.37603
Kcnh6	0.0801172	0.0624102	0.0404226
Kcnh7	0.635027	0.655547	0.57948
Kcnh8	0.06961	0.0503751	0.055826
Kcnj10	1.46181	0.952753	0.683445
Kcnj11	0.177309	0.183751	0.129548
Kcnj12	0.316705	0.252003	0.184246
Kcnj13	0.169529	0.0820431	0.0545498
Kcnj14	0.0915589	0.105986	0.10349
Kcnj15	0.151192	0.0960255	0.0791832
Kcnj16	0.327162	0.220303	0.196207
Kcnj2	0.726712	0.350168	0.458034
Kcnj4	0.836053	0.927183	1.66953
Kcnj8	0.114543	0.102761	0.0529471
Kcnk1	0.570494	0.667039	0.569241
Kcnk10	0.185795	0.197382	0.13768
Kcnk13	0.104036	0.077095	0.0806672
Kcnk15	0.0838301	0.069178	0.0436576
Kcnk2	0.444282	0.505283	0.958331
Kcnk3	0.146873	0.134749	0.326468
Kcnk4	0.122676	0.0945251	0.125423
Kcnk5	0.0532683	0.0461612	0.0434202
Kcnk6	0.220297	0.223591	0.294771
Kcnk7	0.113609	0.100559	0.0453493
Kcnk9	0.272707	0.297462	0.32905
Kcnma1	2.91622	4.15786	3.43637
Kcnmb1	0.247196	0.18656	0.101502
Kcnmb2	0.20931	0.204629	0.139609
Kcnmb3	0.0677662	0.0504709	0.0445777
Kcnmb4	0.692589	0.754381	0.960201
Kcnn1	0.135305	0.0927694	0.11088
Kcnn2	0.924985	0.885555	1.02339
Kcnn3	0.2108	0.193392	0.259097
Kcnn4	0.128738	0.0892897	0.0974357
Kcnq1	0.120706	0.0894812	0.0544311
Kcnq2	4.18696	2.12718	4.09551
Kcnq3	1.05582	0.663304	0.949872
Kcnq4	0.129041	0.0941101	0.101739
Kcnq5	1.77038	1.87441	1.69291
Kcns1	0.216837	0.197542	0.301626
Kcns2	0.141695	0.146879	0.146079
Kcns3	0.0855223	0.0959617	0.0780258
Kcnt1	2.16397	2.83882	1.98178
Kcnt2	0.459083	0.4302	0.527779
Kcnv1	1.8607	1.6001	1.73826
Kcnv2	0.0491008	0.0474381	0.0347243
Krt73	0.146646	0.0901197	0.0637502
Lamp5	1.46866	1.25073	1.91972
Lpl	0.148313	0.152498	0.134801
Lsp1	0.202591	0.200383	0.202825
Matn4	0.275611	0.263974	0.195376
Mog	0.375152	0.356712	0.359856
Mycl	0.358279	0.433615	0.325429
Myh7	0.21128	0.127502	0.0813795
Nnat	0.780309	0.738388	0.577699
Nnmt	0.124874	0.112402	0.0765715
Npas4	0.659931	0.371397	0.437318
Npnt	0.213023	0.209577	0.210512
Npr3	0.351081	0.385858	0.936012
Nptx2	0.487093	0.5034	0.507064
Npy1r	0.365301	0.37826	0.232059
Npy2r	0.148035	0.0932801	0.0577254
Npy5r	0.182335	0.145156	0.184988
Nr4a1	2.17183	1.52699	1.86731
Oprd1	0.160841	0.116712	0.273016
Oprk1	0.148591	0.168045	0.106339
Oprl1	0.122424	0.136951	0.089185
Oprm1	0.150283	0.0987071	0.110346
Otof	0.202869	0.163033	0.273817
Oxtr	0.216963	0.195563	0.161483
Pak4	0.133285	0.140399	0.17285
Pbx3	0.102622	0.119968	0.121713
Pcsk1	0.16425	0.143081	0.130884
Pdgfra	1.00197	0.700974	0.961002
Penk	0.257729	0.214812	0.122722
Pld5	0.292003	0.141293	0.196296
Pnoc	0.0991614	0.0713168	0.0514335
Pou3f1	0.239341	0.258196	0.47412
Prok2	0.116513	0.093344	0.129073
Prokr2	0.133032	0.0960255	0.0518787
Pthlh	0.218984	0.155914	0.0908174
Ptprz1	1.19267	0.385858	0.807414
Pvalb	0.326	0.331939	0.253487
Pdyn	0.338932	0.228156	0.377159
Rbp4	0.323752	0.191636	0.227518
Reln	0.36472	0.179377	0.412625
Rgs5	1.47626	0.567502	0.77729
Rln1	0.197894	0.171971	0.110524
Rorb	0.566251	0.454844	0.751439
Rxfp1	0.202667	0.256313	0.235799
Rxfp2	0.0745353	0.0765523	0.0635721
Rxfp3	0.182537	0.158021	0.17374
Rxrg	0.190468	0.165395	0.104588
S100b	1.20542	0.373504	0.931887
Satb1	0.194837	0.252099	0.187689
Satb2	3.73838	2.41143	3.29854
Scn10a	0.11227	0.0909816	0.0878495
Scn11a	0.0469792	0.0397765	0.0253161
Scn1a	0.789604	1.20565	1.61397
Scn1b	9.89015	8.79492	8.71375
Scn2a	0.84757	1.12374	0.99727
Scn3a	0.50538	0.42656	0.64789
Scn3b	0.613558	0.707326	0.502345
Scn4a	0.0962063	0.109976	0.101413
Scn4b	0.862194	0.897175	0.797264
Scn5a	0.785841	0.46739	0.26714
Scn7a	0.195368	0.168524	0.0986229
Scn8a	3.63043	4.03968	3.50042
Scn9a	0.0837038	0.069146	0.0529768
Scnn1a	0.432537	0.177749	0.119547
Scnn1b	0.187967	0.121468	0.103698
Scnn1g	0.0800162	0.0674222	0.0471301
Serpinb2	0.129117	0.0987709	0.137146
Slc17a6	0.26811	0.185954	0.102244
Slc32a1	0.633562	0.434701	0.66724
Sstr1	0.205142	0.208779	0.149997
Sstr2	0.30885	0.368555	0.288212
Sstr3	0.620075	0.668571	1.00356
Sstr4	0.702945	0.559266	0.627679
Sstr5	0.0510457	0.0369992	0.0484656
Stim2	0.501945	0.532897	1.56651
Syt6	0.398187	0.620176	0.305099
Tac1	0.0966357	0.0712211	0.124444
Tacr1	0.424	0.191189	0.125156
Tacr2	0.0511214	0.0500239	0.034843
Tacr3	0.069408	0.0443416	0.0429157
Tcap	0.458022	0.172195	0.160325
Tcerg1l	0.293165	0.387837	0.2209
Th	0.168898	0.108603	0.0878198
Tm4sf1	0.154981	0.100176	0.0627411
Tmem100	0.111891	0.0802235	0.137027
Tnnt1	0.317211	0.32	0.150116
Tshz1	0.437159	0.338132	0.264914
Tshz2	0.733406	0.858069	1.25948
Vipr1	0.93923	0.738388	0.66172
Vipr2	0.0953223	0.0540463	0.0598326
Wnt5a	0.0964084	0.0834477	0.0715558
Cbln4	0.146469	0.0884916	0.200154
Ccbe1	0.172611	0.0998883	0.177153
Ccdc3	0.429329	0.359808	0.264557
Ccnb1	0.100551	0.112945	0.152609
Cdca7	0.178925	0.191923	0.255357
Cdh12	0.465473	0.428029	0.338072
Cdh20	0.283113	0.252546	0.611118
Cdh9	0.283138	0.204597	0.189233
Ceacam9	0.0675642	0.0732003	0.0395026
Chn2	0.282279	0.36996	0.164094
Chodl	0.187967	0.148731	0.189678
Col14a1	0.121363	0.118212	0.0836351
Col24a1	0.0834765	0.061261	0.0692705
Egfr	0.202617	0.159362	0.168992
Col23a1	0.0846636	0.0717638	0.0487921
Grik1	0.348581	0.449673	0.274262
Hpse	0.17251	0.141612	0.093073
Ikzf2	0.182663	0.165204	0.107586
Il4ra	0.0668822	0.0439585	0.0468036
Lama3	0.23876	0.18838	0.139224
Lhx6	0.925111	0.762203	0.722592
Lmo1	0.129016	0.125044	0.0942007
Lyzl4	0.0526116	0.0471189	0.0468333
Moxd1	0.271519	0.195052	0.216953
Ndst4	0.166599	0.111381	0.0646703
Nos1	0.617195	0.32565	0.658901
Npas1	0.0662508	0.0669753	0.0974951
Osr1	0.128385	0.119649	0.0944679
Pdlim5	0.494267	0.250982	0.290586
Phactr2	0.412659	0.327215	0.245533
Prr16	0.538543	0.416281	0.664154
Rerg	0.118433	0.0946848	0.1562
Rspo1	0.193549	0.161373	0.158485
Sema5a	0.208123	0.234828	0.295839
Serpinf1	0.164402	0.132769	0.0861578
Sncg	0.317842	0.247789	0.234137
Clrn1	0.133259	0.103272	0.0905799
Cntnap5b	0.276394	0.248172	0.312904
Crispld2	0.0832744	0.0681245	0.0519677
Pde11a	0.128233	0.123097	0.0960112
Slc17a8	0.132224	0.10988	0.135276

## Sheet: c
	merFISH	bulk
Acsbg1	1.14555	100.23
Adam33	0.124605	0.48011
Adcyap1	0.180149	44.3198
Adcyap1r1	0.984807	98.7499
Adora1	1.84258	170.211
Adora2a	0.181513	4.55663
Adora2b	0.192365	4.09593
Adora3	0.165458	1.14167
Adra1a	0.25674	15.1495
Adra1b	0.245025	22.6587
Adra1d	0.505203	34.7225
Adra2a	0.143823	11.3895
Adra2b	0.204437	0.132238
Adra2c	0.136129	10.9398
Adrb1	0.708545	24.732
Adrb3	0.322054	2.61548
Aqp4	0.522425	43.8204
Arc	1.42134	82.6923
Arhgap25	0.644663	22.2641
Aspa	0.150874	18.2866
Bdnf	0.118988	23.3842
Blnk	0.298755	12.2598
Bmp4	0.0853445	2.83675
Brca1	0.0973474	0.667208
C1qa	0.209691	89.5652
C1qb	0.946561	103.923
C1qc	0.301769	79.8362
Cacna1a	1.75077	59.867
Cacna1b	0.680371	48.1052
Cacna1d	0.0833168	21.3676
Cacna1e	1.20104	90.4856
Cacna1f	0.0582412	0.0592685
Cacna1g	1.15969	35.361
Cacna1h	0.446526	23.9836
Cacna1i	0.714881	37.3041
Cacna1s	0.108297	0.140856
Cacna2d1	0.956751	106.126
Cacna2d2	0.210995	21.1235
Cacna2d3	1.6462	55.7413
Cacna2d4	0.114962	1.14948
Cacnb1	1.12728	144.825
Cacnb2	0.322787	33.6168
Cacnb4	0.962644	119.756
Cacng1	0.20031	0
Cacng2	0.882516	66.9852
Cacng3	1.5786	192.633
Cacng4	0.582111	26.0966
Cacng5	0.0650654	9.11684
Cacng6	0.0941418	1.84499
Cacng7	2.27254	208.081
Cacng8	1.8677	105.055
Cadps2	0.826756	77.6875
Calb1	0.61134	92.3656
Cckbr	0.693196	119.908
Cd24a	0.185277	14.6166
Cd44	0.0728793	2.68785
Chrm1	2.75951	112.045
Chrm2	0.16093	11.0596
Chrm3	0.411633	52.2958
Chrm4	0.23039	45.4104
Chrm5	0.137119	0.325132
Chrna1	0.124012	0.669134
Chrna10	0.300004	0
Chrna2	0.103929	0.457896
Chrna3	0.072503	0.606344
Chrna4	0.483972	50.4592
Chrna5	0.132076	8.33509
Chrna7	0.267487	21.591
Chrna9	0.094074	0
Chrnb1	0.0879685	1.65201
Chrnb2	0.372138	39.011
Chrnb3	0.077244	1.12346
Chrnb4	0.0742798	0.0410885
Chrne	0.113953	0
Clca1	0.0665747	0.0671585
Clca2	0.114563	0
Clca3a1	0.0485645	0.636707
Clca3a2	0.110842	0.180375
Clca3b	0.119662	0
Clca4a	0.177571	0
Clca4b	0.0862586	0
Clcc1	0.638144	26.2025
Clcn1	0.0926509	0.924727
Clcn2	0.612547	41.6539
Clcn3	1.17892	129.771
Clcn5	0.363044	5.08673
Clcn6	1.13736	82.2225
Clcn7	0.373207	44.678
Clcnkb	0.112253	0
Cldn5	1.19633	60.5827
Clic1	0.220606	19.7922
Clic3	0.0784062	0.835481
Clic4	0.833134	49.3787
Clic5	0.214416	6.5377
Clic6	0.198811	0.363912
Cnr1	0.661316	143.522
Cnr2	0.0602359	0.214797
Cpne2	0.355457	21.6524
Crem	0.321674	18.4789
Crh	0.126684	5.853
Crhr1	0.255444	21.9301
Crhr2	0.126241	1.14357
Crim1	0.683467	72.5252
Bcl11b	0.452431	45.7279
Ctss	0.553641	101.259
Cux1	0.986294	35.5302
Cux2	0.839318	34.0513
Cxcl12	0.904718	89.8626
Ackr3	0.142915	15.3241
Ddit4l	0.202884	7.66307
Dmkn	0.0740313	2.83666
Drd1	0.158768	25.2125
Drd2	0.0743672	3.93617
Drd4	0.0536307	0
Drd5	0.162697	7.74456
Egln3	0.0879297	13.9771
Egr2	0.133808	2.80071
Enpp6	0.0633472	4.24751
Ermn	0.395526	27.2055
Etv1	0.17151	63.1957
Fam107a	2.86005	205.095
Brinp3	0.354946	19.0761
Fezf2	1.30943	98.5521
Flt1	1.16907	22.9283
Fosb	0.572263	8.56604
Foxp2	0.171555	18.7756
Gabra2	0.250624	39.6356
Gabra5	0.805446	99.9292
Gabrd	0.842769	58.2603
Gabre	0.160712	0.159638
Gabrg1	0.138347	15.1868
Gabrg2	0.131742	139.875
Gabrg3	0.201976	13.7482
Gabrq	0.0688094	1.25306
Gabrr1	0.0911367	0
Gabrr2	0.147699	0.216605
Gabrr3	0.216178	0.270757
Gad1	1.67124	247.302
Gad2	0.818796	89.1837
Kcnj1	0.107655	0
Kcnj6	0.820199	40.874
Kcnj9	2.92862	156.013
Kcnj5	0.106193	0.599852
Kcnj3	0.547579	103.43
Gjb6	0.889166	45.6353
Glra1	0.11352	0
Glra2	0.203133	52.2902
Glra4	0.0934527	0
Glrb	1.66335	210.361
Gpr3	0.112933	6.97274
Gprc5a	0.132715	0
Gpx3	0.153715	19.3198
Gria1	3.57099	314.208
Gria3	1.28608	209.781
Gria4	1.53643	69.8174
Grid1	0.356128	73.7074
Grid2	0.187642	16.5731
Grin1	1.93193	363.778
Grin2a	4.38611	36.6228
Grin2b	7.06782	66.9624
Grin2c	0.386449	19.5922
Grin2d	0.17994	8.81656
Grin3a	0.303377	27.2593
Grin3b	0.118736	0.264539
Grm1	0.328989	29.1762
Grm2	0.189387	61.4221
Grm3	2.55534	92.5656
Grm4	0.373249	17.016
Grm5	0.909036	99.6533
Grm6	0.085005	0
Grm7	1.60188	38.2331
Grm8	0.154357	36.7528
Grp	0.080192	72.3023
Grpr	0.0817058	0.423638
Hcn1	0.727671	39.7788
Hcn2	1.75599	84.7767
Hcn3	0.143194	17.6354
Hcn4	0.136642	2.61046
Hhip	0.173615	2.58722
Hrh1	0.273172	16.0529
Hrh2	0.139172	5.2885
Hrh3	0.835247	102.144
Hsd11b1	0.159967	16.3873
Htr1a	0.333512	18.0475
Htr1b	0.448058	13.2105
Htr1d	0.0644106	0.672141
Htr1f	0.22187	4.73515
Htr2a	0.154798	17.2271
Htr2b	0.0950015	0
Htr2c	0.248868	19.204
Htr3a	0.136301	11.4511
Htr3b	0.112404	0
Htr4	0.0621	2.08302
Htr5a	0.22538	13.8374
Htr5b	0.137236	0.773916
Htr7	0.194757	5.04466
Igfbp4	0.200632	110.57
Il1rapl2	0.185517	5.75849
Il1rapl1	0.429337	6.25643
Inhba	0.221972	6.05437
Insl6	0.167891	0.290862
Jun	0.6334	42.2907
Junb	0.650639	67.5896
Kcna1	1.15548	66.4094
Kcna10	0.0655221	0.177565
Kcna2	2.45881	88.1951
Kcna3	0.501171	23.6946
Kcna4	0.787748	16.7396
Kcna5	0.264682	5.88263
Kcna6	1.67693	98.0257
Kcna7	0.0870032	0
Kcnab1	0.716736	99.8797
Kcnab2	2.53999	364.197
Kcnab3	0.206222	22.7255
Kcnb1	3.6843	88.3591
Kcnb2	0.17688	9.62653
Kcnc1	0.682118	90.7895
Kcnc2	0.756937	70.0122
Kcnc3	0.66963	38.5278
Kcnc4	1.32509	109.625
Kcnd1	0.199552	9.91562
Kcnd2	0.949206	71.0252
Kcnd3	1.49148	48.8658
Kcne1	0.0929225	0
Kcne2	0.321949	0.115582
Kcne3	0.151546	0.24645
Kcne4	0.127093	1.3318
Kcnf1	0.95109	162.968
Kcng1	0.625433	38.6031
Kcng2	0.126613	4.63494
Kcng3	0.32662	2.21265
Kcng4	0.104461	1.33673
Kcnh1	1.54611	50.5416
Kcnh2	0.407013	20.9419
Kcnh3	0.767251	129.565
Kcnh4	0.198449	6.73662
Kcnh5	0.855439	9.33198
Kcnh6	0.0911806	2.96907
Kcnh7	0.791508	30.0348
Kcnh8	0.0659059	0.0908505
Kcnj10	1.0881	73.2755
Kcnj11	0.219385	47.0848
Kcnj12	0.275961	15.5565
Kcnj13	0.117612	0.382341
Kcnj14	0.118923	0.473803
Kcnj15	0.124267	0.02347
Kcnj16	0.229504	18.1765
Kcnj2	0.449554	6.78363
Kcnj4	1.51025	208.503
Kcnj8	0.113694	3.74005
Kcnk1	0.817044	76.3277
Kcnk10	0.205602	6.28037
Kcnk13	0.112418	5.28447
Kcnk15	0.0816434	0
Kcnk2	0.684282	56.0196
Kcnk3	0.260075	28.8444
Kcnk4	0.133643	13.8135
Kcnk5	0.0595131	0.27035
Kcnk6	0.314396	3.144
Kcnk7	0.0822923	0
Kcnk9	0.383477	46.7635
Kcnma1	3.62305	90.0455
Kcnmb1	0.184016	0.370891
Kcnmb2	0.161128	4.87534
Kcnmb3	0.0695902	0
Kcnmb4	1.01405	298.296
Kcnn1	0.136439	13.7845
Kcnn2	0.885489	36.7227
Kcnn3	0.273417	9.58313
Kcnn4	0.109496	0
Kcnq1	0.0941841	0.250178
Kcnq2	3.23547	190.658
Kcnq3	0.929214	49.742
Kcnq4	0.142526	4.79275
Kcnq5	1.77723	48.4169
Kcns1	0.248317	15.4124
Kcns2	0.17821	20.3662
Kcns3	0.105726	6.76793
Kcnt1	1.9096	48.7944
Kcnt2	0.603004	23.5801
Kcnv1	1.65367	56.5028
Kcnv2	0.0446164	0
Krt73	0.149263	2.93764
Lamp5	1.63591	139.499
Lpl	0.168228	11.9848
Lsp1	0.219618	20.2489
Matn4	0.313236	8.56014
Mog	0.550122	65.35
Mycl	0.375871	17.6116
Myh7	0.169737	6.27177
Nnat	0.85634	346.765
Nnmt	0.111181	5.19009
Npas4	0.499406	10.0872
Npnt	0.213932	9.79029
Npr3	0.540893	12.8958
Nptx2	0.749987	44.3996
Npy1r	0.342004	25.1766
Npy2r	0.099358	6.56304
Npy5r	0.184558	4.92026
Nr4a1	1.56468	84.5073
Oprd1	0.215617	16.0841
Oprk1	0.16268	4.89038
Oprl1	0.165613	56.0666
Oprm1	0.149019	3.10804
Otof	0.232398	11.4746
Oxtr	0.157437	3.99529
Pak4	0.172808	6.94173
Pbx3	0.137324	6.02414
Pcsk1	0.197523	37.486
Pdgfra	0.820247	29.7436
Penk	0.224872	47.5621
Pld5	0.2093	2.6568
Pnoc	0.136893	9.54382
Pou3f1	0.320264	18.7198
Prok2	0.112073	0.298319
Prokr2	0.117871	1.43565
Pthlh	0.161826	3.24021
Ptprz1	0.829231	60.8539
Pvalb	0.34901	49.3028
Pdyn	0.279663	32.8401
Rbp4	0.241783	49.155
Reln	0.316834	25.7008
Rgs5	0.800701	61.0053
Rln1	0.193759	1.64645
Rorb	0.602706	7.69413
Rxfp1	0.21455	13.7579
Rxfp2	0.0797429	0.549633
Rxfp3	0.196006	1.59489
Rxrg	0.197556	13.9754
S100b	0.666049	102.386
Satb1	0.270192	85.351
Satb2	2.46354	67.9302
Scn10a	0.0887936	0.121953
Scn11a	0.0614253	0
Scn1a	1.22136	47.811
Scn1b	8.96598	416.453
Scn3a	0.549109	28.9704
Scn3b	0.627632	108.374
Scn4a	0.152301	0
Scn4b	0.882323	26.2293
Scn5a	0.451609	0.659023
Scn7a	0.162567	2.68546
Scn8a	3.45265	126.125
Scn9a	0.0764653	3.96331
Scnn1a	0.22846	1.23785
Scnn1b	0.182221	0
Scnn1g	0.09144	0
Serpinb2	0.13511	0
Slc17a6	0.203171	12.6839
Slc32a1	0.696885	91.5054
Sstr1	0.300043	47.7755
Sstr2	0.372967	51.2962
Sstr3	0.627933	24.878
Sstr4	0.589163	39.527
Sstr5	0.0551766	0.547748
Stim2	0.906163	43.132
Syt6	0.52375	39.4569
Tac1	0.105573	59.5007
Tacr1	0.283598	1.97382
Tacr2	0.0590585	0.486521
Tacr3	0.0653144	0.531564
Tcap	0.233446	7.09117
Tcerg1l	0.262202	18.864
Th	0.136244	7.33192
Tm4sf1	0.141607	12.7675
Tmem100	0.150629	13.5361
Tnnt1	0.296133	0.810092
Tshz1	0.345999	13.2232
Tshz2	1.00736	21.9677
Vipr1	0.814382	15.8204
Vipr2	0.0780705	0.571437
Wnt5a	0.117442	8.29666
Cbln4	0.148116	3.20375
Ccbe1	0.168842	5.40249
Ccdc3	0.340202	27.2243
Ccnb1	0.132009	0.572094
Cdca7	0.185493	5.26615
Cdh12	0.40473	6.702
Cdh20	0.387666	10.745
Cdh9	0.237682	22.8251
Ceacam9	0.0746952	0
Chn2	0.289183	39.0761
Chodl	0.189741	1.15437
Col14a1	0.108213	0.79668
Col24a1	0.070508	0.764865
Egfr	0.21632	5.87221
Col23a1	0.126961	12.223
Grik1	0.310672	16.1911
Hpse	0.1351	0.335119
Ikzf2	0.146754	1.2318
Il4ra	0.0767861	3.19576
Lama3	0.190702	1.70143
Lhx6	0.860703	23.0015
Lmo1	0.144975	26.9906
Lyzl4	0.0626053	0
Moxd1	0.214578	9.9114
Ndst4	0.117804	1.02428
Nos1	0.638345	33.894
Npas1	0.124397	16.9588
Osr1	0.131003	2.95531
Pdlim5	0.330739	14.2086
Phactr2	0.316163	6.07887
Prr16	0.509451	10.9636
Rerg	0.14384	4.11246
Rspo1	0.256133	3.09175
Sema5a	0.348884	34.947
Serpinf1	0.190704	9.98697
Sncg	0.356778	8.26825
Clrn1	0.104593	0.441002
Cntnap5b	0.238274	10.301
Crispld2	0.0947625	2.23498
Pde11a	0.155417	1.57311
Slc17a8	0.141028	3.26518
