# Supplementary material for: Spatial transcriptomics reveals the distinct organization of mouse prefrontal cortex and neuronal subtypes regulating chronic pain
Source: Nat Neurosci. 2023 Oct 16;26(11):1880–93. doi: 10.1038/s41593-023-01455-9 (PMC10620082; doi:10.1038/s41593-023-01455-9)
Supplement: Supplementary file 13 — Statistical source data. [file 41593_2023_1455_MOESM13_ESM.xlsx]

## Sheet: a
mouse	Ext Inh	Inh	Non-neuron
rep1	9532	1763	6087
rep2	9563	1799	6193
rep3	7785	1493	4774
mouse	L2/3 IT L	4/5 IT	L5 IT	L6 IT	L5 ET	L5/6 NP	L6 CT
rep1	2045	1117	1511	514	1590	565	2190
rep2	2341	1358	1500	710	1327	529	1798
rep3	1602	998	1166	473	1225	498	1823
mouse	Lamp5	Pvalb	Sncg	Sst	Vip
rep1	187	672	101	644	159
rep2	223	620	122	640	194
rep3	204	496	116	527	150

## Sheet: d
	Astro	Endo	Ext	Inh	Microglia	Oligo	OPC
Astro	0.855059	0.00512057	0.0306529	0.00577172	0.00928912	0.00370936	0.00501748
Endo	0.0527433	0.772564	0.0199325	0.0679114	0.0247765	0.0300925	0.0379368
Excitatory	0.0199003	0.0199209	0.963487	0.127178	0.00831829	0.017093	0.027484
Inhibitory	0.00620312	0.00304306	0.0128082	0.616159	0.00160432	0.0035259	0.000587779
Microglia	0.0149739	0.0138602	0.0714657	0.0747223	0.838087	0.0125073	0.00668747
Oligo	0.00670335	0.00232024	0.0478862	0.035355	0.00379139	0.883225	0.00332457
OPC	0.0136953	0.00217972	0.00787812	0.023303	0.000733793	0.00152107	0.867597

## Sheet: e
	L2/3 IT 1	L2/3 IT 3	L2/3 IT 2	L2/3 IT 4	L4/5 IT 1	L4/5 IT 2	L5 ET 1	L5 ET 2	L5 IT 1	L5 IT 2	L5 IT 3	L5/6 NP	L6 CT 1	L6 CT 2	L6 CT 3	L6 CT 4	L6 IT 1	L6 IT 2
Exc_4	0.540827	0.481067	0.240509	0.128037	0.00171157	0.00354962	0.0332681	0.00454633	0.00831894	0.0103974	0.000661376	0.0056218	0.00103705	0.00150877	0.0014881	0.00299973	0.0177813	0.0376174
Exc_3	0.0202444	0.134999	0.365679	0.258942	0.00282092	0.00102994	0.00704715	0.031603	0.00635329	0.0168084	0.00125189	3.11701e-05	0.0105684	0.000198523	0.000992063	0.000681756	0.0206535	0.0274942
Exc_2	0.0222023	0.203497	0.136562	0.330972	0.0861413	0.0981796	0.0206025	0.00478816	0.00868261	0.0560217	0.0123445	0.000685743	0.00106508	0.000436751	0.0123531	0.00259067	0.0235046	0.0126106
Exc_1	0.000544366	0.0165252	0.0183522	0.246004	0.607217	0.0881249	0.0071773	0.0313997	0.000954632	0.0987003	0.0227518	0.00379686	0.0078073	0.000158818	0.00105407	0.00272702	0.053899	0.00103829
Exc_6	0.0107382	0.0324496	0.0304046	0.0750365	0.0827093	0.554721	0.0325211	0.0183729	0.138486	0.101274	0.122569	0.0160578	0.0372963	0.0275054	0.0287548	0.080664	0.0198509	0.0136039
Exc_10	0.00011665	0.000173621	0	2.84511e-05	0	3.67836e-05	0.489894	0.538659	0.000227293	5.576e-05	0.00106787	0.00498159	0.00346435	0.00607179	0.00322421	0.00948626	0.000528192	0.00198232
Exc_7	0.0206287	0.019029	0.0207598	0.00685611	0.00524115	0.065683	0.0909514	0.0328674	0.383956	0.0941438	0.0905366	0.00971141	0.0310012	0.0707296	0.0473004	0.147183	0.0276966	0.106068
Exc_9	0.000388833	0.00211239	0.00336631	0.0218858	0.0330081	0.0242265	0.0084538	0.0294837	0.0331154	0.325493	0.138489	0.00736471	0.0355728	0.00317637	0.0150193	0.0181347	0.127939	0.0470979
Exc_8	0.0139826	0.0378684	0.00710275	0.017296	0.00520798	0.0512753	0.0659366	0.0860703	0.100821	0.081243	0.502017	0.0124736	0.0782868	0.0616804	0.0652442	0.136788	0.0878958	0.0679228
Exc_11	7.77665e-05	0.000491927	0	0.0218307	0.0137857	0.164887	0.020928	0.0436699	0.0214992	0.0241998	0.209892	0.0108587	0.000672683	0.000198523	6.2004e-05	0.0140219	0.00244289	0.000202593
Exc_12	0.000194416	0.00576266	0.00565233	5.69022e-05	0.00682241	0.0082664	0.00611853	0.0101567	0.00254569	0.00490688	0.0270307	0.8	0.0451978	0.0317829	0.00878018	0.0448871	0.00666843	0.00617511
Exc_13	0.0013977	0.00141791	0.000515251	0.00260193	0.00108958	0.00200933	0.0158188	0.0250897	0.00422605	0.00633982	0.00580683	0.0159431	0.748138	0.429667	0.418843	0.0798475	0.0138786	0.0107704
Exc_5	0.0100088	0.00688697	0.012366	0.00233299	0.000697306	0.000643714	0.0867167	0.034826	0.0599612	0.0972768	0.063185	0.00190138	0.024264	0.0138172	0.031374	0.0219525	0.246666	0.612038

## Sheet: f
	Lamp5 1	Lamp5 2	Pvalb 2	Pvalb 3	Pvalb 4	Pvalb 6	Lamp5 3	Pvalb 5	Sncg 1	Sncg 2	Sst 6	Vip 1	Vip 2	Sst 2	Sst 4	Sst 5	Sst 1	Sst 3
Inhib_7	0.477142	0.413411	0.17741	0.360016	0.432114	0.433345	0.326564	0.0551331	0.00955415	0.0846927	0.124478	0.0194613	0.0107956	0.0180791	0.00927533	0.00717983	0.0392656	0.063487
Inhib_5	0.0171654	0.00885417	0.0310038	0.0015829	0.00899931	0.00187032	0.334111	0.00475285	0.0913353	0.0447976	0.031296	0.0434931	0.0748885	0.00932203	0.0722322	0.00254702	0.0064744	0.00608828
Inhib_6	0.000230309	0	0.105352	0.00850811	0.203908	0.15567	0	0.479455	0	0.00595784	0.0510768	0.00172414	0.00035727	0.0019774	0.00128601	0.00117555	0.0192984	0.00380518
Inhib_10	0.000115154	0	0	0	0	0	0.0613615	0.00190114	0.585719	0.00141123	0.000209293	0.014	0.0329857	0	0	0.000195925	0.000588582	0
Inhib_11	0	0.000520833	0	0	0	0	0.0711365	0.00095057	0.522506	0.0171169	0.000418585	0.00542857	0.0429762	0.000847458	0.000257202	0.000783699	0.000588582	0
Inhib_12	0	0.000520833	0.00182672	0	0	0.000207814	0.000325591	0	0.582483	0.00696679	0.000627878	0.00142857	0.0120043	0.000282486	0	0	0.000294291	0
Inhib_3	0.0102058	0.022167	0.202682	0.169799	0.0830283	0.0578063	0.034637	0.0213867	0.0787655	0.340665	0.15482	0.036224	0.0144234	0.0176933	0.0151596	0.00688157	0.0247729	0.0546445
Inhib_4	0.000345463	0.00677083	0.0363529	0.00316581	0.00128535	0.000207814	0.0411158	0.00190114	0.00874675	0.0680276	0.0968994	0.108961	0.431513	0.00367232	0.0341295	0.0248739	0.0137208	0.0129376
Inhib_9	0.00519602	0.0173611	0.0576954	0.00217649	0.013565	0.0637711	0.0523497	0.0114068	0.0464241	0.0581122	0.101391	0.398587	0.426518	0.00367232	0.0224537	0.00669627	0.00500294	0.0144597
Inhib_2	0	0.000520833	0.0158428	0.0418531	0.0253969	0.00124481	0.000217061	0.00653261	0	0.00986108	0.119765	0.000571429	0.000178635	0.525792	0.582387	0.47826	0.29238	0.0198551
Inhib_1	0	0.000520833	0.0124231	0.124093	0.031377	0.000623441	0.000325591	0.00190114	0.000250063	0.00437482	0.0665	0.000857143	0.000178635	0.0299249	0.0235001	0.270421	0.225509	0.499344
Inhib_8	0.0466187	0.0776989	0.163826	0.0221445	0.0481246	0.043093	0.144018	0.0207052	0.0041482	0.0316033	0.10092	0.0211039	0.00561727	0.0181433	0.00737467	0.0176332	0.0154342	0.0334544

## Sheet: g
	fraction	label	data
Excitatory	0.546403	0.546	MERFISH
Inhibitory	0.107879	0.108	MERFISH
Non-neuron	0.345718	0.346	MERFISH
Excitatory	0.582225	0.582	scRNA
Inhibitory	0.047337	0.047	scRNA
Non-neuron	0.370438	0.37	scRNA
