# Supplementary material for: Spatial transcriptomics reveals the distinct organization of mouse prefrontal cortex and neuronal subtypes regulating chronic pain
Source: Nat Neurosci. 2023 Oct 16;26(11):1880–93. doi: 10.1038/s41593-023-01455-9 (PMC10620082; doi:10.1038/s41593-023-01455-9)
Supplement: Supplementary file 14 — Statistical source data. [file 41593_2023_1455_MOESM14_ESM.xlsx]

## Sheet: a
	avg.exp	pct.exp	features.plot	id	avg.exp.scaled				avg.exp	pct.exp	features.plot	id	avg.exp.scaled				avg.exp	pct.exp	features.plot	id	avg.exp.scaled				avg.exp	pct.exp	features.plot	id	avg.exp.scaled				avg.exp	pct.exp	features.plot	id	avg.exp.scaled				avg.exp	pct.exp	features.plot	id	avg.exp.scaled
Scn4b	0.51508	21.3278	Scn4b	L2/3 IT 1	-0.747443			S100b	1.13717	40.0829	S100b	L5 IT 1	-0.379776			Adcyap1r1	1.30771	44.1949	Adcyap1r1	L6 IT 1	-0.707107			Kcng1	0.32242	15.592	Kcng1	L4/5 IT 1	-0.707107			Scn1b	19.3736	96.7416	Scn1b	L5 ET 1	-0.707107			Hrh3	0.465546	17.6338	Hrh3	L6 CT 1	-0.859817
Kcnh5	0.754878	29.171	Kcnh5	L2/3 IT 1	-0.630541			Arhgap25	0.79591	26.4288	Arhgap25	L5 IT 1	-0.714979			Nptx2	1.36652	39.1082	Nptx2	L6 IT 1	-0.707107			Cnr1	0.650064	29.2702	Cnr1	L4/5 IT 1	-0.707107			Scn1a	2.22509	58.7445	Scn1a	L5 ET 1	-0.707107			Moxd1	0.292359	11.7037	Moxd1	L6 CT 1	-0.531687
Cacng3	6.39278	86.6644	Cacng3	L2/3 IT 1	0.453375			Kcnh5	0.63729	24.8964	Kcnh5	L5 IT 1	-0.835441			Nnat	0.560115	22.7415	Nnat	L6 IT 1	-0.707107			Fezf2	0.542465	20.1854	Fezf2	L4/5 IT 1	-0.707107			Scn4b	1.14789	39.1174	Scn4b	L5 ET 1	-0.707107			Kcnab1	0.421154	17.7121	Kcnab1	L6 CT 1	-0.599317
Fam107a	2.82714	60.7155	Fam107a	L2/3 IT 1	-0.908485			Oprk1	0.470328	19.2815	Oprk1	L5 IT 1	-0.344417			Lamp5	2.41004	53.526	Lamp5	L6 IT 1	0.707107			Scn4b	2.51665	62.9636	Scn4b	L4/5 IT 1	0.707107			Kcnd3	4.48393	77.6961	Kcnd3	L5 ET 1	0.707107			Grm5	1.02772	36.9289	Grm5	L6 CT 1	-1.10617
Grin2b	29.1838	98.3603	Grin2b	L2/3 IT 1	0.760411			Cbln4	0.30107	13.9807	Cbln4	L5 IT 1	-0.540038			Scn1a	4.06023	72.1718	Scn1a	L6 IT 1	0.707107			Cadps2	3.63169	72.1929	Cadps2	L4/5 IT 1	0.707107			Nos1	2.08624	49.4569	Nos1	L5 ET 1	0.707107			Kcnd3	3.02054	64.4321	Kcnd3	L6 CT 1	-0.382833
Cckbr	2.11971	54.5236	Cckbr	L2/3 IT 1	-0.0728579			Pld5	0.321491	15.8146	Pld5	L5 IT 1	-0.666642			Scn4b	7.39686	83.2535	Scn4b	L6 IT 1	0.707107			Ddit4l	1.86792	52.1436	Ddit4l	L4/5 IT 1	0.707107			Nnat	3.95597	55.9651	Nnat	L5 ET 1	0.707107			Cxcl12	1.38161	34.3211	Cxcl12	L6 CT 1	-0.875872
Kcnv1	4.26993	77.2388	Kcnv1	L2/3 IT 1	-1.35384			Cnr1	3.38277	67.8558	Cnr1	L5 IT 1	1.09228			Adcyap1r11	2.90541	68.5755	Adcyap1r1	L6 IT 2	0.707107			Kcng11	1.69573	47.4155	Kcng1	L4/5 IT 2	0.707107			Scn1b1	37.0129	99.4604	Scn1b	L5 ET 2	0.707107			Gabra5	1.98238	48.5085	Gabra5	L6 CT 1	-1.15444
Inhba	0.345589	15.5601	Inhba	L2/3 IT 1	-0.624865			Kcng1	4.08132	73.0687	Kcng1	L5 IT 1	1.14042			Nptx21	4.79919	64.2119	Nptx2	L6 IT 2	0.707107			Cnr11	2.37616	61.5705	Cnr1	L4/5 IT 2	0.707107			Scn1a1	6.51767	85.1225	Scn1a	L5 ET 2	0.707107			Nnat	0.728847	26.064	Nnat	L6 CT 1	-0.915191
Nnat	2.41851	52.1958	Nnat	L2/3 IT 1	1.42174			Nnat	3.68879	57.229	Nnat	L5 IT 1	1.15461			Nnat1	3.63985	53.2089	Nnat	L6 IT 2	0.707107			Fezf21	2.16349	59.272	Fezf2	L4/5 IT 2	0.707107			Scn4b1	7.81504	84.4002	Scn4b	L5 ET 2	0.707107			Scn1b	25.5053	98.205	Scn1b	L6 CT 1	1.43563
Nos1	4.85401	80.2546	Nos1	L2/3 IT 1	1.4037			S100b1	0.836531	31.4261	S100b	L5 IT 2	-0.754478			Lamp51	0.748408	30.9949	Lamp5	L6 IT 2	-0.707107			Scn4b1	0.67575	31.0192	Scn4b	L4/5 IT 2	-0.707107			Kcnd31	2.2305	60.1993	Kcnd3	L5 ET 2	-0.707107			Scn1a	3.27427	63.8773	Scn1a	L6 CT 1	1.4519
Otof	4.54515	75.7138	Otof	L2/3 IT 1	1.36188			Arhgap251	1.04915	32.7504	Arhgap25	L5 IT 2	-0.427751			Scn1a1	1.37183	47.308	Scn1a	L6 IT 2	-0.707107			Cadps21	1.13627	38.8508	Cadps2	L4/5 IT 2	-0.707107			Nos11	0.808777	31.6978	Nos1	L5 ET 2	-0.707107			Scn4b	4.57575	73.8055	Scn4b	L6 CT 1	1.49386
Scn4b1	0.654511	28.0316	Scn4b	L2/3 IT 2	-0.577253			Kcnh51	1.43802	34.6689	Kcnh5	L5 IT 2	-0.27259			Scn4b1	1.43275	42.7497	Scn4b	L6 IT 2	-0.707107			Ddit4l1	0.282422	15.2158	Ddit4l	L4/5 IT 2	-0.707107			Nnat1	0.670412	26.5338	Nnat	L5 ET 2	-0.707107			Hrh31	2.15822	44.0371	Hrh3	L6 CT 2	0.200498
Kcnh51	0.934024	35.5595	Kcnh5	L2/3 IT 2	-0.491621			Oprk11	1.1043	28.3022	Oprk1	L5 IT 2	1.12669																											Moxd11	0.449706	15.9337	Moxd1	L6 CT 2	-0.423445
Cacng31	5.77259	88.4105	Cacng3	L2/3 IT 2	-0.31372			Cbln41	1.23524	40.8659	Cbln4	L5 IT 2	1.15391																											Kcnab11	1.3763	33.6324	Kcnab1	L6 CT 2	-0.304973
Fam107a1	2.913	67.5845	Fam107a	L2/3 IT 2	-0.821168			Pld51	1.53304	47.4533	Pld5	L5 IT 2	1.14983																											Grm51	2.2935	56.8991	Grm5	L6 CT 2	1.16895
Grin2b1	23.4367	97.2662	Grin2b	L2/3 IT 2	-0.735398			Cnr11	0.802874	28.7946	Cnr1	L5 IT 2	-0.87047																											Kcnd31	4.40916	71.6821	Kcnd3	L6 CT 2	0.654417
Cckbr1	3.14917	69.3322	Cckbr	L2/3 IT 2	1.40405			Kcng11	0.725654	24.9236	Kcng1	L5 IT 2	-0.727014																											Cxcl121	4.87207	67.8986	Cxcl12	L6 CT 2	0.878745
Kcnv11	7.07145	91.076	Kcnv1	L2/3 IT 2	1.06014			Nnat1	0.660492	25.1104	Nnat	L5 IT 2	-0.589764																											Gabra51	4.4939	75.5144	Gabra5	L6 CT 2	0.938075
Inhba1	2.01752	50.4784	Inhba	L2/3 IT 2	1.49346			S100b2	2.35192	59.9148	S100b	L5 IT 3	1.13425																											Nnat1	8.69468	71.5748	Nnat	L6 CT 2	1.42478
Nnat1	1.20645	38.9377	Nnat	L2/3 IT 2	-0.0780885			Arhgap252	2.43382	58.1835	Arhgap25	L5 IT 3	1.14273																											Scn1b1	12.4507	92.1794	Scn1b	L6 CT 2	-0.885933
Nos11	1.56393	47.9984	Nos1	L2/3 IT 2	-0.484702			Kcnh52	3.40215	62.738	Kcnh5	L5 IT 3	1.10803																											Scn1a1	0.909533	33.2618	Scn1a	L6 CT 2	-0.771612
Otof1	1.35442	41.447	Otof	L2/3 IT 2	-0.471287			Oprk12	0.281635	14.2229	Oprk1	L5 IT 3	-0.782272																											Scn4b1	0.619023	23.0912	Scn4b	L6 CT 2	-0.565735
Scn4b2	1.02741	37.3815	Scn4b	L2/3 IT 3	-0.122094			Cbln42	0.260351	13.6902	Cbln4	L5 IT 3	-0.613876																											Hrh32	0.76676	24.8188	Hrh3	L6 CT 3	-0.671132
Kcnh52	1.0918	39.6049	Kcnh5	L2/3 IT 3	-0.36927			Pld52	0.44385	20.1292	Pld5	L5 IT 3	-0.48319																											Moxd12	0.276357	10.9311	Moxd1	L6 CT 3	-0.542695
Cacng32	6.90677	88.5698	Cacng3	L2/3 IT 3	1.08911			Cnr12	1.65549	52.2639	Cnr1	L5 IT 3	-0.221812																											Kcnab12	0.477323	18.5217	Kcnab1	L6 CT 3	-0.582007
Fam107a2	4.52435	71.4609	Fam107a	L2/3 IT 3	0.817453			Kcng12	1.2892	43.1749	Kcng1	L5 IT 3	-0.413402																											Grm52	1.87696	51.8408	Grm5	L6 CT 3	0.420261
Grin2b2	29.9399	98.2432	Grin2b	L2/3 IT 3	0.957198			Nnat2	0.703748	28.0796	Nnat	L5 IT 3	-0.564847																											Kcnd32	4.81421	76.8301	Kcnd3	L6 CT 3	0.956979
Cckbr2	1.88918	52.7992	Cckbr	L2/3 IT 3	-0.403584																																			Cxcl122	4.82116	68.4151	Cxcl12	L6 CT 3	0.853155
Kcnv12	6.01896	85.5373	Kcnv1	L2/3 IT 3	0.153239																																			Gabra52	2.75605	60.6681	Gabra5	L6 CT 3	-0.509836
Inhba2	0.471646	20.761	Inhba	L2/3 IT 3	-0.465151																																			Nnat2	3.09972	47.6759	Nnat	L6 CT 3	-0.218745
Nnat2	0.877673	32.461	Nnat	L2/3 IT 3	-0.48493																																			Scn1b2	16.1051	94.7832	Scn1b	L6 CT 3	-0.236048
Nos12	2.35966	60.3878	Nos1	L2/3 IT 3	-0.0279792																																			Scn1a2	1.56041	44.5771	Scn1a	L6 CT 3	-0.159606
Otof2	2.2928	58.0332	Otof	L2/3 IT 3	0.0678351																																			Scn4b2	0.994697	31.8266	Scn4b	L6 CT 3	-0.370185
Scn4b3	2.31274	59.339	Scn4b	L2/3 IT 4	1.44679																																			Hrh33	3.96206	59.4924	Hrh3	L6 CT 4	1.33045
Kcnh53	3.4913	65.6973	Kcnh5	L2/3 IT 4	1.49143																																			Moxd13	3.24259	55.5981	Moxd1	L6 CT 4	1.49783
Cacng33	5.03279	84.7187	Cacng3	L2/3 IT 4	-1.22877																																			Kcnab13	7.189	77.8512	Kcnab1	L6 CT 4	1.4863
Fam107a3	4.61752	77.8948	Fam107a	L2/3 IT 4	0.9122																																			Grm53	1.3744	40.8554	Grm5	L6 CT 4	-0.483045
Grin2b3	22.4884	97.3208	Grin2b	L2/3 IT 4	-0.982211																																			Kcnd33	1.88833	44.4367	Kcnd3	L6 CT 4	-1.22856
Cckbr3	1.52392	50.6908	Cckbr	L2/3 IT 4	-0.927608																																			Cxcl123	1.42109	34.0751	Cxcl12	L6 CT 4	-0.856027
Kcnv13	6.00414	87.7872	Kcnv1	L2/3 IT 4	0.140468																																			Gabra53	4.23959	72.9485	Gabra5	L6 CT 4	0.726196
Inhba3	0.520353	23.586	Inhba	L2/3 IT 4	-0.40344																																			Nnat3	2.85429	42.8025	Nnat	L6 CT 4	-0.290841
Nnat3	0.575603	26.8529	Nnat	L2/3 IT 4	-0.858721																																			Scn1b3	15.6687	95.1321	Scn1b	L6 CT 4	-0.313648
Nos13	0.856028	34.2417	Nos1	L2/3 IT 4	-0.891018																																			Scn1a3	1.1764	39.0473	Scn1a	L6 CT 4	-0.520686
Otof3	0.506533	22.6624	Otof	L2/3 IT 4	-0.958425																																			Scn4b3	0.634002	21.5577	Scn4b	L6 CT 4	-0.557938

## Sheet: b
	avg.exp	pct.exp	features.plot	id	avg.exp.scaled				avg.exp	pct.exp	features.plot	id	avg.exp.scaled				avg.exp	pct.exp	features.plot	id	avg.exp.scaled				avg.exp	pct.exp	features.plot	id	avg.exp.scaled
Scn4b	1.02208	33.4247	Scn4b	Pvalb 1	-0.173042			Arhgap25	0.23306	10.6244	Arhgap25	Sst 1	-0.553995			Htr3a	1.82844	45.9528	Htr3a	Vip 1	-0.707107			Rxfp1	0.160084	5.86246	Rxfp1	Lamp5 1	-0.652744
Kcnc3	3.60896	68.3045	Kcnc3	Pvalb 1	0.243782			Fezf2	0.713856	22.6083	Fezf2	Sst 1	-0.45554			Fam107a	3.54082	69.8145	Fam107a	Vip 1	-0.707107			Cnr1	1.18439	31.5295	Cnr1	Lamp5 1	-0.594355
Cntnap5b	0.449436	19.0004	Cntnap5b	Pvalb 1	-0.476417			Satb2	0.739385	26.3343	Satb2	Sst 1	-0.464057			Cpne2	2.29892	56.1551	Cpne2	Vip 1	-0.707107			Reln	2.53312	34.9493	Reln	Lamp5 1	-0.516693
Cacna2d3	1.06941	34.8165	Cacna2d3	Pvalb 1	-0.525283			Hpse	0.376446	16.1128	Hpse	Sst 1	-0.479674			Kcnh7	1.66958	48.5666	Kcnh7	Vip 1	0.707107			Cacna1e	0.828088	29.7257	Cacna1e	Lamp5 1	-0.459774
Pthlh	0.630748	24.4412	Pthlh	Pvalb 1	-0.357635			Reln	2.23079	41.3897	Reln	Sst 1	-0.640416			Cckbr	1.18538	42.4958	Cckbr	Vip 1	0.707107			Adora1	1.018	31.304	Adora1	Lamp5 1	-0.392023
Moxd1	1.23159	34.1839	Moxd1	Pvalb 1	-0.437357			Pdyn	0.909724	25.428	Pdyn	Sst 1	-0.432821			Kcnv1	4.32137	77.403	Kcnv1	Vip 1	0.707107			Satb2	0.86702	28.0346	Satb2	Lamp5 1	-0.495285
Calb1	0.561888	19.6331	Calb1	Pvalb 1	-0.563985			Rbp4	3.75499	63.3434	Rbp4	Sst 1	0.691804			Htr3a1	3.26914	44.6959	Htr3a	Vip 2	0.707107			Grin2a	16.8033	93.8369	Grin2a	Lamp5 1	0.880204
Grik1	1.99383	51.3496	Grik1	Pvalb 1	-0.253635			Gpx3	0.414782	15.3575	Gpx3	Sst 1	-0.916976			Fam107a1	5.49165	67.7793	Fam107a	Vip 2	0.707107			Tnnt1	4.04318	65.389	Tnnt1	Lamp5 1	1.06192
Rbp4	0.79004	26.1282	Rbp4	Pvalb 1	-0.714009			Tacr1	0.650684	24.6224	Tacr1	Sst 1	-0.368936			Cpne21	4.64853	65.1485	Cpne2	Vip 2	0.707107			Pde11a	5.72061	80.1954	Pde11a	Lamp5 1	1.09304
Th	0.199548	9.40531	Th	Pvalb 1	-0.458832			Chodl	0.638384	23.2628	Chodl	Sst 1	-0.401788			Kcnh71	0.627926	18.4724	Kcnh7	Vip 2	-0.707107			Rxfp11	0.315872	15.1369	Rxfp1	Lamp5 2	-0.498518
Lamp5	0.854878	32.1383	Lamp5	Pvalb 1	-0.231769			Nos1	2.55247	52.6687	Nos1	Sst 1	-0.378125			Cckbr1	0.425296	14.71	Cckbr	Vip 2	-0.707107			Cnr11	1.2688	39.9356	Cnr1	Lamp5 2	-0.560177
Satb2	0.809829	28.8697	Satb2	Pvalb 1	-0.420006			Npas1	0.395628	13.5448	Npas1	Sst 1	-0.85961			Kcnv11	2.00284	41.6124	Kcnv1	Vip 2	-0.707107			Reln1	1.75689	34.2995	Reln	Lamp5 2	-0.635952
Gabrd	5.32253	83.6356	Gabrd	Pvalb 1	1.32002			Brinp3	0.689065	26.8882	Brinp3	Sst 1	-0.51275											Cacna1e1	2.01279	56.5217	Cacna1e	Lamp5 2	1.1472
Pvalb	8.12962	83.3825	Pvalb	Pvalb 1	0.919729			Crh	0.308779	13.0413	Crh	Sst 1	-0.441258											Adora11	2.42947	59.4203	Adora1	Lamp5 2	1.13662
Grin2a	7.91438	81.0418	Grin2a	Pvalb 1	1.01478			Gria1	28.443	96.3243	Gria1	Sst 1	1.75443											Satb21	3.88443	71.3366	Satb2	Lamp5 2	1.15098
Scn4b1	1.96571	45.4331	Scn4b	Pvalb 2	1.04385			Calb1	9.41177	85.6495	Calb1	Sst 1	1.78408											Grin2a1	13.6427	91.9485	Grin2a	Lamp5 2	0.207146
Kcnc31	2.43373	57.9567	Kcnc3	Pvalb 2	-0.455265			Moxd1	7.49395	83.6354	Moxd1	Sst 1	1.98794											Tnnt11	2.5264	61.5137	Tnnt1	Lamp5 2	-0.13821
Cntnap5b1	0.547124	23.1168	Cntnap5b	Pvalb 2	-0.413198			Arhgap251	0.347489	14.3159	Arhgap25	Sst 2	-0.324735											Pde11a1	3.43626	72.1417	Pde11a	Lamp5 2	-0.22412
Cacna2d31	2.69414	59.275	Cacna2d3	Pvalb 2	0.149304			Fezf21	0.739559	25.1058	Fezf2	Sst 2	-0.432319											Rxfp12	1.98234	33.6988	Rxfp1	Lamp5 3	1.15126
Pthlh1	0.646167	22.7401	Pthlh	Pvalb 2	-0.350754			Satb21	0.766694	27.1509	Satb2	Sst 2	-0.444479											Cnr12	5.50358	57.4196	Cnr1	Lamp5 3	1.15453
Moxd11	1.48788	38.4652	Moxd1	Pvalb 2	-0.304141			Hpse1	0.33258	14.598	Hpse	Sst 2	-0.571997											Reln2	13.3985	78.6184	Reln	Lamp5 3	1.15265
Calb11	1.40219	34.8399	Calb1	Pvalb 2	-0.115612			Reln1	4.4074	58.11	Reln	Sst 2	-0.0486247											Cacna1e2	0.660259	23.4649	Cacna1e	Lamp5 3	-0.687422
Grik11	1.1693	39.5951	Grik1	Pvalb 2	-0.757455			Pdyn1	0.724759	15.3032	Pdyn	Sst 2	-0.461294											Adora12	0.69245	20.9064	Adora1	Lamp5 3	-0.744594
Rbp41	0.835152	31.1205	Rbp4	Pvalb 2	-0.694003			Rbp41	2.65249	56.6291	Rbp4	Sst 2	-0.0318647											Satb22	0.573006	17.1784	Satb2	Lamp5 3	-0.655696
Th1	0.276097	13.0414	Th	Pvalb 2	-0.427081			Gpx31	1.69745	38.7165	Gpx3	Sst 2	0.767309											Grin2a2	7.56382	69.6637	Grin2a	Lamp5 3	-1.08735
Lamp51	2.54705	52.6836	Lamp5	Pvalb 2	1.99127			Tacr11	0.599541	22.1439	Tacr1	Sst 2	-0.40619											Tnnt12	1.53365	33.7719	Tnnt1	Lamp5 3	-0.923706
Satb21	3.92972	69.7269	Satb2	Pvalb 2	2.00886			Chodl1	0.628091	22.3554	Chodl	Sst 2	-0.405055											Pde11a2	2.31798	38.8889	Pde11a	Lamp5 3	-0.868923
Gabrd1	3.54767	71.2806	Gabrd	Pvalb 2	-0.478221			Nos11	1.28973	33.7094	Nos1	Sst 2	-0.416631
Pvalb1	4.18537	65.2072	Pvalb	Pvalb 2	-0.217716			Npas11	4.28878	70.3103	Npas1	Sst 2	1.48016
Grin2a1	9.37361	85.0753	Grin2a	Pvalb 2	1.4573			Brinp31	2.50778	54.725	Brinp3	Sst 2	2.00445
Scn4b2	0.512085	18.8691	Scn4b	Pvalb 3	-0.830721			Crh1	4.52071	63.0465	Crh	Sst 2	2.03584
Kcnc32	2.04379	50.6989	Kcnc3	Pvalb 3	-0.687204			Gria11	7.90866	81.2412	Gria1	Sst 2	-1.11116
Cntnap5b2	0.461932	17.7891	Cntnap5b	Pvalb 3	-0.468331			Calb11	0.855638	22.1439	Calb1	Sst 2	-0.794314
Cacna2d32	0.986889	29.479	Cacna2d3	Pvalb 3	-0.559546			Moxd11	0.653678	20.4513	Moxd1	Sst 2	-0.695188
Pthlh2	0.352632	14.4854	Pthlh	Pvalb 3	-0.481752			Arhgap252	0.400958	15.5303	Arhgap25	Sst 3	-0.21761
Moxd12	1.04172	27.3189	Moxd1	Pvalb 3	-0.536042			Fezf22	0.695374	24.3687	Fezf2	Sst 3	-0.472238
Calb12	0.74049	22.554	Calb1	Pvalb 3	-0.468685			Satb22	0.962904	33.5859	Satb2	Sst 3	-0.303812
Grik12	5.57071	75.4765	Grik1	Pvalb 3	1.93196			Hpse2	0.411857	15.9091	Hpse	Sst 3	-0.405148
Rbp42	5.98525	78.4625	Rbp4	Pvalb 3	1.58995			Reln2	0.608591	14.7727	Reln	Sst 3	-1.08147
Th2	6.22362	64.2948	Th	Pvalb 3	2.03981			Pdyn2	0.659227	23.4848	Pdyn	Sst 3	-0.471382
Lamp52	0.505729	18.615	Lamp5	Pvalb 3	-0.690451			Rbp42	0.670331	23.6111	Rbp4	Sst 3	-1.33293
Satb22	1.24885	34.6252	Satb2	Pvalb 3	-0.0782278			Gpx32	1.28519	39.7727	Gpx3	Sst 3	0.225961
Gabrd2	3.41359	63.723	Gabrd	Pvalb 3	-0.614072			Tacr12	3.95784	66.6667	Tacr1	Sst 3	2.0401
Pvalb2	1.50746	34.8158	Pvalb	Pvalb 3	-0.989973			Chodl2	8.33468	82.0707	Chodl	Sst 3	2.04122
Grin2a2	1.17368	31.385	Grin2a	Pvalb 3	-1.02939			Nos12	81.8831	96.2121	Nos1	Sst 3	2.04093
Scn4b3	0.470066	20.0507	Scn4b	Pvalb 4	-0.884908			Npas12	0.338352	7.82828	Npas1	Sst 3	-0.894033
Kcnc33	2.17897	54.3674	Kcnc3	Pvalb 4	-0.606799			Brinp32	1.04159	35.4798	Brinp3	Sst 3	-0.0248334
Cntnap5b3	0.618561	25.2593	Cntnap5b	Pvalb 4	-0.366967			Crh2	0.230847	9.09091	Crh	Sst 3	-0.487091
Cacna2d33	1.13181	35.5151	Cacna2d3	Pvalb 4	-0.499373			Gria12	11.9595	87.6263	Gria1	Sst 3	-0.545855
Pthlh3	0.556822	21.7792	Pthlh	Pvalb 4	-0.390626			Calb12	0.633176	19.8232	Calb1	Sst 3	-0.861353
Moxd13	5.97411	78.1056	Moxd1	Pvalb 4	2.02764			Moxd12	0.940006	26.7677	Moxd1	Sst 3	-0.582874
Calb13	5.39263	66.1212	Calb1	Pvalb 4	2.01363			Arhgap253	0.335272	12.133	Arhgap25	Sst 4	-0.349213
Grik13	2.61064	60.59	Grik1	Pvalb 4	0.123256			Fezf23	1.04767	28.1163	Fezf2	Sst 4	-0.153964
Rbp43	4.47708	71.7677	Rbp4	Pvalb 4	0.921112			Satb23	0.831206	25.7618	Satb2	Sst 4	-0.398229
Th3	0.305893	10.9011	Th	Pvalb 4	-0.414723			Hpse3	0.448337	16.1496	Hpse	Sst 4	-0.32837
Lamp53	0.645312	24.9366	Lamp5	Pvalb 4	-0.507079			Reln3	8.05203	80.3601	Reln	Sst 4	0.942302
Satb23	0.763538	28.2093	Satb2	Pvalb 4	-0.456044			Pdyn3	1.24776	22.0222	Pdyn	Sst 4	-0.380786
Gabrd3	2.6375	60.5209	Gabrd	Pvalb 4	-1.40038			Rbp43	4.99875	71.108	Rbp4	Sst 4	1.50819
Pvalb3	3.3704	57.2943	Pvalb	Pvalb 4	-0.452736			Gpx33	2.22097	46.7313	Gpx3	Sst 4	1.45475
Grin2a3	2.60503	50.6107	Grin2a	Pvalb 4	-0.595323			Tacr13	0.526906	19.2244	Tacr1	Sst 4	-0.459099
Scn4b4	0.698663	17.8723	Scn4b	Pvalb 5	-0.590114			Chodl3	0.608591	20.1108	Chodl	Sst 4	-0.411245
Kcnc34	2.48981	54.8936	Kcnc3	Pvalb 5	-0.421907			Nos13	1.04906	28.1163	Nos1	Sst 4	-0.42397
Cntnap5b4	4.33373	60.8511	Cntnap5b	Pvalb 5	2.03733			Npas13	3.47274	61.4404	Npas1	Sst 4	0.989721
Cacna2d34	7.0658	67.6596	Cacna2d3	Pvalb 5	1.96442			Brinp33	0.684148	23.5457	Brinp3	Sst 4	-0.519555
Pthlh4	5.99966	67.6596	Pthlh	Pvalb 5	2.03838			Crh3	0.522133	13.1856	Crh	Sst 4	-0.315782
Moxd14	1.61032	31.9149	Moxd1	Pvalb 5	-0.240506			Gria13	13.7943	88.892	Gria1	Sst 4	-0.289812
Calb14	0.994308	26.8085	Calb1	Pvalb 5	-0.333252			Calb13	5.01868	68.6704	Calb1	Sst 4	0.460224
Grik14	1.25015	28.5106	Grik1	Pvalb 5	-0.708053			Moxd13	1.55771	34.9307	Moxd1	Sst 4	-0.340576
Rbp44	0.910488	26.8085	Rbp4	Pvalb 5	-0.660593			Arhgap254	0.222088	10.9772	Arhgap25	Sst 5	-0.575977
Th4	0.470955	12.766	Th	Pvalb 5	-0.346259			Fezf24	0.653149	22.3985	Fezf2	Sst 5	-0.510385
Lamp54	0.978324	31.4894	Lamp5	Pvalb 5	-0.0695963			Satb24	0.790466	28.1409	Satb2	Sst 5	-0.427436
Satb24	0.550397	18.7234	Satb2	Pvalb 5	-0.621976			Hpse4	1.56783	40.5774	Hpse	Sst 5	2.02778
Gabrd4	4.63744	69.7872	Gabrd	Pvalb 5	0.62591			Reln4	9.95545	84.7398	Reln	Sst 5	1.45982
Pvalb4	2.23499	45.1064	Pvalb	Pvalb 5	-0.780166			Pdyn4	16.9525	83.4074	Pdyn	Sst 5	2.03674
Grin2a4	2.53926	47.6596	Grin2a	Pvalb 5	-0.615268			Rbp44	1.69125	45.6536	Rbp4	Sst 5	-0.662814
Scn4b5	2.26898	56.5063	Scn4b	Pvalb 6	1.43493			Gpx34	0.271319	12.2145	Gpx3	Sst 5	-1.10536
Kcnc35	6.43945	80.5167	Kcnc3	Pvalb 6	1.92739			Tacr14	0.567763	22.2398	Tacr1	Sst 5	-0.429338
Cntnap5b5	0.702859	29.7464	Cntnap5b	Pvalb 6	-0.312413			Chodl4	0.609858	22.4937	Chodl	Sst 5	-0.410843
Cacna2d35	1.05921	40.6968	Cacna2d3	Pvalb 6	-0.529519			Nos14	1.08444	34.5178	Nos1	Sst 5	-0.42289
Pthlh5	0.406724	19.4596	Pthlh	Pvalb 6	-0.457612			Npas14	1.44978	41.6878	Npas1	Sst 5	-0.226069
Moxd15	1.0926	37.26	Moxd1	Pvalb 6	-0.509599			Brinp34	0.715893	30.3934	Brinp3	Sst 5	-0.475619
Calb15	0.621652	21.8061	Calb1	Pvalb 6	-0.532096			Crh4	0.264099	11.802	Crh	Sst 5	-0.467536
Grik15	1.85892	55.1553	Grik1	Pvalb 6	-0.336069			Gria14	19.274	92.9569	Gria1	Sst 5	0.474897
Rbp45	1.40235	43.6122	Rbp4	Pvalb 6	-0.442461			Calb14	3.08535	52.0305	Calb1	Sst 5	-0.122387
Th5	0.35848	14.4347	Th	Pvalb 6	-0.392911			Moxd14	2.31964	49.1434	Moxd1	Sst 5	-0.0417059
Lamp55	0.656505	28.2057	Lamp5	Pvalb 6	-0.492374			Arhgap255	1.51857	40.8402	Arhgap25	Sst 6	2.02153
Satb25	0.79365	33.2069	Satb2	Pvalb 6	-0.432602			Fezf25	3.45891	61.8113	Fezf2	Sst 6	2.02445
Gabrd5	4.55931	79.9716	Gabrd	Pvalb 6	0.546747			Satb25	4.22941	74.4835	Satb2	Sst 6	2.03801
Pvalb5	10.2141	87.3667	Pvalb	Pvalb 6	1.52086			Hpse5	0.489092	21.3154	Hpse	Sst 6	-0.242595
Grin2a5	3.80275	58.1654	Grin2a	Pvalb 6	-0.232103			Reln5	2.2632	44.3182	Reln	Sst 6	-0.631606
								Pdyn5	1.83455	29.8554	Pdyn	Sst 6	-0.290457
								Rbp45	2.4384	58.3333	Rbp4	Sst 6	-0.172388
								Gpx35	0.788924	28.3402	Gpx3	Sst 6	-0.425686
								Tacr15	0.640248	29.4421	Tacr1	Sst 6	-0.376538
								Chodl5	0.605291	25.5854	Chodl	Sst 6	-0.412293
								Nos15	1.85756	47.3485	Nos1	Sst 6	-0.399315
								Npas15	1.01035	28.5813	Npas1	Sst 6	-0.490164
								Brinp35	0.718729	32.3691	Brinp3	Sst 6	-0.471693
								Crh5	0.507868	19.1116	Crh	Sst 6	-0.324171
								Gria15	13.8467	89.876	Gria1	Sst 6	-0.282504
								Calb15	1.94427	44.2493	Calb1	Sst 6	-0.466255
								Moxd15	1.59079	43.1129	Moxd1	Sst 6	-0.3276
