# Supplementary material for: Spatial transcriptomics reveals the distinct organization of mouse prefrontal cortex and neuronal subtypes regulating chronic pain
Source: Nat Neurosci. 2023 Oct 16;26(11):1880–93. doi: 10.1038/s41593-023-01455-9 (PMC10620082; doi:10.1038/s41593-023-01455-9)
Supplement: Supplementary file 15 — Statistical source data. [file 41593_2023_1455_MOESM15_ESM.xlsx]

## Sheet: a
	MOp_CR	PFC_aging_CR	merFISH_integrated_CR	merFISH_human_MTG_CR	merFISH_human_STG_CR
Ext	13521	92360	67021	862	1124
Inh	1412	14337	12643	443	508
Astro	1909	15497	12608	664	592
Endo	1766	16731	12189	214	493
Oligo	1695	22478	4693	1254	1277
Microglia	739	8399	5089	271	306
OPC	537	4897	4678	459	437

## Sheet: b
	L2/3 IT	L4/5 IT	L5 IT	L6 IT	L6 IT Car3	L5 ET	L5/6 NP	L6 CT	L6b	Lamp5	Pvalb	Sncg	Sst	Vip	Astro	Endo	Micro	Oligo	OPC	VLMC
L2/3 IT	0.917695	0.16412	0.0264725	0.197581	0.104717	0.101973	-0.181349	-0.105038	-0.127474	-0.130668	-0.0878506	-0.179879	0.0393707	-0.110914	-0.0885387	-0.141541	-0.104687	0.035559	-0.0697195	-0.165941
L4/5 IT	0.363771	0.852714	0.43013	0.145876	0.0698673	0.066728	-0.0889123	-0.0907661	-0.0288271	-0.245723	-0.11945	-0.146318	-0.136929	-0.09109	-0.035641	-0.186947	-0.139718	-0.0140279	-0.0659518	-0.166254
L5 IT	0.13265	0.227735	0.749708	0.528824	0.183966	0.109715	-0.0472419	0.111874	0.137073	-0.243709	-0.199594	-0.0445479	-0.150681	-0.0689562	-0.122043	-0.279075	-0.129448	0.0202067	-0.112048	-0.21974
L6 IT	0.124828	-0.0483901	0.363761	0.811437	0.356407	-0.0192916	-0.0718526	0.170512	0.0391561	-0.194366	-0.174596	0.003517	-0.100428	-0.0424145	-0.193778	-0.245686	-0.0590319	-0.00444686	-0.139881	-0.173726
L5 ET	0.207655	-0.0375968	0.130079	0.100589	-0.116821	0.847704	0.0453572	0.188137	0.0136251	-0.10596	-0.158297	-0.0539248	-0.155126	-0.224696	-0.119581	-0.187619	-0.103914	0.0212233	-0.0409031	-0.156797
L5/6 NP	-0.17912	-0.020522	0.00351058	-0.0383432	0.259667	0.0737158	0.839323	0.0131426	0.120291	-0.0749692	-0.0436032	-0.0852269	-0.0473896	-0.0442121	-0.149348	0.0236501	-0.0890549	-0.154717	-0.0868749	-0.103466
L6 CT	-0.0228394	-0.146119	0.124663	0.174906	0.0317017	0.122725	0.0050638	0.829336	0.427565	-0.127846	-0.186803	-0.122109	-0.206892	-0.166814	-0.124695	-0.255499	-0.0488639	0.0512379	0.00779074	-0.135018
Lamp5	-0.188774	-0.163741	-0.231163	-0.232329	-0.0911438	-0.14546	-0.017963	-0.142168	-0.0598673	0.820611	0.155472	0.140443	0.195638	0.168045	-0.0726966	0.0843172	-0.0667834	-0.146694	-0.113411	-0.0333886
Pvalb	-0.157268	-0.148742	-0.156473	-0.188943	-0.0983849	-0.145268	-0.0112044	-0.140339	0.0762827	0.116381	0.842333	0.0117203	0.283351	-0.0136393	-0.105012	0.0170535	-0.0467218	-0.0705725	-0.123951	-0.0489117
Sncg	-0.232459	-0.161432	-0.155722	-0.243424	-0.12816	-0.22039	0.0167568	-0.106949	-0.0620868	0.370132	0.182628	0.590437	0.0943042	0.218158	-0.164744	0.0774864	-0.0968325	-0.124718	-0.0322006	-0.113532
Sst	-0.0551639	-0.157366	-0.1892	-0.117836	-0.00872594	-0.181319	-0.0940857	-0.177905	-0.0382641	0.184147	0.251856	0.164199	0.904217	0.115761	-0.132819	-0.0823862	-0.12251	-0.142116	-0.0415949	-0.118555
Vip	-0.165842	-0.039007	-0.00260011	-0.107208	-0.0801359	-0.152658	-0.108434	-0.0700314	-0.0927483	0.152327	0.017677	0.303228	0.0888605	0.664111	-0.0657048	-0.0788957	-0.0792441	-0.103586	-0.0831406	-0.0830774
Cdca7	-0.13716	-0.0701277	-0.10882	-0.187277	-0.152206	-0.200373	0.145712	-0.159673	0.147859	0.169023	0.0877587	0.0113067	0.0356217	0.303213	0.0868984	-0.0629384	0.0641993	0.0626035	0.0585273	-0.0695211
Astro	-0.0664517	0.0950838	-0.0619828	-0.164462	-0.11046	-0.0750953	-0.114696	-0.0686914	-0.150354	-0.140565	-0.0533808	-0.0799772	-0.200604	0.0142945	0.842994	0.0257768	-0.0191739	0.156919	0.0972347	0.232313
Endo	-0.19637	-0.174593	-0.30179	-0.246915	-0.0990383	-0.0744309	-0.0107734	-0.158	-0.158415	-0.0448856	-0.0777439	-0.0232781	-0.144678	-0.123775	0.0166608	0.733838	0.0803764	-0.159481	-0.0837028	0.189504
Microglia	-0.0288538	-0.0327883	-0.0562868	-0.0916209	-0.0234147	0.0106729	-0.0456934	-0.0238529	0.0415663	-0.159371	-0.0804754	-0.111109	-0.201735	-0.200092	0.0115311	0.132133	0.840555	-0.00242094	0.000733406	0.0689126
Oligo	-0.0160951	0.0830428	0.00349333	-0.0591699	-0.054723	-0.0215872	-0.150203	-0.116993	-0.0931543	-0.0771226	-0.0427068	-0.136404	-0.0874419	-0.07979	0.147625	-0.109931	0.036422	0.672176	0.179682	-0.0091261
OPC	-0.00406602	0.0161726	-0.129685	-0.0844586	0.00923543	0.119994	-0.0130856	0.0900281	-0.0830716	-0.118469	-0.141162	-0.158134	-0.0470223	-0.0664664	0.0709581	0.0500899	-0.0292547	0.000131092	0.840518	-0.0039952
VLMC	-0.239929	-0.116397	-0.27854	-0.194577	-0.0741446	-0.103908	-0.115964	-0.0375055	-0.109777	-0.128473	-0.108673	-0.0372567	-0.169178	-0.147916	0.189423	0.286938	0.107935	-0.0605919	-0.018551	0.866898
	ExN-L2/3	ExN-L5	ExN-L6	InN-Lamp5	InN-Pvalb	InN-Sst	InN-Vip	Astro	Endo	Peri	Micro	Olig	OPC	Vlmc
L2/3 IT	0.823205	-0.00656511	-0.0412074	-0.0418064	-0.0252124	0.154704	-0.12661	-0.141211	-0.0983863	-0.185636	-0.0709591	-0.0412569	-0.0978551	-0.21114
L4/5 IT	0.639765	0.222226	-0.0225196	-0.289706	-0.0941081	-0.0847815	-0.104264	0.0669558	-0.200736	-0.0788361	-0.133788	0.123953	-0.0236086	-0.146008
L5 IT	0.20638	0.417928	0.504131	-0.394323	-0.268485	0.00608265	-0.169915	-0.10663	-0.318349	-0.0885991	-0.140972	0.23926	0.0293443	-0.121358
L5 ET	0.0738045	0.621315	0.303997	0.00183782	-0.170545	-0.123236	-0.173797	-0.133779	-0.226688	-0.151628	-0.124041	0.0862902	-0.0187491	-0.134577
L5/6 NP	-0.118267	0.680733	0.187668	-0.195608	-0.194422	-0.214824	-0.220851	-0.0226478	0.0117641	-0.00165009	0.0356305	0.00369582	0.0330136	-0.0829478
L6 IT	0.0937971	0.274593	0.647332	-0.261165	-0.186175	0.0742379	-0.163482	-0.251222	-0.300433	-0.132491	-0.0917621	0.211475	-0.048216	-0.0673668
L6 CT	-0.078746	0.346921	0.825333	-0.209455	-0.223922	-0.121098	-0.258571	-0.216826	-0.266186	-0.164799	-0.064991	0.186366	0.0991648	-0.0517987
Lamp5	-0.173966	-0.28831	-0.272526	0.942355	0.327657	0.0375453	0.341968	0.0420084	0.0373312	-0.230816	-0.0129636	-0.323507	-0.194068	-0.15735
Pvalb	-0.111837	-0.244225	-0.239085	0.269749	0.925904	0.374039	0.0304498	-0.138329	-0.0287351	-0.184141	-0.0979076	-0.0776451	-0.209272	-0.176863
Sncg	-0.108861	-0.0181035	-0.018991	-0.0118407	0.106021	0.101863	0.201539	-0.225543	-0.143159	0.0966581	-0.172756	0.136291	-0.0207821	0.109462
Sst	-0.0493193	-0.21256	-0.156459	0.0494375	0.291445	0.901903	-0.0253334	-0.164387	-0.11024	-0.190257	-0.0779687	-0.0574029	0.0267775	-0.195264
Vip	-0.0337735	-0.140726	-0.170071	0.232021	0.0630791	0.0532134	0.843544	-0.0471953	-0.163299	-0.0977638	-0.119735	-0.133395	-0.12612	-0.122522
Astro	-0.169802	-0.297167	-0.317777	0.139921	-0.0323796	-0.198679	0.0638753	0.905718	0.205571	0.019046	0.0429829	-0.206922	-0.0712577	-0.0336179
Endo	-0.216487	-0.35009	-0.333487	0.0355619	-0.0541822	-0.231034	0.0222242	0.0748367	0.741286	0.699997	0.0522196	-0.248254	-0.166933	0.197824
Microglia	-0.0856039	-0.19389	-0.191378	0.0377769	-0.0272836	-0.180065	-0.0444472	0.0340186	0.170555	-0.0743229	0.915167	-0.200084	-0.0333279	-0.0669542
Oligo	-0.0609413	-0.0707861	-0.0342179	-0.35875	-0.170102	0.109363	-0.25564	-0.0816356	-0.0200661	0.180153	-0.0466703	0.591169	0.134824	0.110399
OPC	-0.0995042	-0.11206	-0.0667025	-0.0815334	-0.102556	-0.013236	-0.113416	-0.0143555	0.0354717	-0.0609086	0.0185552	-0.154197	0.891467	0.0399407
VLMC	-0.213172	-0.24284	-0.161743	0.0112098	-0.126521	-0.328388	3.30382e-05	0.21114	0.234523	0.242345	0.00323063	-0.165356	-0.0492475	0.697551
	eL2/3.IT	eL4/5.IT	eL5.IT	eL6.IT	eL5.ET	eL5/6.NP	eL6.CT	eL6.IT.CAR3	eL6b	iLAMP5	iPVALB	iSST	iVIP	lASC	oENDO	oMURAL	lMGC	lOGC	lOPC
L2/3 IT	0.394045	0.0457535	-0.0157499	0.156193	0.0973146	-0.035053	0.146396	0.12535	0.0175555	0.0369923	-0.102847	0.0335769	-0.20675	-0.110611	-0.166894	-0.0259211	-0.0273931	-0.0483317	-0.141738
L4/5 IT	0.161751	0.182629	0.284654	0.0257399	0.0866643	0.0657648	0.20031	0.0341019	0.207735	0.014098	-0.122137	-0.123372	0.00828549	-0.176164	-0.213553	-0.0983454	-0.0429063	-0.139359	-0.209551
L5 IT	0.155897	0.242436	0.395435	0.31506	0.191163	0.082176	0.228606	0.230881	0.163804	-0.0633459	-0.138633	-0.17295	-0.0240827	-0.279039	-0.234918	-0.205182	-0.137313	-0.236349	-0.275526
L6 IT	0.282065	0.144801	0.228642	0.499326	0.018735	0.0617718	0.212848	0.337798	0.102057	-0.122266	-0.149952	-0.160994	-0.0716455	-0.201644	-0.254284	-0.0754304	-0.227616	-0.153026	-0.185948
L5 ET	0.255146	0.131288	0.217307	0.262822	0.298144	-0.0162929	0.0363372	0.0031942	0.174148	0.0269537	-0.0491362	-0.0393979	-0.0331596	-0.181337	-0.224436	-0.177173	-0.193173	-0.185167	-0.115571
L5/6 NP	0.0594099	0.167842	0.0973509	0.091245	0.159475	0.216538	0.0679044	-0.0921556	0.0174558	-0.101106	-0.0481315	0.0104614	-0.081209	-0.213833	-0.0612704	-0.0502854	-0.0916377	-0.122641	-0.0403701
L6 CT	0.0811022	0.0146982	0.203201	0.278953	0.0986952	0.143536	0.251639	0.162445	0.187808	-0.177615	-0.194886	-0.226105	-0.159249	-0.24627	-0.141546	-0.063491	0.0540874	-0.134422	-0.0425093
Lamp5	-0.133415	-0.111552	-0.179481	-0.119152	-0.164897	-0.0696621	0.0295484	-0.14317	-0.146672	0.410413	0.275868	0.105777	0.288097	-0.0379443	0.00983119	-0.00191413	-0.0968779	0.0366977	0.0625653
Pvalb	-0.0806093	0.0965167	0.0033873	-0.0949837	-0.0919337	-0.0588547	-0.166655	0.00217839	-0.141983	0.208699	0.671506	0.227624	0.104253	-0.195267	-0.0494003	-0.0772789	-0.126692	-0.119847	-0.0136799
Sst	-0.0520895	-0.0392796	-0.056291	-0.0768757	-0.0620852	0.0991862	-0.133005	0.0062885	-0.115821	0.192399	0.285654	0.421864	0.160318	-0.0630793	-0.0896847	-0.164609	-0.107763	-0.152499	0.00239165
Sncg	0.0264927	-0.0714219	-0.0980783	-0.128347	-0.243286	-0.01302	-0.0573109	-0.0905872	-0.0272909	0.105745	0.148836	0.240535	0.308644	-0.00866614	-0.0685996	0.034913	-0.00796787	0.0165414	-0.00482758
Vip	0.166083	-0.113058	0.00473443	-0.0753391	-0.10124	-0.115926	-0.0260138	-0.0493935	0.153332	0.192834	0.073252	0.0552067	0.241891	-0.0658905	-0.0926505	-0.0547454	-0.0437284	-0.0150078	0.0011882
Astro	-0.186647	-0.0530582	-0.0621349	-0.137992	0.000817832	-0.134208	-0.155292	-0.110297	-0.0446507	-0.0709566	-0.0989653	-0.0716357	-0.0602303	0.531064	0.175479	0.0369928	0.0976518	0.0391395	0.167181
Endo	-0.206272	-0.0757578	-0.17551	-0.169046	-0.110273	-0.0103802	-0.120507	-0.107909	-0.192342	-0.0783713	-0.0815586	-0.057947	-0.132935	0.0713289	0.521177	0.406537	0.113478	0.0513227	0.0429779
Microglia	-0.061278	-0.0204067	-0.0391308	-0.0222985	0.0955294	0.0521573	0.00808451	0.147871	-0.0284216	-0.13308	-0.0299921	-0.205721	-0.118179	0.0453603	0.111338	0.0178069	0.0574605	0.109383	-0.0943723
Oligo	-0.154841	-0.0519753	-0.16831	-0.0682385	0.046454	-0.0499135	-0.0960002	-0.0527451	-0.0589288	-0.153835	-0.179636	-0.0579025	-0.116539	0.241909	0.12199	-0.0416023	0.210271	0.484857	0.0141413
OPC	-0.156006	-0.0723585	-0.146983	-0.0430445	0.0474739	0.0646637	-0.0550268	-0.142573	-0.0158053	-0.0391096	-0.0506493	0.0148428	-0.0346885	0.0666254	0.00798909	-0.0470372	-0.0481548	0.00347253	0.469107
VLMC	-0.196069	-0.123037	-0.165055	-0.162801	-0.159776	-0.101131	-0.0790544	0.0479937	0.0125436	-0.141985	-0.208187	-0.123638	-0.0836047	0.341126	0.179732	0.33474	0.177271	0.153685	0.0620807
	eL2/3.IT	eL4/5.IT	eL5.IT	eL6.IT	eL5.ET	eL5/6.NP	eL6.CT	eL6.IT.CAR3	eL6b	iLAMP5	iPVALB	iSST	iVIP	lASC	oENDO	oMURAL	lMGC	lOGC	lOPC
L2/3 IT	0.354335	-0.0101255	0.034221	0.119858	0.0644985	-0.00852929	0.0469318	0.0413367	0.110762	-0.0113181	-0.187288	-0.0466158	-0.205085	-0.148779	-0.0303647	0.0368186	0.0454315	-0.0157455	-0.15191
L4/5 IT	0.174347	0.281144	0.292618	-0.0070132	0.172519	0.0309702	0.140429	-0.0712423	0.138833	0.045414	-0.104076	-0.157807	-0.0791536	-0.140137	-0.153857	-0.109015	-0.098592	-0.0437727	-0.18165
L5 IT	0.104595	0.22033	0.325831	0.207334	0.216499	0.0896011	0.159816	-0.0269284	0.0525488	-0.104781	-0.115238	-0.20257	-0.134689	-0.0749009	-0.0782261	-0.0265855	-0.154946	-0.0855661	-0.224084
L6 IT	0.177646	0.00624043	0.117846	0.330811	0.123588	0.00293637	0.0662809	0.108705	0.0877774	-0.222905	-0.166349	-0.097413	-0.123747	-0.0849093	-0.0629949	0.08106	-0.137751	0.0382398	-0.133034
L5 ET	0.193279	-0.00190295	0.0676226	0.142302	0.308797	0.0146371	0.134996	0.0609323	0.0405313	-0.0926249	-0.109178	-0.101436	-0.0510693	-0.0414034	0.0344595	-0.0249923	-0.233038	-0.116675	-0.154346
L5/6 NP	0.0874936	0.125052	0.0923151	0.0542226	0.0553175	0.413037	0.168118	0.0300755	-0.00896922	-0.157581	-0.0383657	-0.0509081	-0.0970528	-0.0949038	-0.0649894	-0.0815529	-0.165961	-0.115015	-0.0442951
L6 CT	0.0739841	-0.00466471	0.0761966	0.125315	0.141748	0.0559452	0.282224	0.0218362	0.0387658	-0.264191	-0.188026	-0.18411	-0.198142	-0.113266	0.0202978	0.0681298	0.0419397	-0.0224005	-0.00743176
Lamp5	-0.111632	-0.128999	-0.166679	-0.170435	-0.00618972	-0.0408741	-0.0465608	-0.0474787	-0.151218	0.447235	0.254721	0.0203653	0.251373	0.0867922	-0.00866515	0.0502688	-0.163445	-0.145874	0.0872045
Pvalb	-0.114371	-0.0154613	-0.152563	-0.161099	-0.0649118	-0.0096554	-0.202506	-0.0533413	-0.185801	0.199876	0.578358	0.300679	0.125307	-0.0072531	0.00489102	0.0170332	-0.081843	-0.113171	-0.0688567
Sst	-0.0885345	-0.0671246	-0.121128	-0.0256359	-0.012657	0.0782375	-0.144714	-0.0215407	-0.0364669	0.316931	0.276356	0.436403	0.0830861	-0.0867582	-0.120075	-0.112108	-0.0986843	-0.174898	-0.0144336
Sncg	-0.0652617	-0.0325525	-0.0580441	-0.086411	0.0207995	-0.026804	-0.0546262	0.0571248	-0.00171432	0.146136	0.078305	0.162809	0.343444	-0.115962	0.00675084	-0.178612	-0.045455	-0.156218	0.0190883
Vip	0.131671	-0.0663053	0.247652	-0.0509208	-0.0168935	-0.0919366	0.0104372	0.026263	0.163005	0.106739	0.0357738	-0.0190458	0.0825564	-0.0930988	0.0559083	-0.136501	-0.0444673	-0.150469	-0.0567681
Astro	-0.115532	0.0287805	-0.01194	-0.0145317	-0.0628743	-0.164886	-0.140623	-0.132018	-0.0107772	-0.0889626	0.0512487	0.000295267	0.055863	0.266009	0.0778103	0.032746	0.00557903	0.0641343	0.145446
Endo	-0.159989	-0.101505	-0.0605104	-0.109012	-0.0153022	-0.0253342	0.0316593	-0.113078	-0.025751	-0.116838	0.0156074	-0.0813891	-0.0950482	0.0153196	0.28723	0.179408	0.167721	0.0028596	-0.0117636
Microglia	0.0518554	0.030504	-0.118653	0.106164	-0.034605	0.0980499	-0.103139	0.0788111	-0.0521581	-0.137265	-0.0741674	-0.0544413	-0.0500354	-0.0696505	0.0162198	0.0148684	0.194261	0.127358	-0.127784
Oligo	-0.194313	-0.0950605	-0.214417	-0.129622	-0.113514	0.0472152	-0.0528238	0.0506098	-0.154652	-0.0887342	-0.196255	-0.0590046	-0.00721384	0.277158	-0.048819	0.0409949	0.211525	0.490409	0.0378123
OPC	-0.108103	0.021609	-0.070346	0.109018	-0.0694412	-0.118685	-0.0768533	-0.0596543	0.0317654	-0.0428875	-0.028821	-0.0632663	-0.0382385	0.0914158	0.0111847	-0.0715532	-0.0464783	-0.0235433	0.618418
VLMC	-0.14757	-0.0612903	-0.0251026	-0.155665	-0.193163	-0.179225	0.0182915	-0.0588868	0.0391418	-0.0439603	-0.0896452	-0.00205567	0.0291877	0.175142	0.0540099	0.0569029	0.280937	0.125165	0.0433656
