# Supplementary material for: Spatial transcriptomics reveals the distinct organization of mouse prefrontal cortex and neuronal subtypes regulating chronic pain
Source: Nat Neurosci. 2023 Oct 16;26(11):1880–93. doi: 10.1038/s41593-023-01455-9 (PMC10620082; doi:10.1038/s41593-023-01455-9)
Supplement: Supplementary file 16 — Statistical source data. [file 41593_2023_1455_MOESM16_ESM.xlsx]

## Sheet: d
	ORBm	DP	ILA	PL	ACAd	ACAv	MOs	MOp
L2/3 IT 1	964	232	1591	1278	345	127	559	102
L2/3 IT 2	376	76	354	974	652	88	1803	713
L2/3 IT 3	261	70	291	579	620	94	3994	1659
L2/3 IT 4	88	7	71	215	346	72	3222	2329
L4/5 IT 1	131	1	77	251	274	98	2061	2086
L4/5 IT 2	600	8	611	2004	1279	170	4358	1626
L5 ET 1	723	786	2850	1217	415	193	406	73
L5 ET 2	178	141	401	321	426	39	2264	1788
L5 IT 1	725	47	1364	1261	391	97	460	186
L5 IT 2	134	0	141	155	153	52	611	693
L5 IT 3	243	7	187	507	664	95	3326	2435
L5/6 NP	397	201	879	720	536	85	1780	1036
L6 CT 1	541	22	782	1044	972	74	5433	6499
L6 CT 2	271	325	2004	664	278	138	485	213
L6 CT 3	381	77	1245	786	398	129	640	212
L6 CT 4	56	27	218	80	79	14	286	435
L6 IT 1	20	4	15	40	124	12	1336	1786
L6 IT 2	211	16	711	824	712	154	2756	2070
Cdca7	0	0	0	0	0	0	0	0
Lamp5 1	36	29	82	122	81	15	501	410
Lamp5 2	17	7	28	28	28	4	123	63
Lamp5 3	63	43	138	277	139	37	414	183
Pvalb 1	95	7	124	152	193	22	1048	813
Pvalb 2	39	8	65	95	85	9	403	329
Pvalb 3	49	34	238	100	74	14	186	164
Pvalb 4	160	119	534	310	190	49	490	240
Pvalb 5	4	3	27	10	3	3	27	11
Pvalb 6	57	18	71	100	132	18	766	797
Sncg 1	57	35	169	134	82	13	353	179
Sncg 2	21	42	88	38	19	11	73	45
Sst 1	66	31	162	127	71	15	314	216
Sst 2	34	12	128	76	64	9	212	248
Sst 3	14	15	52	37	24	4	84	91
Sst 4	98	48	309	272	180	25	618	447
Sst 5	76	22	128	170	114	15	578	440
Sst 6	110	42	346	254	128	28	324	222
Vip 1	31	8	70	87	58	14	253	135
Vip 2	83	39	203	224	147	33	616	417
Astro 1	468	240	1081	1060	790	170	3250	1859
Astro 2	381	490	1304	1000	577	203	1699	1042
Astro 3	107	81	330	352	259	49	1196	1006
Endo 1	367	250	1007	957	726	159	3073	2237
Endo 2	120	106	333	418	335	87	1523	1110
Endo 3	177	134	411	464	297	67	1504	1091
Endo 4	22	14	70	64	38	20	155	107
Endo 5	192	121	454	536	417	102	1680	1255
Microglia 1	265	204	683	749	483	124	2082	1504
Microglia 2	129	37	193	247	186	30	890	594
Oligo 1	174	221	646	340	322	76	1731	2443
Oligo 2	111	95	312	244	238	41	1544	1853
OPC 1	208	205	657	552	387	76	1503	972
OPC 2	137	70	358	275	208	43	769	451
VLMC	173	136	439	534	442	111	1521	496
