# Supplementary material for: Spatial transcriptomics reveals the distinct organization of mouse prefrontal cortex and neuronal subtypes regulating chronic pain
Source: Nat Neurosci. 2023 Oct 16;26(11):1880–93. doi: 10.1038/s41593-023-01455-9 (PMC10620082; doi:10.1038/s41593-023-01455-9)
Supplement: Supplementary file 17 — Statistical source data. [file 41593_2023_1455_MOESM17_ESM.xlsx]

## Sheet: c
Ingenuity Canonical Pathways	-log(p-value)	Ratio	z-score	Molecules
Opioid Signaling Pathway	6.06	0.0643	0	CACNA1H,CACNA2D1,CACNG4,CAMK4,GNB4,GNG12,GNG7,GRIN3B,MAPK3,MAPK4,NOS1,PENK,PRKCA,RGS10,RGS13,RGS4,RGS9,RYR3
Glutamate Receptor Signaling	5.93	0.136	1.342	GNB4,GNG12,GNG7,GRIA1,GRID2,GRIK3,GRIN3B,GRM1,GRM8
Endocannabinoid Neuronal Synapse Pathway	5.21	0.0805	1	CACNA1H,CACNA2D1,CACNG4,GNB4,GNG12,GNG7,GRIA1,GRIN3B,GRM1,MAPK3,MAPK4,MGLL
Circadian Rhythm Signaling	5.05	0.0597	NaN	CACNA1H,CACNA2D1,CACNG4,GNB4,GNG12,GNG7,GRIA1,GRIN3B,GRP,MAPK3,NOS1,PRKCA,RORA,RORB,RYR3,TRPC7
Axonal Guidance Signaling	4.94	0.0452	NaN	ADAM33,ADAMTS18,ADAMTS2,CXCL12,DPYSL5,EFNB3,EPHA10,EPHA4,GNB4,GNG12,GNG7,ITGB8,MAPK3,NRP1,PGF,PLXND1,PRKCA,ROBO1,SEMA3A,SEMA3C,TUBB2B,UNC5D,WNT2
Calcium Signaling	4.8	0.0636	0	CACNA1H,CACNA2D1,CACNG4,CAMK4,CAMKK2,CHRNA10,GRIA1,GRIN3B,MAPK3,MYH14,RCAN2,RYR3,TNNT2,TRPC7
Neurovascular Coupling Signaling Pathway	4.54	0.0603	0.535	CACNA1H,CACNA2D1,CACNG4,GABRA5,GABRD,GRIA1,GRIN3B,GRM1,KCNJ10,KCNJ2,KCNMB4,KCNN3,NOS1,RYR3
Citrulline-Nitric Oxide Cycle	4.38	0.6	NaN	ASL,ASS1,NOS1
GABA Receptor Signaling	4.21	0.0758	NaN	ABAT,CACNA1H,CACNA2D1,CACNG4,GABRA5,GABRD,GNB4,GNG12,GNG7,KCNN3
CREB Signaling in Neurons	4.2	0.0395	1.091	CACNA1H,CACNA2D1,CACNG4,CAMK4,FGFR1,GNB4,GNG12,GNG7,GPR83,GPR88,GPRC5B,GRIA1,GRID2,GRIK3,GRM1,GRM8,HTR2C,HTR7,MAPK3,MAS1,MC4R,NPY5R,PRKCA,TRHR
Amyotrophic Lateral Sclerosis Signaling	3.93	0.0776	1.89	APAF1,CACNA2D1,CACNG4,GRIA1,GRID2,GRIK3,GRIN3B,NOS1,PGF
Neuropathic Pain Signaling In Dorsal Horn Neurons	3.61	0.0792	0.707	CAMK4,GRIA1,GRIN3B,GRM1,GRM8,KCNN3,MAPK3,PRKCA
Synaptic Long Term Depression	3.38	0.0556	2.111	CACNA1H,CACNA2D1,CACNG4,GRIA1,GRID2,GRM1,GRM8,MAPK3,NOS1,PRKCA,RYR3
GŒ±q Signaling	3.32	0.0588	1.134	ARHGEF25,GNB4,GNG12,GNG7,GRM1,HTR2C,MAPK3,PLD5,PRKCA,RGS4
Ephrin Receptor Signaling	3.31	0.0545	1.633	CXCL12,EFNB3,EPHA10,EPHA4,GNB4,GNG12,GNG7,GRIN3B,ITGB8,MAPK3,PGF
Gustation Pathway	3.29	0.0542	-0.905	CACNA1H,CACNA2D1,CACNG4,GABRA5,GABRD,KCNN3,SCN1A,SCN1B,SCN3B,SCN4B,SCN8A
Tetrahydrobiopterin Biosynthesis I	3.11	0.667	NaN	PTS,SPR
Tetrahydrobiopterin Biosynthesis II	3.11	0.667	NaN	PTS,SPR
Serotonin Receptor Signaling	3.1	0.111	NaN	HTR2C,HTR7,MAOB,PTS,SPR
