# Supplementary material for: Spatial transcriptomics reveals the distinct organization of mouse prefrontal cortex and neuronal subtypes regulating chronic pain
Source: Nat Neurosci. 2023 Oct 16;26(11):1880–93. doi: 10.1038/s41593-023-01455-9 (PMC10620082; doi:10.1038/s41593-023-01455-9)
Supplement: Supplementary file 18 — Statistical source data. [file 41593_2023_1455_MOESM18_ESM.xlsx]

## Sheet: a
Week		Sham							SNI
0		1.2	1.16	0.92	0.86	0.93	1.03		0.96	1.26	1.19	0.82	0.92	1.21
1		0.913	0.92	0.86	0.91	1	0.86		0.07	0.08	0.09	0.02	0.06	0.08
2		1.12	0.96	0.92	1.12	1.16	1.21		0.06	0.08	0.08	0.07	0.1	0.1
4		1.21	1.18	0.96	1.21	0.96	1.21		0.1	0.2	0.02	0.09	0.09	0.08
6		1.18	1.21	1.12	0.89	1.12	0.96		0.09	0.09	0.08	0.06	0.01	0.07

## Sheet: c
	Pain_L2/3 IT	Pain_L4/5 IT	Pain_L5 IT	Pain_L6 IT	Pain_L5 ET	Pain_L5/6 NP	Pain_L6 CT	Pain_Lamp5	Pain_Pvalb	Pain_Sncg	Pain_Sst	Pain_Vip	Pain_Astro	Pain_Endo	Pain_Microglia	Pain_Oligo	Pain_OPC	Pain_VLMC
Control_L2/3 IT	0.979678	0.89386	0.875919	0.863246	0.796532	0.446892	0.806287	0.453896	0.541785	0.465676	0.591259	0.639024	0.238785	0.122881	0.158246	0.225237	0.294768	0.0959118
Control_L4/5 IT	0.889231	0.979107	0.926224	0.859148	0.77852	0.504301	0.83067	0.42166	0.542037	0.470162	0.578281	0.619016	0.286216	0.134864	0.161413	0.285392	0.314045	0.0959826
Control_L5 IT	0.901238	0.95271	0.973537	0.932537	0.852372	0.53303	0.906778	0.450055	0.605086	0.516221	0.631828	0.652333	0.301728	0.148712	0.182067	0.317863	0.337113	0.12124
Control_L6 IT	0.922644	0.910007	0.959167	0.967867	0.863826	0.508756	0.909352	0.461409	0.630976	0.514779	0.642614	0.65932	0.275983	0.144032	0.183824	0.29885	0.331323	0.133237
Control_L5 ET	0.877505	0.857015	0.913032	0.898981	0.975668	0.546119	0.889741	0.478445	0.631414	0.519707	0.650999	0.64813	0.297295	0.161799	0.183524	0.291127	0.334707	0.153748
Control_L5/6 NP	0.55537	0.623287	0.640367	0.594586	0.602714	0.981339	0.643168	0.300177	0.407596	0.354235	0.43836	0.427402	0.250222	0.133427	0.123377	0.26115	0.266621	0.128974
Control_L6 CT	0.857471	0.877112	0.928574	0.908283	0.847771	0.552925	0.972002	0.439294	0.588538	0.497073	0.618691	0.620304	0.288464	0.148651	0.176166	0.33345	0.339752	0.142267
Control_Lamp5	0.459382	0.4235	0.436113	0.43207	0.430942	0.242214	0.410457	0.98633	0.722671	0.734357	0.654912	0.798533	0.196174	0.0838417	0.0984729	0.158542	0.191864	0.0863825
Control_Pvalb	0.599713	0.599349	0.650973	0.661124	0.631439	0.367126	0.615467	0.785929	0.981345	0.72072	0.823928	0.811049	0.228995	0.116975	0.143291	0.264193	0.258561	0.0999706
Control_Sncg	0.487588	0.478918	0.503381	0.484191	0.4587	0.277499	0.462059	0.778155	0.672727	0.941451	0.680024	0.85307	0.228354	0.101705	0.0961274	0.201167	0.233784	0.125136
Control_Sst	0.684279	0.660925	0.698184	0.686962	0.665845	0.402876	0.66004	0.729324	0.841195	0.758357	0.971009	0.822373	0.246286	0.116659	0.134317	0.256257	0.282953	0.120884
Control_Vip	0.68406	0.659765	0.669433	0.652143	0.612312	0.366466	0.611786	0.811936	0.766548	0.8552	0.76318	0.971295	0.263046	0.121225	0.132401	0.232258	0.292274	0.123003
Control_Astro	0.199509	0.248833	0.252693	0.22854	0.234604	0.182984	0.241182	0.175254	0.179974	0.217783	0.189791	0.219366	0.987548	0.27129	0.13969	0.284058	0.242657	0.55497
Control_Endo	0.100213	0.115175	0.124423	0.117758	0.123475	0.0972773	0.124873	0.0700117	0.0898486	0.089036	0.0852976	0.0965297	0.274324	0.993204	0.0937859	0.186149	0.117739	0.473101
Control_Microglia	0.16212	0.167092	0.183193	0.182438	0.17081	0.105262	0.173873	0.104581	0.135273	0.101044	0.12101	0.132334	0.169157	0.109895	0.996595	0.119625	0.10191	0.219048
Control_Oligo	0.214799	0.279661	0.307764	0.286814	0.257829	0.21856	0.317574	0.163047	0.239735	0.215363	0.227748	0.223992	0.318377	0.19398	0.11698	0.985303	0.205873	0.205738
Control_OPC	0.252139	0.26937	0.281524	0.272344	0.259186	0.189611	0.278143	0.168127	0.202453	0.218131	0.218816	0.249486	0.249009	0.11605	0.0840496	0.17859	0.983314	0.29036
Control_VLMC	0.101835	0.100195	0.125839	0.136684	0.136361	0.109808	0.149791	0.0910928	0.094381	0.137	0.114801	0.123162	0.618029	0.505421	0.203505	0.207284	0.320911	0.974023

## Sheet: d
gene	p_val	avg_log2FC(pain/control)	Pct. Expr in pain	Pct. Expr in Control	p_val_adj	cluster
Junb	8.17e-09	-0.518529	0.509	0.63	3.4e-06	L6 IT 2
Nos1	8.51e-08	-0.274068	0.491	0.582	3.54e-05	L6 IT 2
Npas4	1.65e-07	-0.491329	0.359	0.442	6.84e-05	L6 IT 2
Arc	3.45e-06	-0.451736	0.549	0.642	0.00143506	L6 IT 2
Nr4a1	9.28e-06	-0.447293	0.539	0.597	0.00385888	L6 IT 2
Kcnv1	1.06e-05	0.201907	0.813	0.75	0.00439415	L6 IT 2
Grin2b	3.36e-05	-0.0149459	0.947	0.962	0.0139874	L6 IT 2
Rxfp1	4.1e-05	-0.12864	0.498	0.53	0.0170521	L6 IT 2
Arc	1.57e-09	-0.43132	0.377	0.477	6.53e-07	L5/6 NP
Chrm4	2.02e-06	-0.236756	0.183	0.266	0.00084137	L5/6 NP
Nr4a1	2.85e-05	-0.336349	0.484	0.536	0.0118575	L5/6 NP
Sema5a	9.76e-05	-0.071341	0.428	0.489	0.0406145	L5/6 NP
Arc	3.02e-07	-0.706815	0.662	0.819	0.00012551	L5 IT 2
Npas4	5.62e-06	-0.513746	0.466	0.594	0.00233919	L5 IT 2
Nr4a1	2.31e-05	-0.539654	0.703	0.812	0.00960349	L5 IT 2
Arc	7.25e-17	-0.82415	0.643	0.794	3.01e-14	L6 CT 1
Junb	6.63e-07	-0.450748	0.482	0.571	0.00027579	L6 CT 1
Npas4	3.1e-05	-0.247397	0.361	0.418	0.01291	L6 CT 1
Tshz2	4.6e-05	-0.149305	0.45	0.482	0.0191412	L6 CT 1
Arc	9.69e-58	-1.04655	0.674	0.853	4.03e-55	L6 CT 3
Junb	3.68e-40	-0.965013	0.602	0.791	1.53e-37	L6 CT 3
Nr4a1	6.43e-35	-0.846628	0.715	0.839	2.68e-32	L6 CT 3
Npas4	4.69e-31	-1.16814	0.43	0.586	1.95e-28	L6 CT 3
Fosb	4.24e-17	-0.731985	0.491	0.644	1.77e-14	L6 CT 3
Jun	2.04e-11	-0.363241	0.444	0.556	8.5e-09	L6 CT 3
Egr2	8.28e-11	-0.375179	0.133	0.248	3.44e-08	L6 CT 3
Chrm1	1.37e-08	0.143603	0.924	0.896	5.71e-06	L6 CT 3
Chrm3	1.15e-06	0.2714	0.409	0.303	0.00047811	L6 CT 3
Cckbr	0.00010949	0.147999	0.691	0.643	0.0455492	L6 CT 3
Arc	6.8e-29	-0.725659	0.504	0.662	2.83e-26	L5 IT 1
Junb	1.66e-16	-0.46995	0.612	0.681	6.93e-14	L5 IT 1
Nr4a1	1.7e-14	-0.524347	0.653	0.746	7.07e-12	L5 IT 1
Npas4	6.13e-12	-0.600673	0.471	0.513	2.55e-09	L5 IT 1
Grin2b	9.98e-09	-0.128564	0.964	0.984	4.15e-06	L5 IT 1
Egr2	1.88e-08	-0.211001	0.123	0.203	7.84e-06	L5 IT 1
Kcnk9	6.29e-07	0.153598	0.34	0.284	0.00026186	L5 IT 1
Vegfd	1.51e-06	0.183285	0.564	0.508	0.00062711	L5 IT 1
Hrh3	5.39e-05	0.170114	0.873	0.856	0.0224147	L5 IT 1
Kcng1	0.00011686	0.15012	0.885	0.858	0.0486158	L5 IT 1
Arc	3.28e-29	-0.720384	0.564	0.739	1.37e-26	L5 IT 3
Junb	2.78e-16	-0.610614	0.497	0.607	1.16e-13	L5 IT 3
Nr4a1	3.78e-13	-0.478228	0.647	0.714	1.57e-10	L5 IT 3
Npas4	9.5e-09	-0.605297	0.436	0.507	3.95e-06	L5 IT 3
Junb	1.42e-05	-0.888942	0.321	0.58	0.00592431	L6 IT 1
Kcnn3	1.93e-11	-0.473976	0.453	0.617	8.04e-09	L6 CT 2
Adora1	2.82e-10	-0.112713	0.943	0.955	1.17e-07	L6 CT 2
Kcng1	3.57e-07	-0.487409	0.434	0.547	0.00014848	L6 CT 2
Grin1	5.89e-07	-0.162279	0.879	0.907	0.00024523	L6 CT 2
Mycl	2.1e-06	-0.209163	0.417	0.478	0.00087227	L6 CT 2
Grin2b	3.11e-06	0.223534	0.911	0.936	0.00129263	L6 CT 2
Arc	1.96e-05	-0.243649	0.517	0.607	0.00817183	L6 CT 2
Syt6	3.23e-05	-0.0390453	0.801	0.832	0.013422	L6 CT 2
Grin2d	3.36e-05	-0.259685	0.18	0.283	0.0139847	L6 CT 2
Kcnh1	4.31e-05	-0.0586029	0.646	0.696	0.0179228	L6 CT 2
Cacna2d1	4.52e-05	0.407902	0.442	0.243	0.0188191	L6 CT 2
Kcnj4	4.93e-05	-0.0337688	0.875	0.888	0.0205244	L6 CT 2
Chrm1	5.96e-05	0.0673843	0.923	0.917	0.0247909	L6 CT 2
Crim1	9.93e-05	-0.0111702	0.506	0.527	0.0413199	L6 CT 2
Npas4	2.43e-15	-0.820165	0.579	0.683	1.01e-12	L2/3 IT 2
Arc	5.01e-12	-0.378881	0.702	0.762	2.08e-09	L2/3 IT 2
Junb	2.66e-11	-0.317534	0.793	0.815	1.11e-08	L2/3 IT 2
Nr4a1	4.84e-10	-0.324421	0.8	0.848	2.01e-07	L2/3 IT 2
Inhba	4.1e-09	0.363222	0.542	0.458	1.7e-06	L2/3 IT 2
Nptx2	9.19e-06	0.392998	0.785	0.734	0.00382194	L2/3 IT 2
Arc	4.59e-10	-0.408252	0.332	0.405	1.91e-07	L2/3 IT 3
Junb	4.59e-05	-0.231883	0.484	0.503	0.0191109	L2/3 IT 3
Kcnd2	7.42e-05	-0.211166	0.515	0.581	0.030853	L2/3 IT 3
Arc	2.98e-63	-0.735035	0.59	0.738	1.24e-60	L4/5 IT 2
Nr4a1	4.16e-31	-0.466739	0.764	0.831	1.73e-28	L4/5 IT 2
Junb	3.7e-30	-0.411975	0.608	0.734	1.54e-27	L4/5 IT 2
Npas4	7.73e-22	-0.594548	0.57	0.657	3.21e-19	L4/5 IT 2
Egr2	1.48e-13	-0.275379	0.145	0.261	6.15e-11	L4/5 IT 2
Arc	8.65e-45	-0.95185	0.402	0.665	3.6e-42	L5 ET 2
Junb	7.06e-28	-0.711695	0.512	0.659	2.94e-25	L5 ET 2
Nr4a1	2.57e-18	-0.728689	0.629	0.711	1.07e-15	L5 ET 2
Npas4	7.51e-14	-0.490119	0.397	0.508	3.12e-11	L5 ET 2
Scn4b	1.62e-10	0.509886	0.654	0.599	6.74e-08	L5 ET 2
Jun	3.83e-10	-0.346484	0.437	0.532	1.59e-07	L5 ET 2
Kcnab1	1.84e-09	-0.284814	0.425	0.509	7.67e-07	L5 ET 2
Nos1	3.94e-07	-0.338779	0.44	0.46	0.00016393	L5 ET 2
Gria1	5.37e-07	-0.0287365	0.949	0.961	0.00022343	L5 ET 2
Fosb	7.73e-07	-0.352577	0.422	0.528	0.00032152	L5 ET 2
Gria4	8.64e-07	0.273474	0.51	0.419	0.00035922	L5 ET 2
Lmo1	2.01e-06	-0.171762	0.155	0.241	0.0008354	L5 ET 2
Nnat	4.37e-05	-0.356239	0.485	0.507	0.0181867	L5 ET 2
Tcerg1l	8.63e-05	0.191047	0.586	0.522	0.0359157	L5 ET 2
Arc	3.96e-30	-0.54088	0.463	0.589	1.65e-27	L5 ET 1
Junb	1.41e-19	-0.389367	0.617	0.701	5.88e-17	L5 ET 1
Ccdc3	1.06e-17	0.249238	0.5	0.415	4.42e-15	L5 ET 1
Nr4a1	2.44e-15	-0.43531	0.657	0.733	1.01e-12	L5 ET 1
Gria1	4.15e-13	-0.0731202	0.979	0.986	1.73e-10	L5 ET 1
Npas4	2.24e-12	-0.383482	0.441	0.521	9.3e-10	L5 ET 1
Kcnab1	3.92e-12	-0.26436	0.426	0.53	1.63e-09	L5 ET 1
Jun	2.48e-09	-0.215709	0.502	0.586	1.03e-06	L5 ET 1
Kcnj9	3.05e-09	-0.185721	0.894	0.927	1.27e-06	L5 ET 1
Grp	4.8e-09	0.194054	0.295	0.234	2e-06	L5 ET 1
Adrb3	1.72e-08	-0.116019	0.233	0.296	7.18e-06	L5 ET 1
Adra2a	2.98e-08	0.123734	0.217	0.173	1.24e-05	L5 ET 1
Nnat	7.87e-08	-0.499954	0.656	0.705	3.27e-05	L5 ET 1
Kcng2	1.08e-07	-0.133566	0.334	0.411	4.48e-05	L5 ET 1
Pou3f1	6.2e-07	0.173418	0.784	0.768	0.00025774	L5 ET 1
Egr2	7.79e-07	-0.117729	0.11	0.153	0.00032413	L5 ET 1
Egln3	1.19e-06	0.124956	0.253	0.201	0.00049302	L5 ET 1
Clcn6	1.64e-06	-0.106993	0.768	0.804	0.0006838	L5 ET 1
Fosb	4.55e-06	-0.264665	0.501	0.564	0.00189336	L5 ET 1
Kcnn1	1.39e-05	0.132515	0.221	0.188	0.00577108	L5 ET 1
Tcerg1l	2.05e-05	0.122557	0.692	0.658	0.00851423	L5 ET 1
Clcn2	4.76e-05	0.103586	0.728	0.724	0.019822	L5 ET 1
Cacng7	6.44e-05	-0.039534	0.916	0.931	0.0267803	L5 ET 1
Scnn1a	7.05e-05	-0.0616554	0.214	0.271	0.0293364	L5 ET 1
Nos1	8.66e-05	-0.218131	0.511	0.567	0.0360352	L5 ET 1
Blnk	0.00011393	-0.113513	0.234	0.293	0.0473935	L5 ET 1
Arc	3.53e-09	-0.900096	0.604	0.722	1.47e-06	L4/5 IT 1
Junb	1.23e-08	-0.660682	0.439	0.627	5.12e-06	L4/5 IT 1
Nr4a1	1.23e-07	-0.662321	0.706	0.783	5.1e-05	L4/5 IT 1
Grin2b	2.18e-05	-0.120023	0.974	0.989	0.00907403	L2/3 IT 1
Nr4a1	1.1e-10	-0.773941	0.494	0.684	4.58e-08	L2/3 IT 4
Arc	3.75e-09	-0.954586	0.383	0.56	1.56e-06	L2/3 IT 4
Junb	2.25e-05	-0.444091	0.471	0.568	0.00934489	L2/3 IT 4
Nr4a1	1.52e-10	-1.04117	0.424	0.543	6.32e-08	Sst 5
Junb	5.25e-07	-0.604645	0.319	0.475	0.0002183	Sst 5
Nr4a1	3.23e-10	-0.694186	0.628	0.791	1.34e-07	Sst 6
Npas4	8.66e-06	-0.540321	0.434	0.556	0.00360354	Sst 6
Arc	4.35e-05	-0.422178	0.572	0.688	0.0180993	Sst 6
Nr4a1	1.54e-05	-0.672456	0.507	0.584	0.00638935	Vip 2
Crem	1.82e-05	-0.528724	0.259	0.451	0.00755932	Sncg 1
Nr4a1	5.84e-27	-0.962745	0.167	0.254	2.43e-24	Astro 1
Adrb1	7.89e-06	0.406561	0.356	0.253	0.0032824	Microglia 1
Kcnj2	5.83e-05	0.442153	0.168	0.091	0.0242577	Microglia 1
Nr4a1	1.69e-06	-0.619318	0.1	0.142	0.00070149	Astro 2
Fam107a	3.21e-05	-0.117485	0.835	0.885	0.0133445	Astro 2
Mog	3.23e-06	-0.0543741	0.903	0.933	0.0013438	Oligo 1
Kcnj10	1.17e-05	0.0565198	0.679	0.706	0.00488056	Oligo 1
Jun	5.24e-17	-1.16314	0.344	0.526	2.18e-14	Endo 3
Nr4a1	1.54e-11	-1.13171	0.258	0.374	6.41e-09	Endo 3
Junb	1.27e-05	-0.800697	0.216	0.293	0.00526835	Endo 3
Nr4a1	2.57e-29	-1.73885	0.171	0.335	1.07e-26	Endo 5
Junb	6.73e-05	-0.517962	0.129	0.188	0.0280088	Endo 5
Nr4a1	7.97e-20	-1.54631	0.086	0.16	3.32e-17	Endo 1
Jun	3.92e-18	-0.760519	0.393	0.523	1.63e-15	Endo 1
Junb	6.92e-09	-0.689131	0.125	0.188	2.88e-06	Endo 1
Flt1	9.99e-05	-0.0129019	0.876	0.921	0.0415493	Endo 1
Nr4a1	4.81e-12	-1.13052	0.114	0.214	2e-09	Endo 2
Jun	5.73e-08	-0.813422	0.415	0.482	2.38e-05	Endo 2
Jun	3.32e-06	-1.17468	0.331	0.573	0.001382	Endo 4
Junb	1.1e-08	-0.595021	0.514	0.66	4.57e-06	OPC 2
Arc	1.23e-07	-0.763184	0.495	0.605	5.11e-05	OPC 2
Nr4a1	8.59e-07	-0.483913	0.764	0.807	0.00035748	OPC 2
Npas4	3.1e-05	-0.465938	0.388	0.474	0.0129101	OPC 2
Nr4a1	5.39e-06	-0.62688	0.288	0.371	0.00224111	Astro 3
Ptprz1	6.35e-05	0.50064	0.767	0.649	0.0264327	Astro 3
Arc	3.54e-07	-0.661482	0.449	0.613	0.00014729	Microglia 2
Nr4a1	8.07e-05	-0.601027	0.463	0.568	0.0335686	Microglia 2
Nr4a1	2.58e-05	-1.09199	0.089	0.176	0.0107176	VLMC

## Sheet: e
sample	pain	subcluster	mice	ABA_hemisphere	active.score
Pain1	ctr	L2/3 IT 1	1	Left	-0.291699
Pain1	ctr	L2/3 IT 1	1	Right	-0.285191
Pain1	ctr	L2/3 IT 2	1	Left	0.410034
Pain1	ctr	L2/3 IT 2	1	Right	0.271124
Pain1	ctr	L2/3 IT 3	1	Left	-0.309919
Pain1	ctr	L2/3 IT 3	1	Right	-0.429928
Pain1	ctr	L2/3 IT 4	1	Left	0.0904307
Pain1	ctr	L2/3 IT 4	1	Right	-0.175185
Pain1	ctr	L4/5 IT 1	1	Left	-0.0961327
Pain1	ctr	L4/5 IT 1	1	Right	-0.0592428
Pain1	ctr	L4/5 IT 2	1	Left	0.179503
Pain1	ctr	L4/5 IT 2	1	Right	0.22723
Pain1	ctr	L5 ET 1	1	Left	-0.00914932
Pain1	ctr	L5 ET 1	1	Right	-0.0414566
Pain1	ctr	L5 ET 2	1	Left	-0.0388038
Pain1	ctr	L5 ET 2	1	Right	-0.177405
Pain1	ctr	L5 IT 1	1	Left	0.0956454
Pain1	ctr	L5 IT 1	1	Right	0.127953
Pain1	ctr	L5 IT 2	1	Left	0.264705
Pain1	ctr	L5 IT 2	1	Right	0.29565
Pain1	ctr	L5 IT 3	1	Left	0.114987
Pain1	ctr	L5 IT 3	1	Right	0.0881915
Pain1	ctr	L5/6 NP	1	Left	-0.386021
Pain1	ctr	L5/6 NP	1	Right	-0.323595
Pain1	ctr	L6 CT 1	1	Left	0.129892
Pain1	ctr	L6 CT 1	1	Right	0.0886994
Pain1	ctr	L6 CT 2	1	Left	-0.0522641
Pain1	ctr	L6 CT 2	1	Right	-0.217335
Pain1	ctr	L6 CT 3	1	Left	0.27573
Pain1	ctr	L6 CT 3	1	Right	0.328783
Pain1	ctr	L6 CT 4	1	Left	0.0757021
Pain1	ctr	L6 CT 4	1	Right	-0.0948348
Pain1	ctr	L6 IT 1	1	Left	0.00552053
Pain1	ctr	L6 IT 1	1	Right	-0.532264
Pain1	ctr	L6 IT 2	1	Left	0.055872
Pain1	ctr	L6 IT 2	1	Right	7.78962e-05
Pain1	pain	L2/3 IT 1	1	Left	-0.300348
Pain1	pain	L2/3 IT 1	1	Right	-0.316914
Pain1	pain	L2/3 IT 2	1	Left	0.444284
Pain1	pain	L2/3 IT 2	1	Right	0.323017
Pain1	pain	L2/3 IT 3	1	Left	-0.42892
Pain1	pain	L2/3 IT 3	1	Right	-0.398528
Pain1	pain	L2/3 IT 4	1	Left	-0.465029
Pain1	pain	L2/3 IT 4	1	Right	-0.203829
Pain1	pain	L4/5 IT 1	1	Left	0.271555
Pain1	pain	L4/5 IT 1	1	Right	-0.135785
Pain1	pain	L4/5 IT 2	1	Left	0.0904448
Pain1	pain	L4/5 IT 2	1	Right	0.142178
Pain1	pain	L5 ET 1	1	Left	-0.0238738
Pain1	pain	L5 ET 1	1	Right	-0.0335001
Pain1	pain	L5 ET 2	1	Left	-0.21179
Pain1	pain	L5 ET 2	1	Right	-0.193813
Pain1	pain	L5 IT 1	1	Left	0.0739048
Pain1	pain	L5 IT 1	1	Right	0.042221
Pain1	pain	L5 IT 2	1	Left	0.161286
Pain1	pain	L5 IT 2	1	Right	-0.0962821
Pain1	pain	L5 IT 3	1	Left	0.0524142
Pain1	pain	L5 IT 3	1	Right	-0.0552967
Pain1	pain	L5/6 NP	1	Left	-0.275468
Pain1	pain	L5/6 NP	1	Right	-0.265399
Pain1	pain	L6 CT 1	1	Left	0.10712
Pain1	pain	L6 CT 1	1	Right	0.0839579
Pain1	pain	L6 CT 2	1	Left	-0.0693623
Pain1	pain	L6 CT 2	1	Right	-0.159105
Pain1	pain	L6 CT 3	1	Left	0.262695
Pain1	pain	L6 CT 3	1	Right	0.262209
Pain1	pain	L6 CT 4	1	Left	-0.190081
Pain1	pain	L6 CT 4	1	Right	0.0189778
Pain1	pain	L6 IT 1	1	Left	-0.177341
Pain1	pain	L6 IT 1	1	Right	-0.533745
Pain1	pain	L6 IT 2	1	Left	0.0458109
Pain1	pain	L6 IT 2	1	Right	-0.102398
Pain10	ctr	L2/3 IT 1	3	Left	-0.0407257
Pain10	ctr	L2/3 IT 1	3	Right	-0.0915049
Pain10	ctr	L2/3 IT 2	3	Left	0.928407
Pain10	ctr	L2/3 IT 2	3	Right	1.06527
Pain10	ctr	L2/3 IT 3	3	Left	0.0102585
Pain10	ctr	L2/3 IT 3	3	Right	-0.0872434
Pain10	ctr	L2/3 IT 4	3	Left	0.125884
Pain10	ctr	L2/3 IT 4	3	Right	0.00147576
Pain10	ctr	L4/5 IT 1	3	Left	0.355394
Pain10	ctr	L4/5 IT 1	3	Right	0.279808
Pain10	ctr	L4/5 IT 2	3	Left	0.542854
Pain10	ctr	L4/5 IT 2	3	Right	0.61302
Pain10	ctr	L5 ET 1	3	Left	0.318757
Pain10	ctr	L5 ET 1	3	Right	0.370642
Pain10	ctr	L5 ET 2	3	Left	0.274532
Pain10	ctr	L5 ET 2	3	Right	0.256155
Pain10	ctr	L5 IT 1	3	Left	0.510599
Pain10	ctr	L5 IT 1	3	Right	0.452493
Pain10	ctr	L5 IT 2	3	Left	0.443007
Pain10	ctr	L5 IT 2	3	Right	0.414261
Pain10	ctr	L5 IT 3	3	Left	0.169879
Pain10	ctr	L5 IT 3	3	Right	0.07325
Pain10	ctr	L5/6 NP	3	Left	-0.0904938
Pain10	ctr	L5/6 NP	3	Right	-0.139191
Pain10	ctr	L6 CT 1	3	Left	0.0374837
Pain10	ctr	L6 CT 1	3	Right	0.0288202
Pain10	ctr	L6 CT 2	3	Left	-0.012032
Pain10	ctr	L6 CT 2	3	Right	-0.034394
Pain10	ctr	L6 CT 3	3	Left	0.627597
Pain10	ctr	L6 CT 3	3	Right	0.592073
Pain10	ctr	L6 CT 4	3	Left	0.139995
Pain10	ctr	L6 CT 4	3	Right	-0.107896
Pain10	ctr	L6 IT 1	3	Left	-0.244155
Pain10	ctr	L6 IT 1	3	Right	-0.0791179
Pain10	ctr	L6 IT 2	3	Left	0.104208
Pain10	ctr	L6 IT 2	3	Right	0.174864
Pain10	pain	L2/3 IT 1	3	Left	-0.16745
Pain10	pain	L2/3 IT 1	3	Right	-0.187772
Pain10	pain	L2/3 IT 2	3	Left	0.0847496
Pain10	pain	L2/3 IT 2	3	Right	0.167508
Pain10	pain	L2/3 IT 3	3	Left	-0.2789
Pain10	pain	L2/3 IT 3	3	Right	-0.273222
Pain10	pain	L2/3 IT 4	3	Left	-0.357148
Pain10	pain	L2/3 IT 4	3	Right	-0.368045
Pain10	pain	L4/5 IT 1	3	Left	-0.42931
Pain10	pain	L4/5 IT 1	3	Right	-0.470589
Pain10	pain	L4/5 IT 2	3	Left	-0.0854473
Pain10	pain	L4/5 IT 2	3	Right	-0.141411
Pain10	pain	L5 ET 1	3	Left	-0.0508298
Pain10	pain	L5 ET 1	3	Right	-0.0384915
Pain10	pain	L5 ET 2	3	Left	-0.17985
Pain10	pain	L5 ET 2	3	Right	-0.20196
Pain10	pain	L5 IT 1	3	Left	-0.0171229
Pain10	pain	L5 IT 1	3	Right	-0.0692911
Pain10	pain	L5 IT 2	3	Left	-0.239901
Pain10	pain	L5 IT 2	3	Right	0.0755083
Pain10	pain	L5 IT 3	3	Left	-0.380863
Pain10	pain	L5 IT 3	3	Right	-0.37754
Pain10	pain	L5/6 NP	3	Left	-0.433346
Pain10	pain	L5/6 NP	3	Right	-0.411279
Pain10	pain	L6 CT 1	3	Left	-0.250036
Pain10	pain	L6 CT 1	3	Right	-0.158562
Pain10	pain	L6 CT 2	3	Left	-0.301123
Pain10	pain	L6 CT 2	3	Right	-0.200543
Pain10	pain	L6 CT 3	3	Left	-0.101998
Pain10	pain	L6 CT 3	3	Right	-0.116242
Pain10	pain	L6 CT 4	3	Left	-0.250568
Pain10	pain	L6 CT 4	3	Right	-0.198875
Pain10	pain	L6 IT 1	3	Left	-0.509233
Pain10	pain	L6 IT 1	3	Right	-0.444742
Pain10	pain	L6 IT 2	3	Left	-0.19689
Pain10	pain	L6 IT 2	3	Right	-0.250026
Pain11	ctr	L2/3 IT 1	3	Left	-0.13282
Pain11	ctr	L2/3 IT 1	3	Right	-0.154375
Pain11	ctr	L2/3 IT 2	3	Left	1.09195
Pain11	ctr	L2/3 IT 2	3	Right	1.05349
Pain11	ctr	L2/3 IT 3	3	Left	0.0469273
Pain11	ctr	L2/3 IT 3	3	Right	0.0469381
Pain11	ctr	L2/3 IT 4	3	Left	0.360064
Pain11	ctr	L2/3 IT 4	3	Right	0.198026
Pain11	ctr	L4/5 IT 1	3	Left	0.912879
Pain11	ctr	L4/5 IT 1	3	Right	0.402893
Pain11	ctr	L4/5 IT 2	3	Left	0.762945
Pain11	ctr	L4/5 IT 2	3	Right	0.857902
Pain11	ctr	L5 ET 1	3	Left	0.41452
Pain11	ctr	L5 ET 1	3	Right	0.403333
Pain11	ctr	L5 ET 2	3	Left	0.385779
Pain11	ctr	L5 ET 2	3	Right	0.264885
Pain11	ctr	L5 IT 1	3	Left	0.528688
Pain11	ctr	L5 IT 1	3	Right	0.575434
Pain11	ctr	L5 IT 2	3	Left	0.663706
Pain11	ctr	L5 IT 2	3	Right	0.399351
Pain11	ctr	L5 IT 3	3	Left	0.501093
Pain11	ctr	L5 IT 3	3	Right	0.381848
Pain11	ctr	L5/6 NP	3	Left	-0.0212354
Pain11	ctr	L5/6 NP	3	Right	0.00760636
Pain11	ctr	L6 CT 1	3	Left	0.388288
Pain11	ctr	L6 CT 1	3	Right	0.251859
Pain11	ctr	L6 CT 2	3	Left	-0.369413
Pain11	ctr	L6 CT 2	3	Right	-0.233031
Pain11	ctr	L6 CT 3	3	Left	0.856649
Pain11	ctr	L6 CT 3	3	Right	0.747754
Pain11	ctr	L6 CT 4	3	Left	-0.0811729
Pain11	ctr	L6 CT 4	3	Right	0.18406
Pain11	ctr	L6 IT 1	3	Left	0.595741
Pain11	ctr	L6 IT 2	3	Left	0.0618845
Pain11	ctr	L6 IT 2	3	Right	0.189584
Pain11	pain	L2/3 IT 1	3	Left	-0.277101
Pain11	pain	L2/3 IT 1	3	Right	-0.198135
Pain11	pain	L2/3 IT 2	3	Left	0.245308
Pain11	pain	L2/3 IT 2	3	Right	0.0910348
Pain11	pain	L2/3 IT 3	3	Left	-0.267148
Pain11	pain	L2/3 IT 3	3	Right	-0.204518
Pain11	pain	L2/3 IT 4	3	Left	-0.198549
Pain11	pain	L2/3 IT 4	3	Right	-0.20339
Pain11	pain	L4/5 IT 1	3	Left	-0.0836717
Pain11	pain	L4/5 IT 1	3	Right	-0.0930942
Pain11	pain	L4/5 IT 2	3	Left	-0.0737622
Pain11	pain	L4/5 IT 2	3	Right	-0.0293335
Pain11	pain	L5 ET 1	3	Left	-0.14819
Pain11	pain	L5 ET 1	3	Right	-0.067732
Pain11	pain	L5 ET 2	3	Left	-0.162458
Pain11	pain	L5 ET 2	3	Right	-0.16059
Pain11	pain	L5 IT 1	3	Left	-0.137016
Pain11	pain	L5 IT 1	3	Right	-0.161527
Pain11	pain	L5 IT 2	3	Left	-0.405574
Pain11	pain	L5 IT 2	3	Right	-0.248218
Pain11	pain	L5 IT 3	3	Left	-0.13119
Pain11	pain	L5 IT 3	3	Right	-0.0429518
Pain11	pain	L5/6 NP	3	Left	-0.341021
Pain11	pain	L5/6 NP	3	Right	-0.363304
Pain11	pain	L6 CT 1	3	Left	-0.213223
Pain11	pain	L6 CT 1	3	Right	-0.182539
Pain11	pain	L6 CT 2	3	Left	-0.285094
Pain11	pain	L6 CT 2	3	Right	-0.251547
Pain11	pain	L6 CT 3	3	Left	-0.109021
Pain11	pain	L6 CT 3	3	Right	-0.109733
Pain11	pain	L6 CT 4	3	Left	-0.296493
Pain11	pain	L6 CT 4	3	Right	-0.295208
Pain11	pain	L6 IT 1	3	Left	-0.251186
Pain11	pain	L6 IT 1	3	Right	-0.409869
Pain11	pain	L6 IT 2	3	Left	-0.175619
Pain11	pain	L6 IT 2	3	Right	-0.107727
Pain2	ctr	L2/3 IT 1	1	Left	-0.243434
Pain2	ctr	L2/3 IT 1	1	Right	-0.188547
Pain2	ctr	L2/3 IT 2	1	Left	0.360173
Pain2	ctr	L2/3 IT 2	1	Right	0.229778
Pain2	ctr	L2/3 IT 3	1	Left	-0.243185
Pain2	ctr	L2/3 IT 3	1	Right	-0.204244
Pain2	ctr	L2/3 IT 4	1	Left	-0.210549
Pain2	ctr	L2/3 IT 4	1	Right	-0.18937
Pain2	ctr	L4/5 IT 1	1	Left	0.263655
Pain2	ctr	L4/5 IT 1	1	Right	0.240168
Pain2	ctr	L4/5 IT 2	1	Left	0.170785
Pain2	ctr	L4/5 IT 2	1	Right	0.199457
Pain2	ctr	L5 ET 1	1	Left	0.16505
Pain2	ctr	L5 ET 1	1	Right	0.0350769
Pain2	ctr	L5 ET 2	1	Left	0.093589
Pain2	ctr	L5 ET 2	1	Right	-0.0486941
Pain2	ctr	L5 IT 1	1	Left	0.117895
Pain2	ctr	L5 IT 1	1	Right	0.119624
Pain2	ctr	L5 IT 2	1	Left	0.307817
Pain2	ctr	L5 IT 2	1	Right	0.213562
Pain2	ctr	L5 IT 3	1	Left	0.137842
Pain2	ctr	L5 IT 3	1	Right	0.036349
Pain2	ctr	L5/6 NP	1	Left	-0.324256
Pain2	ctr	L5/6 NP	1	Right	-0.2829
Pain2	ctr	L6 CT 1	1	Left	0.100806
Pain2	ctr	L6 CT 1	1	Right	0.0926508
Pain2	ctr	L6 CT 2	1	Left	-0.266603
Pain2	ctr	L6 CT 2	1	Right	-0.27231
Pain2	ctr	L6 CT 3	1	Left	0.295766
Pain2	ctr	L6 CT 3	1	Right	0.32545
Pain2	ctr	L6 CT 4	1	Left	-0.068124
Pain2	ctr	L6 CT 4	1	Right	-0.202099
Pain2	ctr	L6 IT 1	1	Left	-0.167924
Pain2	ctr	L6 IT 1	1	Right	-0.141968
Pain2	ctr	L6 IT 2	1	Left	0.129827
Pain2	ctr	L6 IT 2	1	Right	-0.0380587
Pain2	pain	L2/3 IT 1	1	Left	-0.174905
Pain2	pain	L2/3 IT 1	1	Right	-0.244972
Pain2	pain	L2/3 IT 2	1	Left	0.193134
Pain2	pain	L2/3 IT 2	1	Right	0.35417
Pain2	pain	L2/3 IT 3	1	Left	-0.339332
Pain2	pain	L2/3 IT 3	1	Right	-0.26071
Pain2	pain	L2/3 IT 4	1	Left	-0.0687783
Pain2	pain	L2/3 IT 4	1	Right	-0.314961
Pain2	pain	L4/5 IT 1	1	Left	-0.0836601
Pain2	pain	L4/5 IT 1	1	Right	0.173147
Pain2	pain	L4/5 IT 2	1	Left	-0.00479024
Pain2	pain	L4/5 IT 2	1	Right	0.132849
Pain2	pain	L5 ET 1	1	Left	-0.0444828
Pain2	pain	L5 ET 1	1	Right	-0.0342236
Pain2	pain	L5 ET 2	1	Left	-0.0950878
Pain2	pain	L5 ET 2	1	Right	0.0635483
Pain2	pain	L5 IT 1	1	Left	0.105983
Pain2	pain	L5 IT 1	1	Right	-0.00284539
Pain2	pain	L5 IT 2	1	Left	0.2784
Pain2	pain	L5 IT 2	1	Right	0.502876
Pain2	pain	L5 IT 3	1	Left	0.108018
Pain2	pain	L5 IT 3	1	Right	-0.275563
Pain2	pain	L5/6 NP	1	Left	-0.347769
Pain2	pain	L5/6 NP	1	Right	-0.226879
Pain2	pain	L6 CT 1	1	Left	0.0476176
Pain2	pain	L6 CT 1	1	Right	0.0788551
Pain2	pain	L6 CT 2	1	Left	-0.191715
Pain2	pain	L6 CT 2	1	Right	-0.234566
Pain2	pain	L6 CT 3	1	Left	0.0849789
Pain2	pain	L6 CT 3	1	Right	0.163548
Pain2	pain	L6 CT 4	1	Left	-0.190367
Pain2	pain	L6 CT 4	1	Right	-0.028344
Pain2	pain	L6 IT 1	1	Left	0.0791813
Pain2	pain	L6 IT 1	1	Right	-0.545322
Pain2	pain	L6 IT 2	1	Left	-0.0738386
Pain2	pain	L6 IT 2	1	Right	-0.0797407
Pain5	ctr	L2/3 IT 1	2	Left	-0.379101
Pain5	ctr	L2/3 IT 1	2	Right	-0.524682
Pain5	ctr	L2/3 IT 2	2	Left	0.570191
Pain5	ctr	L2/3 IT 2	2	Right	0.739535
Pain5	ctr	L2/3 IT 3	2	Left	-0.447849
Pain5	ctr	L2/3 IT 3	2	Right	-0.428616
Pain5	ctr	L2/3 IT 4	2	Left	0.00834217
Pain5	ctr	L2/3 IT 4	2	Right	0.0418311
Pain5	ctr	L4/5 IT 1	2	Left	-0.0758692
Pain5	ctr	L4/5 IT 1	2	Right	0.241988
Pain5	ctr	L4/5 IT 2	2	Left	0.283816
Pain5	ctr	L4/5 IT 2	2	Right	0.342692
Pain5	ctr	L5 ET 1	2	Left	0.168771
Pain5	ctr	L5 ET 1	2	Right	0.0465069
Pain5	ctr	L5 ET 2	2	Left	-0.152771
Pain5	ctr	L5 ET 2	2	Right	-0.269695
Pain5	ctr	L5 IT 1	2	Left	0.186826
Pain5	ctr	L5 IT 1	2	Right	0.172502
Pain5	ctr	L5 IT 2	2	Left	0.0721876
Pain5	ctr	L5 IT 2	2	Right	0.334069
Pain5	ctr	L5 IT 3	2	Left	0.12607
Pain5	ctr	L5 IT 3	2	Right	0.0360981
Pain5	ctr	L5/6 NP	2	Left	-0.366106
Pain5	ctr	L5/6 NP	2	Right	-0.368104
Pain5	ctr	L6 CT 1	2	Left	0.259311
Pain5	ctr	L6 CT 1	2	Right	0.261006
Pain5	ctr	L6 CT 2	2	Left	-0.12184
Pain5	ctr	L6 CT 2	2	Right	-0.262392
Pain5	ctr	L6 CT 3	2	Left	0.406906
Pain5	ctr	L6 CT 3	2	Right	0.650102
Pain5	ctr	L6 CT 4	2	Left	-0.302604
Pain5	ctr	L6 CT 4	2	Right	-0.011022
Pain5	ctr	L6 IT 1	2	Right	-0.402796
Pain5	ctr	L6 IT 2	2	Left	-0.0629634
Pain5	ctr	L6 IT 2	2	Right	-0.154638
Pain5	pain	L2/3 IT 1	2	Left	-0.490578
Pain5	pain	L2/3 IT 1	2	Right	-0.438991
Pain5	pain	L2/3 IT 2	2	Left	0.455524
Pain5	pain	L2/3 IT 2	2	Right	0.428876
Pain5	pain	L2/3 IT 3	2	Left	-0.505669
Pain5	pain	L2/3 IT 3	2	Right	-0.472363
Pain5	pain	L2/3 IT 4	2	Left	-0.38291
Pain5	pain	L2/3 IT 4	2	Right	-0.118627
Pain5	pain	L4/5 IT 1	2	Left	-0.0556847
Pain5	pain	L4/5 IT 1	2	Right	0.100775
Pain5	pain	L4/5 IT 2	2	Left	0.169514
Pain5	pain	L4/5 IT 2	2	Right	0.107401
Pain5	pain	L5 ET 1	2	Left	-0.119652
Pain5	pain	L5 ET 1	2	Right	0.0562479
Pain5	pain	L5 ET 2	2	Left	-0.115691
Pain5	pain	L5 ET 2	2	Right	0.0228512
Pain5	pain	L5 IT 1	2	Left	0.0390266
Pain5	pain	L5 IT 1	2	Right	0.0703063
Pain5	pain	L5 IT 2	2	Left	0.0788538
Pain5	pain	L5 IT 2	2	Right	0.323551
Pain5	pain	L5 IT 3	2	Left	0.164308
Pain5	pain	L5 IT 3	2	Right	-0.0778408
Pain5	pain	L5/6 NP	2	Left	-0.510446
Pain5	pain	L5/6 NP	2	Right	-0.506345
Pain5	pain	L6 CT 1	2	Left	-0.0203687
Pain5	pain	L6 CT 1	2	Right	-0.0262116
Pain5	pain	L6 CT 2	2	Left	-0.238944
Pain5	pain	L6 CT 2	2	Right	-0.196866
Pain5	pain	L6 CT 3	2	Left	0.225386
Pain5	pain	L6 CT 3	2	Right	0.245532
Pain5	pain	L6 CT 4	2	Left	-0.221307
Pain5	pain	L6 CT 4	2	Right	-0.0267889
Pain5	pain	L6 IT 1	2	Left	-0.358737
Pain5	pain	L6 IT 1	2	Right	-0.591878
Pain5	pain	L6 IT 2	2	Left	-0.0654903
Pain5	pain	L6 IT 2	2	Right	-0.101701
Pain8	ctr	L2/3 IT 1	2	Left	-0.24733
Pain8	ctr	L2/3 IT 1	2	Right	-0.27633
Pain8	ctr	L2/3 IT 2	2	Left	0.843245
Pain8	ctr	L2/3 IT 2	2	Right	0.894681
Pain8	ctr	L2/3 IT 3	2	Left	-0.330052
Pain8	ctr	L2/3 IT 3	2	Right	-0.364751
Pain8	ctr	L2/3 IT 4	2	Left	-0.123358
Pain8	ctr	L2/3 IT 4	2	Right	0.0315656
Pain8	ctr	L4/5 IT 1	2	Left	0.726676
Pain8	ctr	L4/5 IT 1	2	Right	0.600237
Pain8	ctr	L4/5 IT 2	2	Left	0.631734
Pain8	ctr	L4/5 IT 2	2	Right	0.653239
Pain8	ctr	L5 ET 1	2	Left	-0.109573
Pain8	ctr	L5 ET 1	2	Right	-0.136583
Pain8	ctr	L5 ET 2	2	Left	-0.0777357
Pain8	ctr	L5 ET 2	2	Right	-0.020879
Pain8	ctr	L5 IT 1	2	Left	0.209186
Pain8	ctr	L5 IT 1	2	Right	0.171403
Pain8	ctr	L5 IT 2	2	Left	0.335856
Pain8	ctr	L5 IT 2	2	Right	0.509873
Pain8	ctr	L5 IT 3	2	Left	0.224927
Pain8	ctr	L5 IT 3	2	Right	0.0951365
Pain8	ctr	L5/6 NP	2	Left	-0.356139
Pain8	ctr	L5/6 NP	2	Right	-0.42427
Pain8	ctr	L6 CT 1	2	Left	-0.0767129
Pain8	ctr	L6 CT 1	2	Right	0.00387203
Pain8	ctr	L6 CT 2	2	Left	-0.3546
Pain8	ctr	L6 CT 2	2	Right	-0.388908
Pain8	ctr	L6 CT 3	2	Left	0.62285
Pain8	ctr	L6 CT 3	2	Right	0.602423
Pain8	ctr	L6 CT 4	2	Left	-0.320162
Pain8	ctr	L6 CT 4	2	Right	-0.33709
Pain8	ctr	L6 IT 1	2	Left	-0.180192
Pain8	ctr	L6 IT 1	2	Right	-0.11133
Pain8	ctr	L6 IT 2	2	Left	-0.262924
Pain8	ctr	L6 IT 2	2	Right	-0.130788
Pain8	pain	L2/3 IT 1	2	Left	-0.326863
Pain8	pain	L2/3 IT 1	2	Right	-0.353497
Pain8	pain	L2/3 IT 2	2	Left	0.837531
Pain8	pain	L2/3 IT 2	2	Right	0.898774
Pain8	pain	L2/3 IT 3	2	Left	-0.163185
Pain8	pain	L2/3 IT 3	2	Right	-0.259542
Pain8	pain	L2/3 IT 4	2	Left	-0.0528621
Pain8	pain	L2/3 IT 4	2	Right	-0.0822814
Pain8	pain	L4/5 IT 1	2	Left	0.236991
Pain8	pain	L4/5 IT 1	2	Right	0.28763
Pain8	pain	L4/5 IT 2	2	Left	0.420434
Pain8	pain	L4/5 IT 2	2	Right	0.487521
Pain8	pain	L5 ET 1	2	Left	-0.31585
Pain8	pain	L5 ET 1	2	Right	-0.239265
Pain8	pain	L5 ET 2	2	Left	-0.294911
Pain8	pain	L5 ET 2	2	Right	-0.229438
Pain8	pain	L5 IT 1	2	Left	-0.139007
Pain8	pain	L5 IT 1	2	Right	-0.148095
Pain8	pain	L5 IT 2	2	Left	0.798333
Pain8	pain	L5 IT 2	2	Right	0.148468
Pain8	pain	L5 IT 3	2	Left	0.167378
Pain8	pain	L5 IT 3	2	Right	0.0553153
Pain8	pain	L5/6 NP	2	Left	-0.477223
Pain8	pain	L5/6 NP	2	Right	-0.357071
Pain8	pain	L6 CT 1	2	Left	0.133438
Pain8	pain	L6 CT 1	2	Right	-0.138871
Pain8	pain	L6 CT 2	2	Left	-0.338708
Pain8	pain	L6 CT 2	2	Right	-0.507175
Pain8	pain	L6 CT 3	2	Left	0.279572
Pain8	pain	L6 CT 3	2	Right	0.209522
Pain8	pain	L6 CT 4	2	Right	-0.308208
Pain8	pain	L6 IT 1	2	Left	0.0924849
Pain8	pain	L6 IT 1	2	Right	-0.127427
Pain8	pain	L6 IT 2	2	Left	-0.211298
Pain8	pain	L6 IT 2	2	Right	-0.346351
Pain9	ctr	L2/3 IT 1	2	Left	-0.430885
Pain9	ctr	L2/3 IT 1	2	Right	-0.349408
Pain9	ctr	L2/3 IT 2	2	Left	0.841461
Pain9	ctr	L2/3 IT 2	2	Right	0.711288
Pain9	ctr	L2/3 IT 3	2	Left	-0.324846
Pain9	ctr	L2/3 IT 3	2	Right	-0.501698
Pain9	ctr	L2/3 IT 4	2	Left	0.132272
Pain9	ctr	L2/3 IT 4	2	Right	0.169389
Pain9	ctr	L4/5 IT 1	2	Left	0.336541
Pain9	ctr	L4/5 IT 1	2	Right	0.244494
Pain9	ctr	L4/5 IT 2	2	Left	0.577393
Pain9	ctr	L4/5 IT 2	2	Right	0.586979
Pain9	ctr	L5 ET 1	2	Left	-0.115184
Pain9	ctr	L5 ET 1	2	Right	-0.0793837
Pain9	ctr	L5 ET 2	2	Left	-0.0432332
Pain9	ctr	L5 ET 2	2	Right	0.0511555
Pain9	ctr	L5 IT 1	2	Left	0.142482
Pain9	ctr	L5 IT 1	2	Right	0.250184
Pain9	ctr	L5 IT 2	2	Left	0.440165
Pain9	ctr	L5 IT 2	2	Right	0.517373
Pain9	ctr	L5 IT 3	2	Left	0.267187
Pain9	ctr	L5 IT 3	2	Right	0.151889
Pain9	ctr	L5/6 NP	2	Left	-0.294335
Pain9	ctr	L5/6 NP	2	Right	-0.414857
Pain9	ctr	L6 CT 1	2	Left	0.00223669
Pain9	ctr	L6 CT 1	2	Right	0.108313
Pain9	ctr	L6 CT 2	2	Left	-0.386735
Pain9	ctr	L6 CT 2	2	Right	-0.344234
Pain9	ctr	L6 CT 3	2	Left	0.474426
Pain9	ctr	L6 CT 3	2	Right	0.567986
Pain9	ctr	L6 CT 4	2	Left	-0.370501
Pain9	ctr	L6 CT 4	2	Right	-0.31887
Pain9	ctr	L6 IT 1	2	Right	-0.107504
Pain9	ctr	L6 IT 2	2	Left	-0.198658
Pain9	ctr	L6 IT 2	2	Right	-0.199652
Pain9	pain	L2/3 IT 1	2	Left	-0.474733
Pain9	pain	L2/3 IT 1	2	Right	-0.437351
Pain9	pain	L2/3 IT 2	2	Left	0.683046
Pain9	pain	L2/3 IT 2	2	Right	0.607114
Pain9	pain	L2/3 IT 3	2	Left	-0.183319
Pain9	pain	L2/3 IT 3	2	Right	-0.360287
Pain9	pain	L2/3 IT 4	2	Left	0.170225
Pain9	pain	L2/3 IT 4	2	Right	-0.197225
Pain9	pain	L4/5 IT 1	2	Left	0.538888
Pain9	pain	L4/5 IT 1	2	Right	0.112581
Pain9	pain	L4/5 IT 2	2	Left	0.48295
Pain9	pain	L4/5 IT 2	2	Right	0.418712
Pain9	pain	L5 ET 1	2	Left	-0.161308
Pain9	pain	L5 ET 1	2	Right	-0.0994447
Pain9	pain	L5 ET 2	2	Left	-0.101493
Pain9	pain	L5 ET 2	2	Right	-0.106731
Pain9	pain	L5 IT 1	2	Left	0.0338847
Pain9	pain	L5 IT 1	2	Right	-0.0620522
Pain9	pain	L5 IT 2	2	Left	0.427214
Pain9	pain	L5 IT 2	2	Right	0.18351
Pain9	pain	L5 IT 3	2	Left	0.207792
Pain9	pain	L5 IT 3	2	Right	0.108407
Pain9	pain	L5/6 NP	2	Left	-0.378379
Pain9	pain	L5/6 NP	2	Right	-0.414903
Pain9	pain	L6 CT 1	2	Left	0.0871
Pain9	pain	L6 CT 1	2	Right	-0.0222239
Pain9	pain	L6 CT 2	2	Left	-0.477572
Pain9	pain	L6 CT 2	2	Right	-0.468935
Pain9	pain	L6 CT 3	2	Left	0.381986
Pain9	pain	L6 CT 3	2	Right	0.284359
Pain9	pain	L6 CT 4	2	Left	-0.255838
Pain9	pain	L6 CT 4	2	Right	-0.406091
Pain9	pain	L6 IT 1	2	Left	-0.314424
Pain9	pain	L6 IT 1	2	Right	-0.310096
Pain9	pain	L6 IT 2	2	Left	-0.100283
Pain9	pain	L6 IT 2	2	Right	-0.247447

## Sheet: g
Control	Chronic pain
40.7407	20
44.4444	11.2903
26.1364	10.2273
48.5714	18.75
60.6061	20.9302
46.0317	19.0476
51.1364	25.6098
38.1818	15.7143

## Sheet: h
Control	Chronic pain
60.4651	40.7407
71.1864	27.8689
65.1685	33.7209
73.6111	53.6585
51.8519	37.8788
77.9412	59.0164
80.6818	18.5185
50.8475	42.8571
